# Supplementary material for: Tissue-Specific Proteome and Subcellular Microscopic Analyses Reveal the Effect of High Salt Concentration on Actin Cytoskeleton and Vacuolization in Aleurone Cells during Early Germination of Barley
Source: Int J Mol Sci. 2021 Sep 6;22(17):9642. doi: 10.3390/ijms22179642 (PMC8431815; doi:10.3390/ijms22179642)
Supplement: Supplementary file 1 [file ijms-22-09642-s001.zip]

Archive with 10 entries (9 files):
- ZIP/
- __MACOSX/._ZIP
- ZIP/.DS_Store
- __MACOSX/ZIP/._.DS_Store
- ZIP/Supplement table 1.xlsx
- __MACOSX/ZIP/._Supplement table 1.xlsx
- ZIP/Supplement table 2.xlsx
- __MACOSX/ZIP/._Supplement table 2.xlsx
- ZIP/DermSchnur et al_suppl_revi.pdf
- __MACOSX/ZIP/._DermSchnur et al_suppl_revi.pdf
