# Supplementary material for: Tissue-Specific Proteome and Subcellular Microscopic Analyses Reveal the Effect of High Salt Concentration on Actin Cytoskeleton and Vacuolization in Aleurone Cells during Early Germination of Barley
Source: Int J Mol Sci. 2021 Sep 6;22(17):9642. doi: 10.3390/ijms22179642 (PMC8431815; doi:10.3390/ijms22179642)
Supplement: Supplementary file 1 [file ijms-22-09642-s001.zip › ZIP/Supplement table 1.xlsx]

## Sheet: info
information about the content in the sheets	0
	0
data_all_embryo	enthält alle LFQs
data0_sample	only these LFQ values, where at least 3 out of 4 values could be detected
data0_sample_MW	fourth value was determined by the mean value of the three other values
dat0_0	all Not detetcted were set to 0
data0_0_outliers	without outliers that were detected in PRISM
data0_0_outliers_MW	fourth value was determined by the mean value of the three other values (used for HCA analyses)
ttest eval	results of t-tests
12_12	only these proteins, where there was a significant difference between 12 HAI H2O and 12 HAI EC30
24_24	only these proteins, where there was a significant difference between 24 HAI H2O and 24 HAI EC30
48_48	only these proteins, where there was a significant difference between 48 HAI H2O and 48 HAI EC30
72_72	only these proteins, where there was a significant difference between 72 HAI H2O and 72 HAI EC30
SSPs	Summary SSPs
peptidase	Summary peptidase

## Sheet: data_all
Majority protein IDs	0 h 1	0 h 2	0 h 3	0 h 4	12 h Tap 1	12 h Tap 2	12 h Tap 3	12 h Tap 4	12 h Salt 1	12 h Salt 2	12 h Salt 3	12 h Salt 4	24 h Tap 1	24 h Tap 2	24 h Tap 3	24 h Tap 4	24 h Salt 1	24 h Salt 2	24 h Salt 3	24 h Salt 4	48 h Tap 1	48 h Tap 2	48 h Tap 3	48 h Tap 4	48 h Salt 1	48 h Salt 2	48 h Salt 3	48 h Salt 4	72 h Tap 1	72 h Tap 2	72 h Tap 3	72 h Tap 4	72 h Salt 1	72 h Salt 2	72 h Salt 3	72 h Salt 4	Score	MS/MS count	Peptides	Unique sequence coverage [%]	Fasta headers
O23979	2008200	885920	0	0	0	0	1231600	0	1330800	1129600	0	0	684340	0	0	1155200	1082700	843590	1795400	1705400	0	0	0	0	1318000	1832600	0	0	1523500	0	0	795940	0	1635600	0	1329400	125.85	53	2	9.8	Soluble inorganic pyrophosphatase
A0A287FU82	5433900	3554200	4259000	3034100	1813100	0	1106100	1673400	1366500	0	1853800	2101000	0	0	0	0	2316000	0	2047700	1004700	0	0	0	0	0	0	1556300	0	0	0	0	0	0	0	0	0	8.3981	44	5	26.9	Late embryogenesis abundant protein B19.4
A0A287L0R8	0	0	0	0	0	0	0	0	0	0	0	0	0	0	0	0	0	0	0	0	0	0	0	0	0	0	0	0	0	0	0	0	432070	0	0	0	22.761	38	2	11.4	ATP synthase subunit 4
A0A191TDI3	72195000	48305000	48039000	46619000	48729000	52842000	47811000	52927000	50262000	51930000	40442000	49121000	50959000	49764000	51440000	45418000	49431000	56079000	51490000	40170000	57244000	51445000	47726000	50360000	49975000	50594000	48135000	43178000	51976000	51028000	49375000	50144000	47831000	53225000	54887000	51139000	323.31	974	25	53.6	ATP synthase subunit alpha
A0A287H5U4	0	0	0	0	0	0	614310	0	0	0	0	0	0	0	0	0	0	0	0	0	0	0	0	0	0	0	0	0	510790	0	0	0	0	479050	418550	452870	119.02	26	2	14.3	Complex1_49kDa domain-containing protein
A0A287DTM8	129470	0	0	0	0	0	0	0	0	0	0	0	0	0	0	0	0	0	0	0	0	0	0	0	0	0	0	0	0	0	0	0	0	0	0	0	3.6328	1	1	6	Uncharacterized protein
A0A287DTW2	0	0	746460	394110	0	606040	477240	0	0	0	0	611160	1333000	0	0	912930	0	0	0	0	1400200	2429200	3163100	4008100	0	1089000	1027000	0	4236800	1127800	0	1247500	610790	3363100	3097000	3599400	27.08	113	9	30.9	Lipase_3 domain-containing protein
A0A287DTW3	0	0	0	0	0	0	0	0	0	0	0	0	0	0	0	0	0	0	0	0	0	0	0	0	0	0	0	0	49432	0	0	0	0	0	0	0	2.3032	3	1	18.9	BOWMAN_BIRK domain-containing protein
A0A287G051	0	0	0	0	0	0	0	0	0	0	0	0	0	0	0	0	0	0	0	0	0	0	0	0	0	0	0	0	0	0	0	0	488740	0	0	0	11.666	23	1	12.3	BOWMAN_BIRK domain-containing protein
A0A287DTX4	0	0	0	0	0	0	0	0	0	0	0	0	0	0	0	0	0	0	0	0	0	0	0	0	0	0	0	0	0	0	0	0	0	0	315360	0	12.372	11	3	15.4	Uncharacterized protein
A0A287G288	0	0	0	0	0	0	0	0	83764	0	0	0	0	0	0	0	0	0	0	0	0	0	0	0	0	0	0	0	0	0	0	0	0	0	0	0	4.4366	4	2	4.5	Transcription elongation factor spt6
A0A287DU90	0	0	0	0	0	0	0	0	0	0	0	0	0	0	0	0	0	0	0	0	0	0	0	0	0	0	0	0	0	0	0	0	177420	0	0	0	3.665	30	1	3.2	Uncharacterized protein
M0UHA3	0	0	0	0	0	0	0	0	0	0	0	129510	0	0	0	0	0	0	0	0	0	0	0	0	0	0	0	0	0	0	0	0	0	0	0	0	5.9349	5	2	18.9	Phosphotransferase
A0A287JLK6	0	987800	1034200	1175700	1974800	1904200	2233900	1993400	2219400	1763500	952690	0	1351400	4478400	1637100	3772700	0	0	918240	0	0	3018300	1787700	1527100	2446000	0	2194500	2059600	2243400	2443000	2740100	1549100	1948600	1595100	1283800	1764400	55.121	85	5	67.8	UBIQUITIN_CONJUGAT_2 domain-containing protein
A0A287U551	0	0	0	0	0	0	0	0	0	0	0	0	0	0	0	0	0	0	0	0	0	0	0	0	0	0	0	0	0	0	0	0	48609	0	0	0	3.8663	26	1	16.5	NAD_binding_1 domain-containing protein
A0A287IFH6	21570000	13988000	14928000	15881000	10859000	12660000	11407000	14034000	11110000	13221000	12640000	14915000	9249000	16387000	14084000	17656000	11917000	14839000	15706000	15417000	14022000	11294000	12874000	11103000	15847000	14927000	14664000	8631800	11305000	14121000	12484000	11756000	13407000	10334000	9526600	10502000	121.33	523	14	22.5	Uncharacterized protein
A0A287DVN5	1990700	3038600	1571100	2400000	1836800	1165100	1928700	1325400	1783000	1218000	457190	1175400	1451700	2745500	2375600	1066900	2192400	2662600	585310	1366000	1871100	1974600	2205000	1245300	2242900	1772600	782650	2076100	842370	2270800	1826000	1282300	2269800	2021500	1293500	786130	44.342	103	2	18.2	Uncharacterized protein
A0A287DVR8	5696900	2684000	2754300	3827600	4701900	5149200	4102800	4663600	6739200	5510100	3956600	4040800	1826000	3479500	4117300	4561300	3874600	5418200	4372100	3433900	3202000	3136900	3946300	3955400	4829200	2602300	5029400	2201100	2855800	4756000	4017200	4702600	3305700	3103000	2348300	3263100	91.698	188	8	26.3	S10_plectin domain-containing protein
M0Z9Y0	0	0	0	0	0	0	0	0	0	0	0	0	0	0	0	0	0	0	0	0	94353	0	0	0	0	0	0	0	0	0	0	0	0	0	0	0	2.932	2	1	11.6	PEROXIDASE_4 domain-containing protein
A0A287DWG6	0	0	0	0	0	0	0	0	0	0	187670	0	0	0	0	0	0	0	0	0	0	0	0	0	0	0	0	0	0	0	0	0	0	0	0	0	3.5016	1	1	8.1	Uncharacterized protein
A0A287DWK1	0	0	1142400	0	1393200	1121700	1270600	1456500	1170000	1538800	1030600	1262200	966790	1375700	0	0	0	1109300	946980	1580600	1114000	1009300	0	947320	1275400	1090900	1369800	2166200	0	1193700	1245000	1497500	1091300	0	1022800	0	9.6029	71	3	13.1	Peptidase A1 domain-containing protein
M0VD47	8874100	13781000	11847000	11644000	11126000	11055000	9828900	10034000	10283000	10584000	5927000	10058000	12806000	11645000	16318000	13178000	8181000	13708000	8802000	8051600	5556100	7698500	9188400	8095200	8899500	10397000	10842000	9806900	7879700	10853000	8036800	8599100	9321900	7451700	7191300	8421900	323.31	522	12	58.7	Uncharacterized protein
A0A287DX27	0	0	0	0	0	0	0	0	0	0	0	0	0	0	0	0	0	0	0	0	0	0	0	119100	0	0	0	0	0	0	0	0	0	0	0	0	5.0116	4	1	24.3	Uncharacterized protein
A0A287DXB9	0	0	0	0	0	0	0	0	0	0	0	0	0	0	0	194080	0	0	0	0	0	0	0	0	0	0	0	0	0	0	0	0	0	0	0	0	4.4004	5	1	3.6	Uncharacterized protein
M0X4B4	0	0	0	0	0	0	0	0	0	0	0	0	0	0	0	0	0	0	0	0	0	0	0	0	0	0	0	0	0	0	0	0	0	0	0	1027400	131.16	11	5	31.4	Uncharacterized protein
F2E3F5	0	0	0	0	0	0	0	0	0	0	0	0	0	0	0	0	0	0	0	0	0	0	0	0	0	0	0	183430	0	0	0	0	0	0	0	0	14.292	8	2	8.6	Predicted protein
M0Y941	0	0	0	0	0	0	0	0	0	0	0	0	0	0	0	0	0	0	0	0	0	0	0	0	0	549050	0	0	0	0	0	0	0	0	0	0	15.276	22	2	10.3	Chorismate synthase
A0A287DY04	0	1470800	1125800	962700	1097100	1193400	1110800	1382500	1219900	1193500	1211000	1220100	1261500	1520300	1613900	1528800	1306600	1133300	1593000	1633000	1710600	1445700	1314900	1375500	1563300	1253000	2100800	0	1283100	1333000	1333400	1521200	1255300	1554600	1860400	1725500	97.118	134	5	14.6	Beta-galactosidase
A0A287DYC7	0	0	0	0	0	0	0	0	0	0	0	0	0	0	0	0	0	228380	0	0	0	0	0	0	0	0	0	0	0	0	0	0	0	0	0	0	8.035	6	1	20	Uncharacterized protein
A0A287DYX7	0	0	0	50108	0	0	0	0	0	0	0	0	0	0	0	0	0	0	0	0	0	0	0	0	0	0	0	0	0	0	0	0	0	0	0	0	3.5486	4	1	5.3	Pyruvate dehydrogenase E1 component subunit beta
F2D868	0	0	0	0	0	0	0	0	0	0	0	0	0	0	0	0	0	0	0	0	0	0	0	416600	0	0	0	0	0	520070	0	639900	0	0	531870	0	92.555	38	4	9.4	Predicted protein
A0A287DZP6	0	0	0	0	0	0	0	0	0	0	0	0	0	0	0	0	0	0	0	0	0	0	0	786680	0	0	0	0	618990	0	0	0	0	571600	914060	703870	96.864	18	4	15.1	Bet_v_1 domain-containing protein
A0A287H330	0	2389900	0	0	0	0	0	0	0	0	0	0	0	0	0	0	0	0	0	0	0	0	0	0	0	0	0	0	0	0	0	0	0	0	0	0	3.6477	21	1	18.9	Uncharacterized protein
A0A287DZS7	0	0	0	0	0	0	0	0	0	0	0	0	0	0	0	0	0	0	0	0	0	0	78723	0	0	0	0	0	0	0	0	0	0	0	0	0	3.7698	4	2	19	Uncharacterized protein
A0A287E0D5	0	0	0	0	0	0	0	0	0	112630	0	0	0	0	0	0	0	0	0	0	0	0	0	0	0	0	0	0	0	0	0	0	0	0	0	0	-2	0	2	8.1	Phosphoinositide phospholipase C
A0A287E0J8	0	0	0	0	0	0	0	0	0	0	0	0	0	0	0	0	0	0	0	0	0	0	0	0	119270	0	0	0	0	0	0	0	0	0	0	0	2.9089	2	2	16.8	PKS_ER domain-containing protein
A0A287E0V2	0	5118300	5722700	7270300	3381500	4831900	7593400	4052000	5399100	3195100	3797500	5068800	9215400	4638900	4655600	5534900	2389200	4510800	9637400	4720700	2298100	5279100	3663000	4034400	6571500	4776500	11093000	1985100	5836500	7908400	2165700	3099300	4239400	5151900	3962100	5459200	32.74	114	6	19.6	Histone H2A
A0A287E0W7	0	462330	0	0	0	401400	0	0	0	0	0	0	324020	381290	0	183430	458290	0	0	0	0	0	0	0	0	0	0	0	0	361390	0	0	0	0	0	0	3.507	40	2	14.8	NTF2 domain-containing protein
A0A287E139	10323000	7557200	8524300	10615000	10378000	10760000	11220000	11953000	9649800	9828600	11871000	10456000	10152000	11585000	9945500	10082000	9033900	9228200	9271400	8603700	14172000	14150000	13087000	13410000	10031000	12530000	14826000	17363000	13851000	13116000	11203000	13925000	9598100	13305000	13461000	12740000	323.31	293	12	9.7	Succinate dehydrogenase [ubiquinone] flavoprotein subunit, mitochondrial
A0A287E1B2	936930	843370	1034200	880310	904600	1388500	1316400	988220	1527300	1102100	1226300	1238300	1285300	1104100	0	912780	0	850380	0	636410	860800	816850	971630	1502600	1425600	623000	772650	1683100	1599900	995900	0	1129300	1041500	1654900	1647800	930240	117.38	111	6	19.8	Leuk-A4-hydro_C domain-containing protein
A0A287E1I1	0	0	0	0	0	0	0	0	0	0	0	0	0	0	0	0	0	0	0	0	0	0	0	0	0	0	0	0	0	0	0	0	0	0	649980	589360	23.147	9	4	9.4	Glyco_hydro_32N domain-containing protein
A0A287E1P6	0	0	0	0	0	0	0	0	0	0	0	0	0	0	0	0	0	0	0	0	0	0	0	0	0	0	0	0	63274	0	0	0	0	0	0	0	11.733	4	1	6.9	PMEI domain-containing protein
A0A287E275	0	0	0	74737	0	0	0	0	0	0	0	0	0	0	0	0	0	0	0	0	0	0	0	0	0	0	0	0	0	0	0	0	0	0	0	0	16.323	2	1	11.2	Uncharacterized protein
A0A287EAP5	0	0	0	0	0	0	0	0	0	0	0	0	0	0	0	0	0	0	0	0	0	0	0	0	0	0	0	0	0	0	0	212390	0	0	0	0	4.5742	21	1	4.3	ATPase_AAA_core domain-containing protein
A0A287E3Q3	0	0	0	0	0	0	0	0	0	0	0	0	0	0	0	0	0	0	0	0	0	0	513220	0	0	0	0	0	0	0	0	0	870970	476070	0	0	13.489	26	6	19.4	Uncharacterized protein
A0A287E418	0	0	0	0	0	0	0	0	0	0	0	0	0	0	0	0	0	0	0	0	0	0	0	0	0	0	0	0	0	0	0	0	200860	0	0	0	3.7482	25	1	6.6	ArsA_ATPase domain-containing protein
A0A287E459	0	0	0	0	0	0	0	0	0	0	0	0	0	0	0	0	0	0	0	0	0	0	0	0	0	0	0	0	0	0	0	0	0	0	0	311340	7.6475	9	2	5.1	Cellulase domain-containing protein
A0A287E463	0	0	0	0	0	0	0	0	0	0	0	0	0	0	0	0	0	0	0	0	0	0	0	0	0	0	0	0	132660	0	0	0	0	0	0	0	3.7875	2	1	12	Uncharacterized protein
A0A287E4A9	0	0	0	0	0	0	0	0	0	0	0	0	319960	0	0	0	0	0	0	0	0	0	279850	0	0	0	0	0	0	0	0	0	0	354170	0	0	9.9685	16	4	7.2	DNA helicase
A0A287E4C9	2931400	2171600	1791200	2508700	2300500	2094000	2605500	2596800	2291600	2307800	2304400	2213000	2330000	2496500	2318000	2652500	1531900	2425100	1529000	2364800	2711800	2617800	2738100	3130700	2370100	2363500	2060500	2654000	3619200	2341500	2401400	2605400	2438100	2491200	2869200	3256100	250.3	205	10	30.7	Aspartate aminotransferase
A0A287E4G6	0	0	0	725720	835930	914060	0	0	1028100	0	0	896860	693080	0	0	0	0	1164800	0	0	763450	0	816090	792720	943680	0	0	0	0	714610	790690	744280	0	0	0	0	16.124	52	4	51.9	Pyr_redox_2 domain-containing protein
A0A287E4T6	0	0	0	0	0	0	0	0	0	0	0	0	326140	0	0	0	0	0	0	0	0	0	0	0	0	0	0	0	0	0	0	0	0	0	0	0	4.1336	0	1	11.8	RPA_C domain-containing protein
A0A287E4Z8	0	0	0	0	0	0	0	0	0	0	0	0	0	163120	0	0	0	0	0	0	0	0	0	0	0	0	0	0	0	0	0	0	0	0	0	0	2.6516	1	1	6.2	Uncharacterized protein
A0A287E527	3223200	3370000	3074300	2755700	3315200	0	2685900	3030000	2985500	3608700	1986400	1868400	3086000	3103300	3193400	3531500	2958300	2394300	3954300	2702700	3309500	3222700	3139900	2726900	2852900	2872500	2681600	0	3054500	3184200	2514600	3531900	3066900	3665000	3608400	3771800	141.5	109	6	24.2	Uncharacterized protein
A0A287E549	0	0	0	0	0	0	0	0	0	0	0	0	0	0	0	0	260750	0	0	0	0	0	0	0	0	0	0	0	0	0	0	0	0	0	0	0	5.0832	6	3	17.4	Uncharacterized protein
A0A287E5H4	0	0	0	0	0	0	0	0	0	0	0	0	0	0	0	0	0	0	0	0	374020	0	0	0	0	0	0	0	554340	0	0	0	0	0	0	818760	9.2354	12	3	30.6	Abhydrolase_3 domain-containing protein
A0A287E5I8	0	0	0	0	0	0	0	0	0	0	0	0	0	0	0	0	0	0	0	0	0	0	0	0	0	0	0	0	574270	0	0	0	0	0	0	0	5.8281	8	2	10	Abhydrolase_3 domain-containing protein
A0A287E631	0	0	0	0	0	0	0	0	0	0	0	0	0	0	0	0	0	0	0	0	0	463470	0	600120	0	0	0	0	622720	0	0	0	0	615810	556170	631920	88.165	16	3	15.7	Uncharacterized protein
M0Z9P2	0	0	0	0	0	0	0	0	0	0	0	0	0	0	0	0	0	0	0	0	0	0	0	0	0	0	0	0	463890	0	0	0	0	0	0	0	98.34	5	2	5.7	Uncharacterized protein
A0A287E6A8	0	0	0	74331	0	0	63837	71803	95488	82323	93338	108060	90449	103760	70611	93093	71259	71422	61802	0	0	0	47668	63022	61815	83865	186820	52315	0	0	0	46224	77639	0	0	0	38.253	58	1	4	C2H2-type domain-containing protein
A0A287E6F0	0	0	173240	186190	0	0	0	222540	0	179820	154880	0	0	0	0	0	0	0	0	0	0	0	0	0	0	0	0	0	0	0	0	0	171060	0	0	0	8.2334	27	2	19	PHB domain-containing protein
A0A287E6J1	0	351190	0	0	484960	378110	0	0	0	0	0	0	829390	0	582430	0	0	0	0	0	0	426440	543260	1026600	0	0	0	0	425240	804740	468660	0	645820	602050	726000	451570	10.301	55	2	12.8	Uncharacterized protein
A0A287G2N1	10122000	3709100	4208400	3950000	4238000	3182000	4035500	4378500	3671500	4032300	2976600	3987800	2890100	3861400	3974400	4216800	3182300	4631000	4747000	5651700	2812100	2725800	3144600	2576400	4027300	3579500	4584100	3478000	1901200	3234300	3367100	3692700	3590400	2593900	2478700	2453100	93.818	140	5	19.5	Ribosomal_L7Ae domain-containing protein
A0A287E8E7	0	0	0	0	0	0	0	0	0	0	0	0	0	0	0	0	0	0	0	0	0	0	0	0	0	0	0	0	0	0	0	0	104070	0	0	0	3.4696	12	1	18.8	Histone domain-containing protein
A0A287G054	0	0	0	0	875200	0	0	0	0	0	0	0	1020000	758330	0	0	0	0	0	758760	1250600	1163200	1250600	1857900	0	0	0	799550	1216000	602140	0	920280	0	1066100	1141200	1627600	25.329	64	8	25.4	Uncharacterized protein
A0A287E9B0	10396000	0	0	3104400	5426800	5016600	6425600	5426300	3453400	2648300	6781600	3055700	1416800	6526600	4513500	5412100	9753400	4482700	3473300	6163100	2945700	4766800	6614200	6479100	2804700	2785100	6628100	1616900	8043700	6036800	7494900	2716200	3768600	3700800	3264200	8628300	37.841	130	5	46.8	AAI domain-containing protein
A0A287LUS2	0	0	0	0	0	0	0	0	0	0	0	0	0	1417200	0	0	0	0	0	0	0	1021800	1156900	0	0	0	0	0	1767800	2335900	0	0	0	0	0	1482700	43.148	30	4	21.5	Uncharacterized protein
A0A287E9M7	0	0	0	0	436670	0	0	0	0	0	0	0	0	0	0	758420	0	0	0	0	0	829220	0	0	0	0	0	0	0	0	640640	466170	538360	0	0	512500	18.214	41	3	12.4	Uncharacterized protein
A0A287E9U7	0	0	0	0	2399100	2615600	3259700	1669000	2521400	2103400	2868900	2301800	2191100	2210000	0	1854700	2062200	2042000	3124900	3611600	3709300	2236400	2541800	2196000	2667600	2743400	2674800	2746300	1932400	0	2512400	3006800	2342600	2019600	2008800	1665000	122.63	134	11	25.9	Peptidase A1 domain-containing protein
A0A287EA47	0	0	583780	746270	663460	657200	661470	915650	790550	662010	383990	691950	469100	681820	758900	727400	480160	561210	730890	0	887470	1132000	1034700	982910	633130	690610	0	1204400	861750	685240	850970	0	840370	945510	943570	990920	44.016	105	6	13.4	Uncharacterized protein
A0A287RJK1	0	879360	0	0	0	0	0	0	0	0	0	0	0	0	0	0	0	0	0	0	0	0	0	0	0	0	0	0	0	0	0	0	0	0	0	0	12.994	5	5	10.6	Uncharacterized protein
A0A287N283	0	0	0	0	0	0	0	0	0	0	0	0	0	0	0	0	0	0	0	0	0	0	0	0	0	0	0	0	0	0	0	0	0	0	0	422620	6.4564	11	5	12.1	Uncharacterized protein
A0A287UH30	0	0	0	0	0	0	0	0	0	0	0	0	0	0	0	0	0	188700	0	0	0	0	0	0	0	0	0	0	0	0	0	0	0	0	0	0	8.9406	4	1	4.1	Uncharacterized protein
A0A287UTQ8	0	0	0	0	0	0	0	0	0	0	0	0	517650	2165500	485200	0	0	0	0	0	11899000	15743000	8929400	10304000	2139600	2155300	1348400	1802200	22564000	4191400	5326600	6619300	4718700	21805000	17648000	25183000	307.75	175	14	25.3	Alpha-amylase
A0A287ECD0	0	0	0	0	0	0	0	0	0	0	0	0	0	0	0	0	0	0	698040	0	0	0	0	0	0	0	0	0	0	0	0	0	0	0	0	0	6.5642	3	1	11.9	Acyl carrier protein
A0A287ECP2	0	0	0	0	0	0	0	0	0	0	0	0	0	0	0	0	0	0	0	0	0	0	0	0	0	0	34130	0	0	0	0	0	0	0	0	0	3.7697	4	2	4.5	MBD domain-containing protein
A0A287EEU5	0	0	0	0	0	0	0	0	0	0	0	0	0	0	0	0	0	0	0	0	0	0	0	0	0	0	0	0	0	0	0	192900	0	0	0	0	13.532	8	1	5.5	Uncharacterized protein
A0A287EEZ5	1691700	0	0	0	0	0	0	0	0	0	0	0	0	0	0	0	0	0	0	0	0	0	0	0	0	0	0	0	0	0	0	0	0	0	0	0	90.92	15	1	4.7	AAI domain-containing protein
A0A287EEZ9	3742900	0	0	0	0	0	0	0	0	0	0	0	0	1241300	0	0	2423900	0	0	1423500	0	0	0	0	0	0	0	0	0	0	0	0	0	0	0	0	63.651	14	3	20.4	AAI domain-containing protein
A0A287EF32	378130	2135600	2456600	2567700	2451500	2590100	2306100	2472800	2446300	2777700	1941900	2108300	2248600	2696600	2009200	1799900	2428000	1906800	2725200	2837300	2567700	0	2365400	2280600	2288700	2467600	2169800	2081300	2242400	3294400	2396000	2374600	2518500	2413400	2333900	3144600	124.76	113	3	20.2	Peptidyl-prolyl cis-trans isomerase
A0A287EF74	0	0	0	0	0	0	0	0	0	0	0	0	0	0	0	0	0	0	0	1103700	0	0	0	0	0	0	0	0	0	0	0	0	0	0	0	0	-2	6	2	5.3	AAI domain-containing protein
M0X5B5	149540	0	0	0	0	0	0	0	0	0	0	0	0	0	0	0	0	0	0	0	0	0	0	0	0	0	0	0	0	0	0	0	0	0	0	0	13.599	7	4	21	Uncharacterized protein
A0A287EFB7	10577000	0	0	0	0	0	0	0	0	0	0	0	0	1918100	0	2273100	5253800	0	2688900	2480100	0	0	0	0	0	0	0	0	0	0	0	0	0	0	0	0	104.51	33	5	18.7	AAI domain-containing protein
A0A287EFF7	0	0	0	0	0	0	0	0	0	0	0	0	0	0	0	0	0	0	0	0	0	0	0	0	0	0	0	0	0	0	0	0	512630	0	0	0	20.675	26	1	3.7	AAI domain-containing protein
F2DUC6	0	0	0	0	0	0	0	0	0	0	0	0	0	0	0	0	0	0	0	0	0	0	0	0	0	0	0	0	0	0	0	0	160550	0	0	0	13.574	30	1	6	Predicted protein
A0A287EFG2	0	0	0	0	0	0	0	0	0	0	0	0	0	0	0	0	0	0	0	757740	0	0	0	0	0	0	0	0	0	0	0	0	0	0	0	0	21.442	8	2	5	AAI domain-containing protein
A0A287EFV6	0	0	0	0	0	0	0	0	0	0	0	0	0	0	0	0	0	0	0	0	0	0	0	0	0	0	0	0	171040	0	0	0	0	0	0	0	2.6532	4	1	10.1	Oxidored_FMN domain-containing protein
M0YQK2	0	0	0	0	0	0	0	0	0	0	0	0	0	0	0	0	0	0	0	0	0	0	0	0	0	0	0	0	0	0	0	0	0	0	490490	0	2.8755	1	2	8	Oxidored_FMN domain-containing protein
A0A287TNQ9	0	0	0	0	0	0	0	0	0	0	0	0	0	0	0	0	0	0	0	174220	0	0	0	0	0	0	0	0	0	0	0	0	0	0	0	0	34.07	6	1	11.5	Uncharacterized protein
A0A287EG60	0	0	0	0	0	0	0	0	0	0	0	0	0	0	0	0	0	0	0	0	0	0	0	0	0	0	0	0	0	0	0	0	100860	0	0	0	128.86	35	1	24.1	Knot1 domain-containing protein
A0A287EG90	0	0	0	0	0	0	0	0	0	0	0	0	0	0	0	0	0	0	0	0	0	372920	0	0	0	0	0	0	423800	0	0	0	0	265070	0	0	17.084	15	3	5.5	Methionine S-methyltransferase
A0A287EG67	0	0	0	0	0	0	0	0	0	0	0	0	0	0	0	0	0	0	0	0	0	0	0	0	0	0	0	0	0	0	0	0	0	1805000	0	0	-2	7	1	2.3	Receptor-like serine/threonine-protein kinase
A0A287EGQ7	0	0	0	0	0	0	0	0	0	0	0	0	0	0	0	0	0	0	0	0	0	0	0	0	0	0	0	0	0	0	0	0	380580	0	0	0	5.1748	9	1	19.9	Uncharacterized protein
A0A287EGY4	20568000	28097000	22242000	25317000	20982000	25542000	27956000	23789000	25065000	28470000	22133000	25311000	26045000	28345000	27365000	29112000	22732000	24882000	21543000	28479000	21622000	23407000	22537000	22510000	24546000	22828000	18807000	25316000	22651000	21890000	24973000	22231000	23886000	22864000	24002000	22891000	288.41	363	9	9.3	Uncharacterized protein
A0A287EH08	0	0	0	0	0	0	0	0	0	0	0	0	0	0	263110	0	0	0	0	0	0	0	0	0	0	0	0	0	0	0	0	0	0	0	0	0	-2	1	1	4.1	Uncharacterized protein
M0Z1R8	0	0	0	0	0	0	0	0	0	0	0	0	835500	0	682970	0	0	0	0	0	0	0	0	0	0	0	0	0	0	743010	516800	1043000	977620	0	0	0	145.58	33	4	13.6	Uncharacterized protein
M0Y4R9	0	0	0	0	0	0	0	0	0	0	0	0	0	0	0	0	0	0	0	0	0	0	554630	651230	0	0	0	0	573640	0	0	0	0	581940	0	442140	6.396	17	2	13.2	Uncharacterized protein
A0A287EI34	0	0	0	0	0	0	0	0	0	0	0	0	0	0	0	0	0	0	0	0	0	0	0	0	0	0	0	0	0	0	0	0	0	0	0	0	20.902	1	1	1.8	PUM-HD domain-containing protein
M0ZD08	0	0	0	0	0	495270	0	0	0	0	0	0	0	0	0	0	0	0	0	0	0	0	0	0	0	0	0	0	0	0	0	0	0	0	0	0	9.5986	3	1	17.6	Uncharacterized protein
M0YCU7	0	0	0	0	0	0	0	0	0	0	0	0	0	0	0	0	0	370690	0	0	0	0	0	0	0	0	0	0	0	0	0	0	0	0	0	0	4.0301	12	2	50	Uncharacterized protein
A0A287EI07	0	0	664530	1191900	2818500	2436800	1726100	2212400	1614700	2893800	4122400	2183400	0	2092000	1302500	1462400	1463000	1361600	1192400	1617200	0	765870	1329700	1040900	1391800	795950	1583700	1328600	2450400	1989200	1869900	1096100	911250	561870	359590	1102200	33.445	100	5	45.2	Uncharacterized protein
A0A287EIK3	0	615430	722600	711770	0	0	0	882490	0	0	0	898160	0	646410	0	1026200	498220	441570	0	0	0	0	0	0	0	540520	0	593940	0	0	0	586290	560290	0	0	0	189.21	51	4	20.1	WD_REPEATS_REGION domain-containing protein
A0A287EJE1	0	0	320900	0	0	0	0	0	0	0	0	0	0	0	0	0	0	0	0	0	0	0	0	0	0	0	0	0	0	0	0	0	0	0	0	0	-2	1	1	8.9	Poly [ADP-ribose] polymerase
A0A287EJJ1	830240	2574600	1922200	2158300	2397600	2942700	2378800	2791400	1688200	2150300	2312300	2587900	2778600	2367900	2440300	2204700	2026700	2544000	2356500	2925900	2385000	2879400	2735300	2738600	2132600	2240700	2425600	2069800	3076900	2505000	2370200	2473800	2634500	2763700	3000400	2698100	105.56	246	14	36.5	Glucose-6-phosphate isomerase
A0A287EJJ3	0	0	0	0	0	0	0	0	0	0	0	0	0	0	0	0	0	0	0	0	0	0	0	0	0	0	0	0	0	0	0	46596	0	0	0	0	52	7	1	54.3	Uncharacterized protein
A0A287EJZ6	0	0	354090	276980	0	0	0	263870	0	0	0	354400	0	0	267210	290080	0	230400	0	0	0	0	309580	0	0	0	0	0	0	0	0	0	0	0	0	0	15.944	35	4	4.2	Uncharacterized protein
A0A287EKE6	34356000	19232000	25045000	42578000	44713000	49485000	56083000	57368000	53070000	55882000	56675000	48369000	11250000	57258000	55341000	50664000	49696000	56343000	58281000	54513000	20627000	27922000	38833000	27660000	41962000	46446000	38436000	10461000	30714000	49092000	62908000	39513000	32702000	21694000	12967000	32947000	323.31	748	19	60.1	Uncharacterized protein
A0A287EKI6	0	0	0	0	0	0	0	0	0	0	0	0	0	0	0	0	0	0	0	0	0	0	0	0	0	0	0	0	132170	0	0	0	0	0	0	0	3.1153	2	1	6.3	Beta-hexosaminidase
A0A287EKJ9	0	0	0	0	0	0	0	236650	259960	0	254190	277870	0	228680	0	0	139970	0	0	0	0	0	179200	0	184250	0	0	0	269560	0	163660	163880	186190	197620	0	205890	31.156	51	1	13.7	7,8-dihydroneopterin aldolase
A0A287EKU4	3246100	2869000	2809400	2739400	1239800	1315400	1570700	1548200	1396300	1461300	1991900	1820800	1308900	1059400	1077500	997170	1450100	1245100	1811400	2087200	933820	1160900	1091700	1328500	1446000	1295600	1393700	1414200	1636000	1466200	1373700	1252600	1092200	1098500	1169000	1225100	91.219	140	5	22.7	Alginate_lyase2 domain-containing protein
A0A287ELH6	0	0	0	0	0	0	0	0	0	0	0	0	0	0	0	530490	0	0	0	0	0	0	0	0	0	0	0	0	0	0	0	0	0	0	0	0	2.6219	4	1	2.3	Uncharacterized protein
A0A287ELM6	0	431150	0	265380	0	176470	0	0	0	264650	203610	0	0	0	0	0	0	0	322160	0	0	0	0	0	0	0	0	312990	0	0	0	0	213180	0	0	0	5.939	31	2	6	Uncharacterized protein
A0A287ENF2	0	1719600	2122100	2268200	755500	2048500	1086400	1454600	1898400	1499600	2048500	1074600	5598600	7126500	5423800	4190700	1404300	1319000	3061800	1010200	5493400	8767200	11450000	9255100	4334800	5047900	5460800	2329300	10030000	6968900	9129400	9033600	8842200	8169200	7714300	11127000	323.31	202	8	31	Patatin
A0A287ENH5	0	0	0	0	0	0	0	0	0	0	0	0	0	0	0	0	0	0	0	0	0	0	0	0	100590	0	0	0	0	0	0	0	0	0	0	0	-2	2	1	7.2	Uncharacterized protein
M0Y9M1	0	0	0	326010	0	0	0	0	0	0	0	0	0	0	0	0	0	0	0	0	0	0	0	0	623060	0	0	0	0	0	0	0	0	0	0	0	8.2231	27	3	15.2	Ribosome biogenesis regulatory protein
A0A287EP76	0	0	0	0	0	0	0	0	0	0	0	0	0	0	0	0	0	0	0	0	0	0	0	346900	0	0	0	0	364590	0	0	0	0	0	342880	407430	11.071	14	5	19.1	Uncharacterized protein
A0A287EPB6	0	0	253670	0	0	0	0	0	0	0	0	0	0	0	0	0	0	0	0	0	0	0	0	0	0	0	0	0	0	0	0	0	0	0	0	0	4.7459	3	2	2.6	Uncharacterized protein
A0A287EPY0	0	0	292270	296300	0	1904300	0	428350	0	437400	0	0	0	0	0	0	0	0	0	0	0	0	0	0	0	468730	0	0	0	0	0	0	419440	0	0	0	200.31	41	2	21.9	DnaJ_C domain-containing protein
A0A287EQC2	0	0	0	0	0	0	0	0	0	0	0	0	0	0	0	0	0	0	0	0	0	0	0	0	0	0	0	0	0	0	0	0	0	0	0	173240	3.0474	1	1	39.4	Uncharacterized protein
A0A287EQD6	0	0	0	0	0	0	0	0	0	0	0	0	0	0	0	0	0	0	0	0	984980	980390	0	0	0	0	0	0	1146200	0	0	0	0	1187800	1393000	1230700	92.74	37	6	23.8	Uncharacterized protein
A0A287EZR3	0	0	0	0	0	0	0	0	0	0	0	0	0	0	0	0	0	0	0	0	0	0	0	0	0	0	0	0	0	0	0	98540	0	0	0	0	38.334	15	1	9.5	Uncharacterized protein
A0A287EQZ2	0	0	0	0	0	0	0	0	0	0	0	0	0	0	0	0	0	0	0	0	0	0	0	0	0	0	0	0	0	0	0	242040	0	0	0	0	3.6871	21	2	18.4	Uncharacterized protein
A0A287ER28	0	0	0	0	0	0	0	0	0	0	0	0	134880	0	0	0	0	0	0	0	0	0	0	0	0	0	0	0	0	0	0	0	0	0	0	0	-2	0	1	2.5	ANK_REP_REGION domain-containing protein
F2ECQ4	0	0	0	0	0	0	0	0	0	0	0	0	0	0	0	0	0	0	0	0	0	395550	394330	518390	0	0	0	0	808850	0	0	0	0	815780	788820	807130	38.451	19	3	17.3	Peroxidase
A0A287ERJ8	0	0	0	0	0	0	0	0	0	0	0	0	0	0	0	0	0	0	0	0	0	0	0	0	0	0	0	0	142840	0	0	0	0	0	0	0	6.0658	3	1	4.5	Germin-like protein
A0A287ERP8	0	0	0	0	0	0	0	251680	0	0	0	0	0	0	0	0	0	0	0	0	0	0	0	0	0	0	0	0	0	0	0	0	0	0	0	0	-2	1	1	2.6	Uncharacterized protein
A0A287ERS4	0	735810	668020	995070	821760	0	649950	545270	1292300	709750	1058200	1116200	732680	764770	0	0	1399700	739060	527890	478730	582330	381950	0	779090	509460	532290	528170	669070	0	441790	496240	0	594220	499720	529340	635110	169.84	80	4	13.4	Uncharacterized protein
A0A287TAF4	61354000	72901000	79449000	81408000	78015000	62083000	73289000	80006000	66800000	71249000	74421000	60766000	74007000	73424000	72513000	65101000	40609000	60899000	67141000	73533000	64750000	66831000	83326000	62467000	68632000	69135000	81895000	42112000	65425000	74985000	61997000	59172000	70711000	80170000	90233000	66996000	243.55	563	11	33.7	Histone H4
A0A287TT28	39908000	29855000	54852000	46589000	54905000	67494000	48269000	53405000	54026000	59942000	49700000	69736000	59287000	53031000	53208000	43275000	41661000	44460000	38696000	20563000	56908000	42338000	44629000	38302000	58486000	61386000	85462000	39567000	48248000	58587000	48951000	42576000	55375000	39016000	43780000	42576000	64.523	503	5	14	Histone domain-containing protein
A0A287ESD7	1459700	1213300	1177200	1139200	1280900	1751300	1196900	1219000	1405000	1090100	1482500	1450200	1743600	1495000	1457500	1421300	1277400	1236400	1031800	944780	1138100	937230	976790	857030	1157400	1417800	1335000	1573400	816250	954700	823250	855150	959010	821580	741000	765340	323.31	138	5	46.8	RRM domain-containing protein
A0A287ESH4	172630000	186130000	185250000	209070000	193030000	200110000	204730000	211510000	177590000	215960000	229550000	204090000	146560000	179670000	187190000	189350000	205050000	196270000	246330000	181070000	195070000	159450000	158270000	154960000	202380000	199510000	213990000	97348000	126330000	193370000	184200000	170900000	182900000	141090000	139230000	123720000	323.31	1432	25	67.4	Uncharacterized protein
A0A287ESQ2	9570400	6833600	5665300	6743200	9107400	10262000	9855100	11754000	9290100	9132800	8631800	7971000	11517000	14214000	14549000	12967000	9512500	9479900	9310000	11995000	21422000	19149000	17526000	21475000	13228000	13985000	10879000	18510000	17961000	15406000	16136000	17588000	16952000	19833000	24024000	22894000	323.31	542	21	61.4	Aminotran_1_2 domain-containing protein
A0A287ESV3	7217300	0	777420	0	0	2147000	2138100	1156100	0	0	936860	0	4687900	10759000	3157800	3336900	5894500	2013400	1457800	4524100	7348700	14554000	10327000	9075700	2329700	2695700	1543900	1491300	15610000	2980600	4340400	3159700	3837500	16104000	22299000	21184000	180.12	187	14	47.9	Carboxypeptidase
M0YZV3	0	0	0	0	0	0	0	0	0	0	0	0	0	0	0	0	0	0	0	0	0	0	0	0	0	0	0	0	0	0	0	0	138900	0	0	0	7.6499	29	2	6	Uncharacterized protein
A0A287EUJ9	0	0	0	0	0	6199600	0	0	0	0	0	0	0	0	0	0	0	0	0	0	0	0	0	0	0	0	0	0	0	0	0	0	0	0	0	0	5.2296	7	2	3.1	PWWP domain-containing protein
A0A287EUU8	891030	1201200	972570	1076600	1042900	886040	1686500	1139500	0	1990500	841390	0	990330	1333500	889380	970330	920080	921200	578160	1137600	0	0	939110	982820	1293800	0	921720	977130	881240	1095400	1105800	850950	776760	893230	1026500	1258900	42.164	85	9	14.8	Uncharacterized protein
A0A287EVE2	0	0	0	0	0	0	0	0	0	0	0	0	0	0	0	0	0	0	0	0	562100	368900	0	415870	0	0	0	0	269120	0	0	0	0	378360	369470	343130	60.945	17	4	26.4	Uncharacterized protein
A0A287EVF7	0	0	0	0	0	0	0	0	0	0	0	0	0	0	0	0	0	0	0	0	0	0	0	0	0	0	0	0	0	0	0	104080	0	0	0	0	37.612	7	1	13.7	Uncharacterized protein
A0A287EVH7	30171000	32891000	38113000	34589000	24453000	22398000	22732000	24776000	22638000	24907000	27744000	19661000	32659000	23312000	24776000	24802000	23839000	28810000	35987000	27356000	20014000	19926000	19926000	18113000	26054000	25079000	26818000	31692000	20973000	26790000	25694000	25341000	25345000	20908000	19045000	19393000	264.27	525	15	47.9	40S ribosomal protein S4
A0A287EVI4	0	0	0	0	203760	255150	0	0	0	0	0	0	0	0	0	185100	0	0	169230	0	0	0	247280	281920	0	0	278870	0	337330	0	0	107350	0	0	0	255700	14.911	49	2	16.9	Uncharacterized protein
A0A287EVK5	0	0	0	0	0	153740	0	0	140680	0	0	0	0	0	0	126380	0	117250	0	0	0	0	0	0	0	0	0	122250	135260	0	0	0	0	0	0	0	6.4492	40	1	2.5	AIG1-type G domain-containing protein
A0A287EW67	0	0	0	0	0	0	0	0	0	0	0	0	0	0	0	0	0	0	0	0	0	0	0	0	0	0	0	0	0	0	0	0	1487000	0	0	0	58.705	35	1	10	CYTOSOL_AP domain-containing protein
A0A287EWN1	0	0	0	0	0	0	0	0	0	0	0	0	0	0	0	0	0	0	0	0	0	0	0	0	0	0	0	0	0	0	0	0	150310	0	0	0	4.7216	35	2	10.9	Nfu_N domain-containing protein
A0A287EWL1	1634800	10175000	6676000	10571000	4872700	10192000	6238300	7899500	6451600	6902800	6830600	8538300	7692200	7402800	4141000	4136100	2894900	4951500	3680600	7438700	4334500	6134100	7278500	5269700	3786900	4656000	5525900	6409800	7546400	5555400	7907500	3332300	5478800	6422600	3834800	5587600	208.94	173	6	24	Ribosomal_L18e/L15P domain-containing protein
A0A287EWQ4	2054900	5108400	6213800	4809300	4968000	7001900	5178400	6188700	5256500	4614700	5177900	8663000	10100000	7260900	7602700	5391600	4458100	4997900	5578900	4536600	4856500	6816500	5509500	5991400	7696400	4400800	4246600	3713300	5740100	6565100	5673600	6093400	6785600	5601200	6655500	8803900	323.31	312	13	48.3	Importin subunit alpha
A0A287EWS7	8145800	9515600	8121800	8446900	7178800	9115700	6997900	9348800	8044500	8132900	8586000	7908200	9636500	8387900	8339200	8953700	7343300	7190100	8496100	9815300	9021800	8292400	8431100	8786900	9418600	8381200	5783800	8937400	7252700	8748800	8844200	10236000	8145300	9138300	8087500	9188900	323.31	455	16	48.1	Uncharacterized protein
A0A287EWU6	0	0	0	0	0	0	0	0	0	0	0	200860	0	0	0	0	0	0	0	0	0	0	0	0	0	0	0	0	0	0	0	0	0	0	0	0	3.2946	2	1	6.3	Tubulin gamma chain
F2CRI1	951280	1570900	1764800	1402900	1508200	1305800	1301100	1191200	1056600	1237300	0	1431600	1576200	1427600	0	1263500	1383500	1490600	1426700	0	1343900	1276300	1417300	1503800	1833900	1159900	1292200	1441400	1378300	1742900	1254100	0	1597800	1352800	1319600	1042200	282.92	113	9	21.8	Dihydrolipoyl dehydrogenase
A0A287FVF3	0	0	0	0	0	0	0	0	0	0	0	0	1081200	0	0	0	0	0	0	0	0	0	0	0	0	0	0	0	2095400	0	0	0	0	831580	0	1947000	31.576	25	2	4.7	Uncharacterized protein
A0A287EX51	1112800	0	0	4758300	8225200	6028400	6970000	8374100	7435000	6334700	9350400	6787900	0	8559300	4059000	4936600	5851900	4214100	5413200	5310000	3922100	4764700	4956200	4110900	3279100	3365200	3882700	0	5369200	6349000	6724200	4144600	3542000	3131500	2233600	5763800	85.078	95	7	44.1	Usp domain-containing protein
A0A287EXJ0	9920000	6410500	5136000	5455100	5298900	5819500	6039100	6372000	6278400	5438300	5807000	5554900	5586000	5249100	5079300	5691700	4912100	5453800	8080800	7240800	8315100	7033500	6623700	6924100	6374200	7477100	6067500	7986800	7015900	5897500	5950200	6239600	5696300	7364600	6961400	5788100	323.31	367	17	44.4	Dihydrolipoyl dehydrogenase
A0A287EXK4	33287000	27408000	22034000	21655000	22819000	21404000	21401000	25801000	23183000	22385000	24585000	21774000	28973000	28348000	28231000	25121000	27157000	24392000	21771000	23719000	18573000	18376000	20978000	17606000	23445000	21714000	22105000	21760000	17378000	23756000	22444000	19883000	20523000	17816000	15483000	20035000	323.31	409	11	8.4	Ubiquitin-like domain-containing protein
A0A287EXS1	0	822750	688850	933740	0	1152000	853400	0	0	714040	0	0	703010	1181400	904270	838030	0	568880	0	645480	0	0	552300	0	0	0	912210	1287000	0	704890	561890	868960	1057900	477640	0	632680	100.9	72	7	16.6	Uncharacterized protein
A0A287EXX2	0	0	0	0	847490	826840	0	0	0	0	852260	626890	0	0	895760	0	0	715700	0	0	0	756360	962330	609520	524510	0	630290	0	1376500	389570	0	0	0	636730	1119900	547480	115.49	58	6	31.3	Uncharacterized protein
A0A287EYB0	0	10704000	8864500	8469200	7605700	8455200	6178600	10965000	9430100	7011300	7568000	6754500	13815000	9675200	7594100	7976300	5358400	6769600	11358000	7982000	7043900	6007600	5777800	5504000	6998700	8529300	5613500	6413800	5843500	10690000	6131900	6958900	7135000	5567100	5891300	5788800	64.586	115	6	28.3	Ribosomal_L16 domain-containing protein
M0Z344	0	0	0	0	0	0	0	0	0	0	0	0	0	0	0	0	0	0	0	0	0	0	0	0	0	0	0	0	102510	0	0	0	0	0	0	0	3.4061	3	1	5.8	NADH dehydrogenase subunit 9
M0VUM7	0	0	429070	0	0	0	0	534300	0	0	0	430480	0	0	0	0	0	0	0	606290	636740	643160	0	731160	0	0	575650	655490	634990	636250	0	504810	0	0	0	0	14.217	51	3	44.2	Uncharacterized protein
A0A287EZH9	0	933520	0	651820	732270	745780	776170	1035100	817030	777200	763030	1100700	680490	603870	686110	861030	626960	1504700	694190	533760	611500	823100	645380	548370	875340	579270	0	521430	670770	764280	656380	948010	796770	0	683440	682210	71.933	92	18	13.4	Uncharacterized protein
A0A287EZQ9	5940900	6030900	5450500	5546500	4990900	4512800	3766900	5861000	4717700	4889100	5163900	5406500	5974900	4935200	5303100	5865900	4808300	4767300	4499900	4539000	5014600	5424500	5218400	5586200	5178400	5504000	5122300	5057100	5138900	5641800	5177600	5756600	5395700	6192700	5836600	5864400	261.97	485	27	26.4	Uncharacterized protein
A0A287F078	0	0	0	0	0	0	0	0	0	0	415760	0	452460	504550	0	552560	0	0	0	0	704530	599250	637170	958310	0	393730	0	0	1040300	0	0	0	0	1297100	1572700	2043400	31.941	56	6	7.6	Malic enzyme
A0A287F0A8	2785100	2359000	1774700	2323600	2493300	1886600	2124400	2095800	2083400	2581400	1254400	1741800	1670600	1934800	1856800	1908500	1420500	2128900	1624400	2064000	1774000	1873100	1679400	1602200	1666600	1635500	1787000	2638400	1444200	1484300	2393500	2080300	1568800	1712200	1917600	1798700	253.76	122	4	30.1	Proteasome subunit beta type
A0A287F0N1	1407500	1286500	1399900	1431900	1329500	1744400	1352200	1797500	1199400	1751600	1493600	1487400	902380	2315200	3066200	2301100	1514000	1761000	1138800	1487500	5222700	5836700	6621700	6315400	1477300	2074900	1665800	1196200	6881600	2861700	2581200	2804900	2400100	7820400	8281800	8525300	295.38	214	11	46.2	Uncharacterized protein
M0UFX2	21663000	17348000	17193000	17245000	13645000	13656000	13312000	16546000	13524000	13296000	13875000	15521000	14325000	13464000	14510000	13120000	12257000	11588000	11028000	13458000	12424000	11168000	10730000	11586000	12130000	13326000	11119000	13653000	10916000	13182000	15157000	12870000	13840000	12742000	11970000	11832000	183.88	354	9	37.8	Uncharacterized protein
A0A287F1X0	0	848060	0	749480	0	0	0	0	0	0	0	487970	0	0	0	0	0	0	0	0	0	0	0	0	0	0	0	728810	0	546280	0	725240	0	0	0	0	5.9936	40	11	5.2	Uncharacterized protein
A0A287F2M6	4350700	8413100	7525900	8723500	8119800	7271300	8440100	9443400	9294600	6272900	9266200	7384800	9928500	10086000	9523000	11520000	9291900	7999800	6498200	5774500	8539800	7868800	7658900	7257900	9251900	10784000	9694700	10930000	9273700	9193100	9322300	8528400	7560500	8423400	10784000	9418600	323.31	295	8	34.2	ATP synthase subunit gamma
F2DFQ8	0	791240	585540	0	0	464300	443000	0	626920	0	515290	532600	0	603340	882500	0	0	0	0	622790	0	0	0	0	686110	564680	541230	832800	0	0	447750	0	0	0	664500	0	317.93	51	11	13.4	40S ribosomal protein S3a
A0A287F2Z2	0	0	0	0	0	0	0	0	0	0	0	0	0	0	0	0	0	0	0	0	0	0	0	0	0	0	0	0	0	0	0	0	0	0	384970	0	2.2119	2	2	14.1	PlsC domain-containing protein
A0A287F334	0	0	0	0	0	0	0	0	0	0	0	0	0	0	0	0	0	0	0	0	0	0	0	0	0	0	0	0	0	0	0	0	322310	0	0	0	109.11	32	3	4.2	Uncharacterized protein
A0A287F3H2	0	0	0	0	0	0	0	0	0	0	0	0	0	0	0	0	0	0	0	0	0	0	0	0	0	0	0	0	0	0	0	0	163720	0	0	0	9.201	12	4	9.8	EMC1_C domain-containing protein
A0A287F547	0	0	0	0	385830	0	0	280880	0	0	0	0	244240	386950	233700	238050	0	0	696820	0	0	0	0	0	303430	291250	0	350230	0	0	0	748880	0	0	0	0	14.409	44	3	23.1	Uncharacterized protein
A0A287F5K5	0	0	0	718570	0	0	1160600	0	846880	0	579560	524600	897080	789870	1105700	421210	0	1191100	1032100	930750	0	987220	1582400	2065200	0	0	0	0	0	0	933570	0	0	0	0	0	30.087	55	4	16.6	Uncharacterized protein
M0XDX5	0	0	942750	0	0	0	0	0	558370	0	0	552050	0	0	821620	0	0	0	544470	0	0	0	0	0	0	436080	0	0	600410	0	0	0	0	0	0	568020	25.218	62	9	21.5	Gln-synt_C domain-containing protein
M0XM67	0	0	0	0	0	0	0	0	0	0	0	0	0	0	0	0	0	0	0	0	0	0	0	0	0	0	0	0	0	0	0	0	50337	0	0	0	4.1434	34	1	4.9	RRM domain-containing protein
A0A287F6F9	0	0	0	0	0	0	0	0	0	0	0	0	0	0	0	0	0	0	0	0	0	0	0	0	0	0	0	0	0	0	0	0	176820	0	0	0	24.563	28	1	11.9	Inosine triphosphate pyrophosphatase
A0A287F6G3	0	0	0	0	0	0	0	0	0	0	0	0	0	0	0	0	0	0	0	0	0	0	0	0	0	0	0	0	0	0	0	0	0	337690	402750	0	4.847	7	4	5.8	Uncharacterized protein
A0A287F6S1	2044900	0	1482100	1463000	0	1245500	1371000	0	978570	1503000	0	1271100	1531200	1359600	1811900	1639000	1386100	1794200	1558700	0	1508900	1332900	1606900	0	0	1520600	0	1579600	1324800	1430100	0	1510700	1282700	0	1033900	0	323.31	77	18	4	Uncharacterized protein
A0A287F7E9	0	0	0	0	0	0	0	0	0	179740	0	0	0	0	0	0	0	0	0	0	0	0	0	0	0	0	0	0	0	0	0	0	0	0	0	0	4.8584	15	3	6.8	WD_REPEATS_REGION domain-containing protein
A0A287F7Z9	0	1188500	1496800	0	0	958740	0	1302200	979130	863820	1133700	941550	1191500	1688200	1007700	2062800	0	0	1485100	988970	783470	950430	1175000	857080	1364100	1452700	0	0	832070	1582900	1112700	1277100	1055800	774800	839490	868240	15.567	66	3	11.6	Uncharacterized protein
A0A287F871	0	834750	659290	663120	1660200	2021000	0	666780	1074600	1133300	1316800	940730	1006500	970640	735310	843010	1268000	827840	844740	442060	1306200	1156600	909350	1695200	1539100	1129100	1292200	662610	1113200	2608100	911190	1045400	874670	1374400	1319900	1537200	323.31	94	3	23.5	Cyanate hydratase
A0A287F8M8	0	182160	0	0	190990	253860	399810	0	0	0	0	0	0	0	0	239490	0	0	0	0	0	0	0	0	0	0	0	0	286080	0	0	0	0	0	0	0	17.912	27	3	3.1	Uncharacterized protein
A0A287F8T4	0	0	0	0	0	0	0	0	0	0	0	0	0	0	0	0	0	0	0	0	0	0	0	0	0	0	0	0	0	0	0	0	0	0	678190	0	42.326	36	3	2.1	Glutamine amidotransferase type-1 domain-containing protein
A0A287F927	0	0	0	64844	0	0	0	0	0	0	0	0	0	0	0	0	0	0	0	0	0	0	0	0	0	0	0	0	0	0	0	0	0	0	0	0	2.9218	5	1	7.8	EF-hand_13 domain-containing protein
A0A287F9I9	50667000	43207000	48659000	38317000	43966000	39888000	37469000	39473000	34587000	38854000	45475000	37054000	40461000	40205000	37488000	44017000	32045000	31693000	44056000	44173000	52359000	44633000	41171000	47411000	45559000	42530000	38640000	36056000	41487000	44262000	39606000	49284000	41736000	51807000	46794000	48419000	323.31	651	15	75.6	Malate dehydrogenase
A0A287FA83	0	245350	0	0	0	0	0	0	0	0	0	0	0	0	0	0	0	0	0	0	0	0	0	0	0	0	0	0	0	0	0	0	0	0	0	0	2.8042	1	1	6.9	Uncharacterized protein
A0A287FA93	0	0	0	0	0	0	0	0	0	0	0	0	0	0	0	0	0	0	0	0	0	0	0	0	0	0	0	0	352200	0	0	0	0	0	193690	0	6.0686	12	6	6.2	Coatomer subunit gamma
A0A287FAD4	14157000	8933800	8312100	7377000	6246000	5885000	5916600	6592800	6507500	6155500	7141000	6920700	7320500	7327500	7804800	7778600	6521000	7525700	7992400	6945600	5801500	5062300	6676000	5758600	6639800	7205200	7749300	10961000	5092900	6552100	6822600	8131900	6380100	5872200	5137800	5477300	175.25	212	6	23.9	Uncharacterized protein
A0A287FAE8	6418500	4608300	4973000	5822200	4989200	6785800	4700700	5881700	4547600	5138900	5075900	5315200	4918900	6891500	5470800	6015100	4545300	4311000	4130400	3724400	4738800	4167500	4821600	4568300	5436200	5790200	7014100	5630200	3134500	5283600	5010400	5453500	4942200	4284400	3860300	4251000	323.31	237	7	41.7	Nascent polypeptide-associated complex subunit beta
A0A287FAN4	0	256300	342400	318520	507080	454930	0	351410	368900	366940	0	0	0	0	0	0	0	407440	0	0	363170	287010	0	0	0	0	0	0	260160	350720	0	423080	0	0	0	314740	95.085	51	2	9.1	Uncharacterized protein
A0A287FAV9	0	0	0	0	0	0	0	0	0	0	0	0	0	0	0	0	0	0	0	0	0	0	0	0	0	0	0	0	0	0	0	0	0	0	0	0	-2	1	1	2.5	Uncharacterized protein
A0A287FBY2	0	518260	0	0	0	0	0	0	0	0	0	0	0	0	0	0	0	0	0	0	0	0	0	0	0	0	0	0	0	0	0	0	0	0	0	0	4.4544	9	3	10.7	Uncharacterized protein
A0A287FC70	961460	0	0	0	0	0	0	0	0	0	0	0	904870	670300	714460	0	0	0	0	855560	1521500	1393900	933260	1711100	0	0	0	0	1658100	0	791300	0	0	1368800	1882000	2285000	306.72	76	10	38.7	Alpha-galactosidase
A0A287FCC2	0	1167900	788620	614810	0	874790	0	733710	517020	835350	1252100	734380	705410	0	1038500	2027200	0	599740	0	0	0	1054200	0	1243600	0	937970	0	0	787560	0	0	834810	0	892470	658250	517000	77.325	74	11	18.8	Uncharacterized protein
A0A287FCD3	3049300	9485200	10804000	8194500	6179000	12834000	7940900	9407600	8748100	9692700	10364000	7820700	5441700	10609000	7821200	6829400	10454000	9565200	10268000	10631000	8803700	7146700	8572500	7727400	7544700	7815800	8103100	6430400	8458400	10485000	7969700	8629400	9548100	9235100	12345000	9810900	252.06	222	8	47.5	Uncharacterized protein
M0Z870	0	0	0	59899	0	0	0	0	0	0	0	0	0	0	0	0	0	0	0	0	0	0	0	0	0	0	0	0	0	0	0	0	0	0	0	0	17.383	7	1	2.1	DNA ligase
F2CQK2	0	0	0	0	0	0	0	0	0	0	0	0	0	0	0	0	0	0	0	0	0	0	0	0	0	0	0	0	0	0	0	0	0	421810	472820	466840	33.306	8	3	13.2	NADPH-protochlorophyllide oxidoreductase
A0A287FCY2	0	363070	272670	243830	0	317970	396210	482590	0	314690	0	0	0	0	0	0	0	0	0	0	0	194010	0	236460	0	0	0	0	0	0	0	246940	340980	0	0	0	97.652	42	2	7.9	Uncharacterized protein
A0A287FCZ0	0	0	0	0	0	0	0	0	0	0	0	0	0	0	0	0	0	0	0	0	0	0	0	0	0	0	0	0	0	0	240400	0	0	0	0	0	2.6685	3	2	6.9	Uncharacterized protein
M0V7Z7	0	0	0	0	0	0	0	0	479300	0	720720	0	674810	0	0	505420	0	0	0	0	523590	745960	0	554400	0	532560	0	0	0	548340	478260	0	0	633530	595090	611300	43.216	62	6	24.7	Uncharacterized protein
M0W0C1	0	0	0	0	0	0	0	0	0	0	0	0	0	0	0	0	0	0	0	0	0	0	0	0	0	0	0	0	0	0	0	0	0	0	0	341790	4.0812	5	2	22.9	Cytochrome b5 heme-binding domain-containing protein
M0ZBE2	0	0	0	0	0	0	0	0	0	0	0	0	0	0	0	0	0	0	0	0	0	0	0	0	0	0	0	0	0	0	0	0	259480	0	0	0	2.5306	7	1	26.4	Uncharacterized protein
A0A287FDW5	0	719820	879740	917540	975580	1625000	1355000	792940	0	683340	1243100	1219800	2093600	993120	1859800	1004500	1357600	888710	1147000	534000	933760	1172700	955940	0	905420	1079100	906590	1891500	1199800	952380	1034700	1250900	886850	1174500	1636400	1053200	127.56	110	7	14.1	Malic enzyme
A0A287FDY6	0	0	0	0	0	0	0	0	0	0	0	0	0	0	0	0	0	0	0	0	0	0	0	0	0	0	0	0	0	0	295480	0	0	0	0	0	-2	15	3	3.2	Malic enzyme
A0A287FE18	0	0	510530	808200	593760	640310	439320	0	0	0	0	428660	0	0	0	0	0	605960	498540	568230	0	0	528790	455010	0	0	0	0	0	0	591830	633070	589050	0	0	0	41.953	62	6	16.8	Uncharacterized protein
A0A287FEE6	0	0	0	0	0	0	0	0	0	0	0	0	0	0	0	0	0	0	0	0	0	0	0	0	0	0	0	0	0	0	0	0	192520	0	0	0	58.313	19	1	11.5	AAI domain-containing protein
M0XCW1	0	0	0	0	0	0	0	0	0	0	0	0	0	0	0	0	0	0	0	0	284490	0	0	256360	0	0	0	0	0	0	0	0	0	0	0	0	11.545	14	5	27.3	Uncharacterized protein
A0A287FFB1	428310	0	343480	284980	0	320350	337290	453650	0	333100	275520	258430	345870	245460	333020	391490	0	309270	0	352330	375840	410200	430220	359150	311080	317570	348340	281270	329410	320140	350220	0	0	404060	456750	342660	17.965	83	6	13.4	Uncharacterized protein
A0A287FFP0	0	0	0	0	0	0	0	0	0	0	0	0	0	0	0	0	0	0	0	0	0	0	0	106690	0	0	0	0	0	0	0	0	0	0	0	0	4.1102	5	3	13.4	Methionine aminopeptidase
A0A287FFX9	0	0	0	0	0	0	0	0	0	0	0	0	0	0	0	0	0	0	0	0	0	0	0	0	0	0	0	0	137710	0	0	0	0	0	0	0	3.7534	3	1	12.5	Cytochrome b5 heme-binding domain-containing protein
A0A287FG62	0	0	0	0	0	0	0	0	0	0	0	0	0	0	0	0	0	0	0	0	368070	0	0	0	0	354730	0	0	0	0	0	0	0	0	0	0	323.31	34	2	24.2	Uncharacterized protein
A0A287TPJ2	0	0	0	0	0	0	0	0	0	0	0	0	0	0	0	0	0	0	0	0	0	0	0	0	0	0	0	0	0	0	0	127620	0	0	0	0	2.712	12	1	8.6	Uncharacterized protein
A0A287WQI5	0	0	0	683530	0	611030	0	755090	530800	779590	0	650440	588090	0	1416200	0	0	0	0	0	0	0	0	506810	699290	677700	0	1218600	0	0	797910	863050	629670	724070	0	641080	4.4703	50	2	22.4	Uncharacterized protein
F2D4I3	0	0	846860	967990	0	831560	951300	857650	0	0	1457600	0	0	0	0	0	0	0	0	610620	0	0	0	377060	0	0	0	0	0	749310	719470	850450	0	0	0	0	17.995	54	4	23.3	Predicted protein
A0A287FHA2	0	0	0	0	0	0	0	0	0	0	0	0	0	0	0	0	0	440600	0	0	0	0	0	0	0	0	0	0	312750	0	0	0	0	0	244020	259170	76.757	37	2	11.8	Uncharacterized protein
A0A287FHA3	0	0	0	0	0	0	0	0	0	0	0	0	0	0	0	0	0	0	0	0	0	0	0	0	0	0	0	0	0	0	0	0	1325700	0	0	0	120.21	32	1	4.9	Mitogen-activated protein kinase
A0A287FHY7	0	0	0	0	0	0	0	0	0	0	0	0	0	0	0	0	0	0	0	0	0	0	0	0	0	0	0	0	76066	0	0	0	0	0	0	0	3.569	10	1	13.8	Uncharacterized protein
A0A287FI70	0	0	0	0	0	0	0	0	0	0	0	0	0	380260	0	705570	0	0	0	0	894280	743170	1364900	1076600	0	0	507230	0	1016500	674130	759440	846430	561320	727550	1111700	1007400	81.211	51	3	14.2	Uncharacterized protein
A0A287FI72	0	0	0	0	0	0	0	0	0	0	0	0	1300400	1660600	952220	0	1076300	0	0	0	5227700	5004100	3845000	4721700	0	963840	0	1734900	4830000	1289700	1312200	1221200	0	4964600	5614700	5806700	42.862	94	9	36.5	Uncharacterized protein
A0A287FIH0	0	0	0	0	0	0	0	0	0	0	18138	0	0	0	0	0	0	0	0	0	0	0	0	0	0	0	0	0	0	0	0	0	0	0	0	0	3.9228	2	1	0.6	J domain-containing protein
A0A287FIT6	0	0	555700	0	0	0	0	0	419140	586360	0	0	0	485390	0	0	0	0	0	0	0	635310	0	0	0	0	0	0	535510	522520	0	0	0	601850	0	518320	4.1959	48	1	10.9	Uncharacterized protein
A0A287FIQ1	0	716520	819250	748180	866000	719650	795040	854700	872440	756300	773370	940070	728440	684690	0	607490	0	0	682350	588080	0	543870	477830	433510	859290	0	697700	763600	460360	671210	0	0	761970	354390	0	367320	25.63	101	6	36	Inositol-tetrakisphosphate 1-kinase
A0A287FJH7	633860	0	0	401520	411310	492510	0	597090	437450	550240	418030	395870	0	474220	454210	494910	586750	0	350380	528160	485750	563560	493090	512210	607560	528850	496400	0	598280	591480	628180	525920	564880	627130	361290	447520	64.947	80	4	19.8	NADH dehydrogenase [ubiquinone] 1 alpha subcomplex subunit 12
A0A287FJU4	0	0	0	0	0	0	0	0	0	0	0	0	0	0	0	0	0	0	0	0	0	0	178770	0	0	0	0	0	0	0	0	0	0	0	0	0	3.81	5	2	9.4	Methyltransferase
A0A287FKI4	0	654740	920330	0	0	586860	0	0	755590	1096400	0	635720	1400500	0	0	0	1229100	686800	0	378080	0	0	0	0	601800	0	0	0	0	0	1937900	0	0	0	0	691830	43.676	38	2	11.8	Uncharacterized protein
A0A287FKU6	0	0	0	0	0	0	0	0	0	0	0	0	0	0	0	0	0	0	0	0	0	0	0	0	0	0	0	0	0	0	0	0	0	633840	340230	0	9.8421	19	3	18.9	Uncharacterized protein
F2E709	0	0	0	0	0	0	0	0	0	615930	0	0	0	0	0	0	0	0	0	0	0	0	0	0	0	0	0	884760	0	0	0	0	0	0	0	0	8.2566	23	2	9.9	Predicted protein (Fragment)
A0A287FMM7	0	0	0	0	149610	0	0	0	0	0	0	0	0	0	0	0	0	0	0	0	200100	0	157130	203070	0	0	0	0	180820	0	0	156280	0	230410	169770	213480	73.455	46	3	9.6	Uncharacterized protein
M0YKC6	0	0	0	0	0	0	0	0	0	0	0	0	0	176580	0	0	0	0	0	0	0	0	0	0	0	0	0	0	0	0	0	0	0	0	0	0	6.4518	11	3	6	Uncharacterized protein
A0A287L8H8	0	388910	0	331830	267380	0	0	344830	0	446290	0	362360	338460	0	0	0	0	0	0	0	0	0	263480	0	0	372360	0	0	334020	239320	244170	300650	0	345490	305810	259090	86.997	51	1	9	Pyruvate kinase
A0A287FNH3	0	0	0	0	0	0	0	0	0	0	0	0	0	0	0	0	0	0	0	0	0	0	0	0	0	0	0	0	0	0	0	0	78796	0	0	0	3.6593	11	1	10.2	Uncharacterized protein
A0A287FP25	0	0	0	0	0	0	0	0	0	0	0	0	0	0	0	0	0	0	0	0	0	0	0	0	0	0	0	0	0	25740	0	0	0	0	0	0	3.2147	6	1	4.8	Uncharacterized protein
A0A287FPI1	0	0	0	0	0	0	0	0	0	0	0	0	0	0	0	0	0	0	0	0	0	199480	0	242860	0	0	0	0	0	0	0	0	0	0	0	0	15.168	30	9	23.7	Uncharacterized protein
A0A287FPM3	0	766230	0	761740	1724600	1946800	1188400	1169600	0	1775800	832730	1137900	0	2049200	0	0	1055800	0	0	1125400	1129300	1304900	1059100	1191000	1357400	0	0	1393100	1277600	0	1134500	1233100	0	0	1326100	0	12.561	67	4	41.3	PMSR domain-containing protein
A0A287FPY6	5194300	3432900	3446400	3234200	3391300	2737100	3764500	3555300	2470300	2732000	2925700	3456900	2789100	2742800	2349700	3443600	3100900	3313700	3845500	3661000	4241600	3692400	3607400	3537300	3702100	4136000	3889800	4649500	3572000	3723700	2959600	3460800	4054400	3489000	5164700	4124200	231.42	203	10	30.6	Serine hydroxymethyltransferase
A0A287FQ34	0	0	0	0	0	0	0	0	0	0	0	0	0	0	0	0	0	0	0	0	0	0	0	0	0	0	0	0	0	0	0	0	829600	0	0	0	3.4982	35	1	10.7	RRM domain-containing protein
A0A287FQD8	0	0	0	0	0	0	0	0	0	0	0	0	0	0	0	0	0	0	0	0	0	0	0	0	0	0	0	0	0	0	264520	0	0	0	0	0	2.267	5	1	9	Autophagy-related protein 3
A0A287FQJ2	0	0	0	26486	0	0	0	0	0	0	0	0	0	0	0	0	0	0	0	0	0	0	0	0	0	0	0	0	0	0	0	0	0	0	0	0	2.9565	2	2	3.1	Uncharacterized protein
A0A287FQU5	20335000	5231100	7270800	12353000	11790000	9585900	9825100	9614500	10184000	10513000	13680000	12260000	1744000	5307600	5937400	6678600	11483000	8906400	16738000	13239000	1775900	1939000	2343700	1977200	9527600	8132600	10029000	1396300	1876100	6492000	7258200	4535500	2673600	474310	0	1175500	323.31	310	12	69	Uncharacterized protein
A0A287FQY3	0	0	0	112700	0	0	0	0	0	0	0	0	0	0	0	0	0	0	0	0	0	0	0	0	0	0	0	0	0	0	0	0	0	0	0	0	2.5643	1	1	5.3	Uncharacterized protein
A0A287FR49	0	0	0	0	0	0	0	0	0	0	0	0	0	0	0	0	0	0	0	0	0	0	0	0	0	0	0	0	0	181380	0	0	0	0	0	0	3.5174	3	1	15.6	Uncharacterized protein
A0A287FRA8	1064100	715520	603880	709210	472980	474640	645520	491240	477250	496270	436330	500580	414330	0	0	0	0	0	0	906570	0	0	406800	0	0	0	546150	633500	358860	518960	399330	530910	414850	0	0	0	23.541	75	6	9.7	Uncharacterized protein
A0A287FRJ5	0	0	0	0	0	0	0	0	0	0	0	0	0	0	0	0	0	0	0	0	0	0	0	0	0	0	0	0	525270	0	0	0	0	0	0	399840	3.1421	32	1	15.7	Acyl carrier protein
A0A287FRR3	0	0	0	0	0	0	0	0	0	0	0	0	0	0	0	0	0	0	0	0	1174500	745030	0	592030	0	826750	0	0	555520	1699700	1836200	1829300	1663500	785220	0	459470	93.557	47	5	30.7	Uncharacterized protein
A0A287FSJ5	0	0	0	0	0	0	0	0	0	0	0	158360	0	0	0	0	0	0	0	0	0	0	0	0	0	0	0	0	0	0	0	0	0	0	0	0	2.8858	2	1	9.9	LEA_2 domain-containing protein
A0A287FSX1	0	0	0	0	0	0	0	0	0	0	0	0	0	1114900	0	471990	0	0	0	0	440450	775310	958590	0	498130	0	0	0	799050	0	510080	708080	0	669170	0	638020	34.855	34	6	16.3	NAD(P)-bd_dom domain-containing protein
F2DWV6	0	0	0	0	0	0	0	0	0	0	0	0	0	0	0	0	0	0	0	0	0	0	0	0	0	0	0	0	0	0	0	0	323960	0	0	0	27.405	36	1	6	Predicted protein
A0A287FU57	0	0	0	0	0	0	0	0	0	0	0	0	0	0	0	0	0	0	0	0	0	0	0	0	0	0	0	0	0	0	0	0	0	0	532990	0	3.3513	4	2	3.8	A_deaminase domain-containing protein
A0A287FU93	8592000	5252300	6060500	4852300	3233500	2265300	2993200	2970500	3850800	2119900	3599900	4698600	1580000	1205300	1440900	1669800	3278800	2755500	5845900	5149400	0	0	0	0	2334900	2372600	3118000	534180	0	1268900	1579300	926180	772330	0	0	0	48.982	104	6	30.9	Uncharacterized protein
M0URS7	7806600	7004100	6072200	6399100	4935900	5546200	5040200	6018300	5909400	5294200	5781000	5239500	5592600	4757800	5771300	5722700	5007000	5110300	3482200	4528100	4292800	3507500	3972400	3455800	5468700	4593200	4411000	7568300	3340400	4840700	5817700	5353200	4448700	3646500	3506700	3475400	149.05	303	11	37.3	Peptidase_M24 domain-containing protein
F2EHN7	8651500	19504000	40894000	17069000	0	0	0	0	0	0	7664400	3134900	0	0	0	0	7445300	0	14928000	0	0	0	0	0	0	2966800	0	0	0	0	3905300	2966100	0	0	0	0	44.387	42	5	29	Predicted protein
A0A287FU97	605810	943850	1156600	824030	0	598980	701560	749030	762180	913530	988900	929540	793240	897690	831850	1125000	820040	791270	943840	933780	888460	705840	772080	776770	627120	741890	1044200	1035600	722660	950840	723230	747360	736230	912020	604420	546190	38.699	74	2	30.2	RanBD1 domain-containing protein
A0A287FUD7	0	0	0	0	0	0	256410	0	0	0	0	0	0	0	0	0	0	0	0	0	0	0	0	0	0	0	0	0	0	0	0	0	0	0	0	0	7.2082	14	3	15.8	Uncharacterized protein
A0A287FUE4	0	0	0	53686	0	0	0	0	0	0	0	0	0	0	0	0	0	0	0	0	0	0	0	0	0	0	0	0	0	0	0	0	0	0	0	0	2.482	5	1	21	SAGA-associated factor 11
A0A287FVH3	0	0	0	0	0	0	0	0	0	0	0	0	0	0	0	0	0	0	0	0	0	0	0	0	0	0	0	0	768100	0	0	0	0	293060	0	0	11.408	7	3	6.2	Pyruvate, phosphate dikinase
A0A287FVU0	0	0	0	0	0	0	0	0	0	0	0	0	0	0	0	0	0	0	0	0	0	0	0	0	0	0	0	0	0	0	0	470660	0	0	0	0	2.4854	25	1	2	Katanin p80 WD40 repeat-containing subunit B1 homolog
A0A287FWA9	0	0	0	0	0	0	0	0	0	0	0	0	0	0	0	0	0	0	0	0	0	0	0	0	0	0	0	0	0	0	0	0	0	0	423780	0	20.166	26	1	12.3	DLH domain-containing protein
A0A287FWX3	0	0	0	0	0	0	0	0	0	0	0	414510	0	0	377220	0	0	0	0	0	0	0	0	0	0	0	0	0	0	0	0	0	0	0	0	0	6.3405	13	3	7.3	Uncharacterized protein
A0A287FX66	3861700	4097200	3551300	3957900	2758800	2922800	2409300	2566000	2937600	2557300	2436800	2932700	2786300	2618300	3011700	2634700	3708300	3712400	3260000	2876200	2357900	2519300	2784800	2385100	3368100	2721200	3488500	3480700	2456400	2970200	3440700	2782200	2909700	3108200	2501400	2851700	99.24	243	13	40.3	Uncharacterized protein
A0A287FXG0	0	0	0	0	0	0	0	0	0	0	0	0	0	0	0	0	0	0	0	0	0	0	0	0	0	0	0	0	173930	0	0	0	0	0	0	0	-2	4	1	28.2	Methyltransf_25 domain-containing protein
F2D8Y6	0	0	0	0	1192600	0	0	0	0	736450	0	0	0	784570	1429100	0	0	0	1875300	916460	0	0	0	594930	0	0	0	0	629450	554110	946400	1411900	613970	598000	0	0	17.189	40	9	12.1	Predicted protein
A0A287FYJ2	0	0	0	0	0	0	0	0	0	0	0	0	0	0	0	0	0	0	0	0	0	0	0	0	0	0	0	0	0	0	0	0	77909	0	0	0	140.61	23	1	19.6	DNA helicase
A0A287FYP3	0	0	0	1352100	1994700	1754000	1666300	2271100	2211700	1820500	2021500	1553500	409960	1093700	784220	1258400	822600	983720	1742400	1719500	1688400	1956500	2000600	2194600	1517000	1252600	1762800	626610	2890900	1904700	2468000	1944600	1345100	2109700	1039800	2901400	79.571	103	4	30.4	Cytochrome c domain-containing protein
A0A287FYS5	11136000	19347000	17043000	18551000	14827000	15195000	13630000	18377000	15717000	17410000	17458000	17129000	17632000	16424000	15312000	15566000	12220000	17337000	28152000	21564000	14327000	13111000	14281000	12390000	19202000	15467000	12306000	25140000	10088000	17708000	18332000	15239000	16946000	12688000	9904800	12203000	323.31	377	11	23.2	Uncharacterized protein
A0A287FYU2	0	0	0	0	0	0	0	0	0	0	0	0	0	0	0	0	0	0	0	0	0	0	0	0	0	0	0	0	8988.9	0	0	0	0	0	0	0	2.6022	4	7	14	Uncharacterized protein
A0A287FZ34	1712700	2802000	3253700	2278200	3249800	2433300	2412200	4432700	3778100	3452600	2998700	2592100	3268400	2875000	2879300	3131100	5002300	3039200	3385900	1952000	3630100	4800300	4352000	4102200	3634700	2628600	2247800	4428100	3465000	2855900	3803800	2554000	3327900	4165600	3882500	4123500	118.47	152	12	21.1	Guanosine nucleotide diphosphate dissociation inhibitor
A0A287FZ46	6802100	4170600	3417200	3742900	3346200	3342700	3746900	3772200	2931900	3486500	3979200	3204300	2585700	3149100	2657600	3003800	3666400	2764500	4493300	4303500	3861100	3370600	3165400	3016600	3428300	2884000	3035600	3801800	3077800	3759300	3100700	3268000	3222300	4126100	3216800	3242100	283.2	295	14	24.2	Guanosine nucleotide diphosphate dissociation inhibitor
A0A287FZA2	0	170550	0	0	283250	243190	247850	199620	250260	0	176630	0	232840	232890	207230	0	0	246700	0	114020	220410	171670	0	0	302160	0	277350	356990	0	0	200070	0	0	164580	143390	147620	20.072	59	2	17.9	RPN13_C domain-containing protein
A0A287FZJ4	0	0	0	0	0	0	0	0	0	0	0	0	0	0	0	0	0	0	0	0	0	0	0	0	0	0	0	0	241320	0	0	0	0	0	0	325700	12.137	12	2	20.9	GST N-terminal domain-containing protein
A0A287G0D4	0	0	0	0	0	0	0	0	0	0	0	0	0	0	0	0	0	0	0	0	0	0	0	0	0	0	0	0	0	0	0	0	126900	0	0	0	3.6495	5	1	8.3	Peptidase_S9 domain-containing protein
M0X719	0	0	0	0	0	0	0	0	0	0	0	0	0	0	0	0	0	0	0	0	403570	581660	504010	1536700	0	0	0	0	1166500	0	0	0	0	842090	437080	681430	66.003	24	3	15.7	Lipase_GDSL domain-containing protein
A0A287G0G2	657610	570060	0	0	0	0	0	0	0	0	0	0	0	0	0	0	365940	0	0	477460	0	0	0	0	0	0	0	0	0	0	0	0	0	0	0	0	34.994	24	4	12.4	Usp domain-containing protein
A0A287G0K8	0	1167900	1164200	1296900	607100	801530	1182400	893640	697440	951260	1074800	721410	927780	832640	826480	998010	1153200	1186700	1032600	825070	746310	781680	1085600	1030300	1173000	1001700	752820	511070	1270700	930780	932030	1056200	1075300	1027400	1455200	1105300	74.064	117	3	25.3	Flavodoxin-like domain-containing protein
A0A287G115	17800000	0	0	3705300	0	1753700	4097300	0	0	0	0	0	4840900	7459400	4307100	7434100	13823000	2415500	4990400	17718000	1911700	0	0	0	1783400	0	1253200	0	0	1303500	0	0	5396600	5566800	0	0	125.47	81	9	13.5	Uncharacterized protein
A0A287G2T4	0	0	0	0	0	0	0	0	0	0	0	0	0	0	0	0	0	0	0	0	0	0	0	0	0	0	0	0	0	0	0	0	0	0	0	430190	4.1317	6	2	39.5	NADH-cytochrome b5 reductase
A0A287G374	0	0	0	0	0	0	0	0	0	0	0	0	0	0	0	0	0	0	0	0	0	0	0	0	0	0	0	0	0	0	0	47104	0	0	0	0	3.724	15	2	7.3	Uncharacterized protein
A0A287G3S3	0	0	0	0	0	0	0	0	0	0	0	0	0	0	0	0	0	0	0	0	0	0	0	0	0	0	0	0	0	0	0	197510	0	0	0	0	3.8304	8	2	11.2	Expansin
A0A287G3Z5	0	0	0	0	0	0	0	0	0	0	0	0	0	0	0	0	0	0	0	0	0	0	274210	0	0	0	0	0	0	0	0	0	0	0	0	0	9.7006	12	2	5.6	MCM domain-containing protein
A0A287G4K3	0	0	0	0	0	0	0	0	0	0	0	0	0	0	0	0	0	0	0	0	0	0	0	0	0	0	0	0	0	0	0	0	307090	0	0	0	120.32	37	1	3.1	Bac_surface_Ag domain-containing protein
A0A287RKP0	0	10249000	11102000	9920400	9203500	11870000	11102000	12453000	11619000	11565000	9350000	9339500	9116100	13734000	8835300	19703000	10072000	13371000	6840000	5830300	7089800	6727400	7526400	5789900	10632000	7185600	9405800	10092000	6725500	7899800	7302900	11366000	9961400	7680500	7185400	8914100	43.984	412	5	54.3	Uncharacterized protein
M0VSI7	0	0	0	0	0	0	0	0	0	0	0	0	0	0	0	499680	0	0	0	0	0	0	0	0	0	0	0	0	0	0	0	0	0	0	0	0	33.236	10	3	7.9	PWWP domain-containing protein
A0A287G646	0	324920	307580	0	687600	586440	0	461120	566650	797790	540100	480950	421910	723170	0	0	0	0	388280	360180	726140	508350	473590	593400	0	0	368220	0	860380	616880	0	0	506060	440150	462140	560090	20.823	77	4	40.1	Histone H2A
A0A287G6D5	0	0	0	0	0	0	0	0	0	0	0	0	0	0	0	0	0	0	0	0	0	0	0	0	0	0	0	0	0	0	0	173510	0	0	0	0	6.7791	8	2	9	UBIQUITIN_CONJUGAT_2 domain-containing protein
A0A287G6E5	0	0	0	0	0	0	0	0	0	0	0	0	0	0	0	0	0	0	0	0	0	0	0	0	0	0	0	0	0	0	0	0	710650	0	0	0	200.35	36	20	0	Uncharacterized protein
A0A287G6G3	0	0	0	0	0	0	0	0	0	0	0	0	0	0	0	0	0	0	0	0	0	0	0	0	0	0	0	0	0	0	0	0	1587700	0	0	0	34.186	35	22	0	Uncharacterized protein
A0A287G6T0	0	1383200	1303600	903640	984050	614970	1321900	909980	900760	711830	821520	814910	822680	874660	896980	967160	994410	671080	1068600	836020	0	749570	980640	932730	1368600	1102300	739620	1615600	858850	1243200	1018000	1400700	837870	724320	1330900	1048700	162.75	98	4	14.2	AAA domain-containing protein
A0A287G6V6	50615	0	0	0	0	0	0	0	0	0	0	0	0	0	0	0	0	0	0	0	0	0	0	0	0	0	0	0	0	0	0	0	0	0	0	0	4.4242	25	2	19.1	Peptidylprolyl isomerase
A0A287G6Y1	0	0	0	0	0	0	0	592830	0	0	0	464950	0	0	0	0	0	0	0	646080	0	0	0	0	0	0	0	0	0	0	0	0	0	0	0	0	22.015	38	3	9.6	Uncharacterized protein
A0A287G731	0	0	0	0	0	0	0	0	0	0	0	0	0	0	0	0	0	0	0	0	0	0	0	0	0	0	0	0	0	0	0	0	177710	0	0	0	-2	0	2	5.7	Aldo_ket_red domain-containing protein
A0A287G758	0	751850	553770	623600	993890	1142300	1307300	748930	868560	1504600	1011600	954200	1271500	906640	1392000	1020600	724950	1115700	1241000	555190	1149600	1260200	1052400	1464000	666880	1280700	1012000	1502500	1271200	1460300	1360300	1680000	1397000	1094700	1391000	1104200	323.31	200	13	35	Delta-1-pyrroline-5-carboxylate synthase
A0A287G7M5	0	0	0	0	0	0	0	0	0	0	0	0	0	0	0	0	0	0	0	0	601540	0	452650	0	0	0	0	0	0	0	0	0	0	862800	742340	467100	31.352	33	3	11.1	Uncharacterized protein
A0A287G897	0	0	0	0	0	0	0	0	0	0	0	0	0	0	0	373180	0	0	0	0	0	0	0	0	0	0	0	0	0	0	0	0	0	0	0	0	7.2182	5	2	14.2	Uncharacterized protein
A0A287G889	0	0	0	0	0	0	0	0	0	0	0	0	0	0	0	0	0	0	0	0	0	0	0	0	0	0	0	0	0	0	0	0	442600	0	0	0	5.9467	32	1	21.1	Ferredoxin
A0A287G8Q6	0	0	0	0	0	0	0	0	0	0	0	0	0	0	0	0	0	0	0	0	1304600	1283400	1061100	1625500	0	0	0	0	1804700	492740	0	0	0	1297800	1868700	1792800	49.531	60	6	21.1	FBPase domain-containing protein
A0A287LZW0	0	38964000	57378000	58705000	72321000	69475000	67438000	61758000	62002000	75732000	70316000	87803000	85929000	74834000	64870000	58531000	56526000	70358000	48064000	31382000	59625000	51784000	46861000	64638000	86040000	65596000	85011000	60591000	69433000	64555000	51121000	53286000	80152000	38275000	54752000	39212000	36.251	542	5	25.2	Histone H3
A0A287G8X6	0	0	0	0	0	654730	0	0	0	0	0	0	0	0	0	0	0	0	0	0	0	0	0	0	0	0	0	0	0	0	309810	0	0	0	0	0	49.503	32	2	8.3	Amidophosphoribosyltransferase
A0A287G913	0	2285000	1564800	1505400	1954000	1760500	1497900	1566800	1600900	1802700	1323600	1560200	2132800	1529400	2639800	1677500	1675600	1847500	2399300	1785500	2270900	3458000	2821200	2566100	1407900	1357500	2164300	2247200	3277900	1733100	1525200	2031300	1965200	3167700	3145000	2848500	323.31	160	6	36.1	Aminotran_1_2 domain-containing protein
A0A287G9H7	0	0	0	0	0	0	0	0	0	0	0	0	0	0	0	0	0	0	0	0	0	0	0	0	0	0	0	0	0	0	0	489810	0	0	0	0	3.9513	2	1	10.8	RRM domain-containing protein
A0A287G9K8	606310	0	585320	0	0	547260	475660	608180	571450	593680	0	499010	0	0	0	780050	806470	711920	0	1063400	0	0	0	0	1077100	616800	0	531180	0	0	0	0	0	0	0	0	15.117	52	2	23.5	U6 snRNA-associated Sm-like protein LSm3
A0A287G9N7	0	0	0	0	0	0	0	0	0	0	0	0	0	0	0	0	0	0	0	0	264770	267000	226020	536380	0	0	308600	0	0	0	0	0	0	0	200330	227050	10.148	26	3	10.4	CRAL-TRIO domain-containing protein
A0A287G9U4	0	0	0	0	0	0	0	0	0	0	0	0	0	0	0	0	0	0	0	0	0	0	0	0	0	0	0	0	78723	0	0	0	0	0	0	0	3.6917	6	1	8.5	GRANULINS domain-containing protein
A0A287G9W6	1901800	6370000	6463000	6338300	4982800	5693800	4356800	6071200	5794900	6816800	5855900	5153100	5538400	5591600	4508200	6445700	3798700	5458300	5751700	5300200	7372100	5424100	4881300	4909500	6445200	6214900	5444500	6550400	4921400	6833300	5134200	7199600	5502700	6026900	4987900	6129400	271.21	293	12	54.2	Uncharacterized protein
A0A287G9W2	4661200	3095600	3186100	2692700	2942600	3567200	3344500	3396300	2805300	2920300	3361700	2444600	3159500	3104000	3455200	3487200	3316900	3576900	3720400	3567900	2390100	2593400	2283400	2848300	2422500	3035700	3356900	3164400	2386600	2697000	2928700	3286600	2959100	2452500	2411800	2273900	258.74	223	12	27.4	ATP-dependent 6-phosphofructokinase
M0WNZ9	0	630130	489730	605680	1041000	730510	0	552500	0	703220	1292200	519840	929370	0	757390	0	459350	0	0	327480	822030	0	825640	821540	0	0	702110	1008000	1451300	0	840790	1119400	978890	1277900	1049900	1497000	104.14	76	5	16.9	Phosphotransferase
A0A287GAU2	0	0	0	0	0	608190	0	0	0	0	0	0	0	365840	0	444940	0	0	0	0	0	0	0	0	0	0	0	0	0	0	0	0	0	0	418070	487350	35.68	34	5	8.4	Uncharacterized protein
A0A287GB07	0	0	0	0	0	0	0	0	0	0	0	0	0	0	0	0	0	0	0	0	0	0	0	0	0	0	0	0	0	0	0	0	382160	0	0	0	5.2935	36	1	6.4	Uncharacterized protein
A0A287GB61	0	0	0	0	0	0	0	0	0	0	0	0	0	0	0	0	0	584070	0	0	0	0	0	0	0	0	0	0	0	0	585140	0	688820	578590	0	0	81.958	40	3	19.2	Uncharacterized protein
A0A287GBB2	0	1436700	1942900	1529800	1756600	1493900	1376900	1371400	1321000	1751700	1465200	1279400	1475700	1374100	1328000	1164500	515630	1462400	1514400	1728900	0	1448900	1210900	1348000	1110700	1363700	1461300	2062500	1279300	1717400	1475800	1564300	1608600	1234600	1151200	1197600	115.19	161	8	21.4	Tr-type G domain-containing protein
M0YTH4	0	0	0	241450	538590	1541400	981250	1182200	849750	1309600	0	0	1366900	963430	1506100	1612100	1228500	1688000	0	1240300	3467400	3329300	2553800	3395500	1278500	1481300	1253200	0	3833100	1762400	1767500	1487300	1627600	4005400	4244100	3685400	44.34	170	15	54.5	Proline iminopeptidase
A0A287GBS7	0	0	0	0	0	0	0	0	0	0	0	0	0	0	0	0	0	0	0	344740	0	0	0	0	0	0	0	0	0	0	0	0	0	0	0	0	7.1806	4	1	30	X8 domain-containing protein
A0A287GBX3	0	0	0	0	0	0	0	0	0	0	0	0	0	0	0	0	0	0	0	0	1861400	2485100	1945500	2718900	0	0	0	0	2716600	0	0	0	0	2367000	2643100	2528400	73.557	47	5	21.8	Inositol-tetrakisphosphate 1-kinase
A0A287GCI3	9168000	19582000	17964000	18242000	14556000	12906000	15544000	16232000	14958000	15854000	13826000	14217000	16424000	12872000	13721000	14870000	17107000	14976000	18745000	17784000	8889200	8475800	9465100	8731700	15158000	13884000	13279000	17333000	6969100	13156000	12873000	12287000	12566000	7371600	7689200	6943700	323.31	648	28	45.9	Poly [ADP-ribose] polymerase
A0A287GCS1	1690500	1218500	1434900	843220	853260	748680	949850	857190	1427300	1023100	663770	0	781430	718330	984650	967400	1337300	925800	1148700	745910	956820	1065900	837880	861610	636920	905240	879530	0	1067200	894110	1062100	977260	1182400	1076700	1029700	1064600	104.36	122	4	20.6	Uncharacterized protein
F2CWN4	0	0	494980	0	0	0	0	0	0	0	0	0	0	0	0	0	0	0	0	0	0	0	0	0	0	320000	0	343730	0	0	0	0	367530	0	0	0	20.212	33	4	11.5	Signal recognition particle 54 kDa protein
A0A287GCX8	15287000	69094000	55671000	77662000	31031000	29155000	37686000	38007000	39813000	32305000	30404000	20709000	12772000	30232000	28400000	39159000	29437000	36725000	43369000	24931000	6786100	3344800	7797600	4325500	41350000	29352000	13644000	40659000	4882000	28641000	25841000	17850000	31933000	0	0	3313300	154.71	195	5	41.2	Uncharacterized protein
A0A287GDC6	0	0	0	0	1307000	1339600	1290200	854940	1977900	741350	1293700	764720	928410	530210	1622000	1924800	434390	573450	1711000	1483300	4742600	5829400	5053600	8752800	523510	876320	384960	700350	7491100	2381500	2341600	4242600	2192800	8461400	9934600	10649000	238.36	224	14	8.4	Uncharacterized protein
A0A287GDC9	0	0	0	0	0	0	0	0	0	0	0	0	0	0	0	0	0	0	0	0	0	0	0	0	0	0	0	0	0	62089	0	0	0	0	0	0	5.7212	3	13	3.4	Methyltransf_11 domain-containing protein
F2CXB9	63483000	30212000	35181000	36005000	31561000	40096000	35110000	47507000	40695000	35783000	33856000	36657000	24815000	37020000	39917000	32726000	12050000	27526000	29935000	45489000	30846000	30751000	28509000	31036000	34412000	41543000	31153000	26679000	27012000	29365000	29846000	40310000	36256000	37429000	37228000	32517000	119.23	158	4	14.4	Histone H2B
M0VW21	0	0	0	0	0	0	0	0	0	0	0	0	0	0	0	0	0	0	0	0	0	0	0	0	0	0	0	0	22787	0	0	0	0	0	0	0	5.3126	3	1	5.3	MHD domain-containing protein
A0A287GE43	237380	0	0	0	0	0	0	0	0	0	0	0	0	0	0	0	0	0	0	0	0	0	0	0	0	0	0	0	0	0	0	0	0	0	0	0	6.573	2	1	26.8	Uncharacterized protein
A0A287GE94	0	0	0	0	0	0	0	322930	0	350970	0	0	0	0	0	0	0	0	0	0	0	0	0	0	0	0	0	0	0	0	0	0	0	0	0	0	9.6453	18	5	13.3	Uncharacterized protein
A0A287GFA3	0	2250100	1342800	1945900	2038600	2321400	2081500	2122700	2105600	2339300	2157100	1736600	2331900	2613200	2395100	2392600	2386500	1918300	2352800	2890000	2193300	1839700	1996800	0	2481600	2147400	1898900	3520000	1677700	1838300	2311400	2024300	2173200	2179800	2397200	1832700	81.203	108	5	31.4	Uncharacterized protein
A0A287GFP5	5782300	6581100	5697000	6067800	6127100	5699700	5866700	5600100	5230500	6289800	5641800	5268700	6411800	6120700	6740900	5491700	4885200	5484100	6355100	6024900	5296800	5648200	5777100	5832900	6331000	6243900	5398400	4300700	5800700	6023700	6835500	6954900	7249200	5901300	5958400	5831500	246.38	508	17	47.3	Aldedh domain-containing protein
A0A287GFX8	0	0	0	0	490900	601670	0	0	0	0	0	0	564520	627490	569710	578810	0	0	0	0	623290	545040	647930	693400	0	0	0	469950	0	618590	621400	510340	448370	629150	573630	727140	71.46	72	10	25.2	6-phosphogluconate dehydrogenase, decarboxylating
A0A287GG96	0	0	0	0	0	0	0	0	0	0	0	0	0	0	0	0	0	0	0	0	0	0	0	0	0	0	0	0	0	0	0	0	0	0	0	0	-2	1	1	3.6	Protein DETOXIFICATION
A0A287GGR8	0	0	0	0	0	0	0	0	0	0	0	0	0	0	0	0	0	0	0	0	0	0	0	0	0	0	0	0	0	0	0	469800	0	0	0	0	22.961	24	2	39.7	Uncharacterized protein
A0A287GGY8	0	0	0	0	98124	121070	0	0	0	0	0	0	0	0	0	0	0	0	0	0	0	0	0	0	0	0	0	0	0	0	0	0	0	0	0	0	9.9795	16	2	7.4	Non-specific serine/threonine protein kinase
A0A287GH92	0	0	0	0	0	0	0	0	0	0	0	0	0	0	0	0	0	0	0	0	0	0	387890	0	0	0	0	0	365940	0	0	0	0	393940	519200	526880	7.8544	36	3	26.1	Phytocyanin domain-containing protein
A0A287GHA3	0	0	0	0	0	0	0	0	0	0	0	0	0	0	0	0	0	0	0	0	0	0	0	0	0	0	0	0	0	0	0	0	83302	0	0	0	2.556	9	1	4.7	Phytocyanin domain-containing protein
A0A287GHA9	0	0	0	0	0	0	0	0	0	0	0	0	0	0	0	0	0	0	0	0	0	0	0	0	0	0	0	0	77469	0	0	0	0	0	0	0	3.8945	6	2	5	26S proteasome non-ATPase regulatory subunit 1 homolog
A0A287GI21	229860000	138170000	146850000	154210000	137030000	111150000	126720000	125430000	122090000	132720000	143120000	131670000	73657000	55556000	73067000	65663000	114390000	117400000	159250000	139800000	42375000	22541000	27350000	23227000	105660000	101010000	96249000	90569000	18546000	74352000	81194000	70678000	62862000	10394000	10417000	12753000	323.31	2191	44	56.8	Uncharacterized protein
A0A287GI31	0	0	0	0	0	0	0	0	0	0	0	0	0	0	0	0	0	5692500	0	0	0	0	0	0	0	0	0	0	0	0	0	0	0	0	0	0	10.116	5	7	6.8	Uncharacterized protein
A0A287GIB3	0	0	0	0	0	0	0	0	0	0	0	0	0	0	0	0	0	0	0	0	0	0	0	0	0	0	0	0	365740	0	0	0	0	413760	313720	373360	18.786	30	3	12.1	Serine/threonine-protein phosphatase
A0A287GJ58	88092000	107430000	99559000	102670000	116640000	115370000	115640000	116390000	115970000	100410000	122420000	115520000	133200000	120770000	105560000	117050000	113470000	101370000	103600000	103670000	131300000	125520000	114040000	140540000	129870000	121070000	119700000	141470000	128340000	127460000	118680000	129650000	128310000	128870000	139020000	135370000	323.31	1988	27	14.8	ATP synthase subunit beta
A0A287GJK1	0	150860	186820	227230	340410	331090	260160	404710	267900	307970	334450	464300	145880	398720	277860	347420	217430	159400	211100	165000	272560	330040	269750	278750	250470	333640	365880	69802	271660	282550	288740	184840	285780	232990	103330	333520	133.05	73	1	10.3	Ribosomal_L12 domain-containing protein
A0A287GK04	0	0	0	0	0	0	0	0	0	519860	0	0	0	0	0	0	0	0	0	0	490310	0	0	0	0	0	0	0	0	0	0	0	0	0	0	0	213.62	33	2	7.1	RuvB-like helicase
A0A287GK50	0	659510	701340	493580	608100	561260	0	0	0	0	494170	524550	688210	695320	1004600	727360	0	0	1002900	0	1042200	823920	786140	754690	0	784160	645760	1375100	747300	926410	760810	1070500	838800	863640	977130	910530	26.559	91	6	15.3	Uncharacterized protein
A0A287GKB5	6001800	4037600	4284700	3597400	2496800	3390500	2843400	3078700	3279800	3673500	3213700	3493300	3432200	2766500	3130300	3048700	2642300	2392000	4190200	3381700	2341900	2485500	2957100	2631400	3374300	2911200	3062900	3126300	2652400	2675700	2744000	3008900	2899300	2524400	2404100	2287200	191.58	103	4	45.6	Uncharacterized protein
A0A287GKC1	1009300	2239400	2460800	2228600	2769600	2314000	3050200	2669900	2521900	2290400	3597200	2782800	2943800	1528300	2829000	3518000	1320400	2607000	1420400	1282300	1812000	1810900	1474500	1557000	1498100	2286500	3036500	1944900	1289300	1700700	2221300	2540900	2013500	1183100	1221100	1506200	323.31	259	10	33.2	Uncharacterized protein
A0A287GKJ2	0	0	623970	375460	0	0	412900	0	0	0	0	0	278190	0	0	0	0	0	0	0	0	0	0	0	0	0	0	0	0	0	0	397110	0	0	0	0	6.0994	21	2	8	GFO_IDH_MocA domain-containing protein
A0A287GKL1	0	0	0	0	0	0	0	0	0	0	0	0	0	0	0	0	0	0	0	0	0	0	0	0	0	0	0	0	0	0	0	0	138620	0	0	0	8.8791	13	2	9.4	Uncharacterized protein
A0A287LJP0	0	0	0	0	0	0	0	0	0	0	0	0	0	0	0	0	0	0	0	0	0	0	0	0	0	0	0	0	0	0	0	270250	0	0	0	0	4.3227	9	3	15.8	Uncharacterized protein
A0A287GLG4	0	0	0	0	0	0	0	0	0	0	0	0	0	0	0	0	0	0	0	0	0	0	0	0	0	0	0	0	78143	0	0	0	0	0	0	0	2.7022	7	1	4.8	Uncharacterized protein
F2DT99	0	0	0	0	0	0	0	0	0	0	0	0	0	0	0	0	0	0	0	0	0	0	0	0	0	0	0	0	281460	0	0	0	0	0	0	0	5.1357	5	1	4.2	Xyloglucan endotransglucosylase/hydrolase
A0A287GLR7	0	0	0	0	0	0	0	0	0	0	0	0	0	0	0	0	0	0	0	0	0	0	0	0	0	0	0	0	0	92474	0	0	0	0	0	0	323.31	27	3	4.6	GB1/RHD3-type G domain-containing protein
A0A287GM11	0	0	0	0	0	0	0	0	0	0	0	0	0	0	0	0	0	0	0	0	0	0	0	0	0	0	0	0	0	425640	0	0	0	0	0	0	3.2344	17	4	7.7	Uncharacterized protein
M0VC70	38570000	0	0	0	0	820690	774470	0	0	352520	0	701290	838940	2404400	476490	0	471500	978940	2732200	4217600	5967900	4583400	4887900	6517500	914090	1231500	1132800	0	11590000	852130	622810	0	2160100	9662100	8415800	9455400	12.029	103	6	31.6	Uncharacterized protein
A0A287GMH6	0	1027400	1899700	1222200	2096300	1437000	1929800	1579100	1641800	1380000	1721200	1625100	1592200	1806500	1424300	1410200	1517300	1632600	808300	1150300	1143400	1067800	956480	1055300	1628000	1150600	1382700	0	1191700	1457300	1070800	1415000	1049700	788220	710000	753310	169.11	145	5	29.8	cobW domain-containing protein
A0A287GMI6	0	740940	682610	794650	0	0	0	0	0	650200	0	0	0	0	0	0	0	0	0	0	0	0	0	0	1268700	0	0	1516500	0	0	0	701380	1276600	0	0	401170	158.55	47	4	8.5	ABC transporter domain-containing protein
M0W5U3	0	0	0	0	0	0	0	0	0	0	0	0	0	0	0	0	0	0	0	0	0	0	0	0	0	0	0	0	0	0	0	0	0	0	593200	443390	4.9288	11	5	7.9	Epimerase domain-containing protein
A0A287GMW4	989980	1653000	1817300	1852100	1639200	1887800	1942600	1598500	1792100	2195300	1913500	1757200	2281100	1530100	2620600	2019200	0	1310100	2610800	1843100	1399800	1749700	1495400	1266900	1631900	1693600	1397900	1971700	1522700	2003900	1696400	2031500	2013400	1338000	1442200	1240200	143.96	145	10	35.5	Eukaryotic translation initiation factor 3 subunit D
A0A287GN26	26348000	27541000	28930000	29896000	37903000	39240000	33967000	37321000	42541000	36485000	38608000	40599000	38459000	29601000	38248000	37997000	35473000	35514000	43226000	41472000	36753000	33626000	29369000	36074000	36175000	31659000	38610000	31787000	32982000	32477000	35071000	34356000	33301000	29587000	31723000	32713000	323.31	937	16	48.4	Uncharacterized protein
M0VZF0	0	0	522570	0	0	0	0	0	0	642200	515310	0	0	0	317960	808470	0	281740	326470	238580	0	0	0	0	0	446110	0	0	0	0	0	294980	404670	0	0	0	14.419	44	2	11.8	FRIGIDA-like protein
M0XV14	0	0	0	0	0	0	0	0	0	0	0	0	0	0	0	0	0	0	0	0	0	0	0	0	0	0	0	0	557040	0	0	0	0	0	829590	518670	8.6532	8	3	8.6	Uncharacterized protein
A0A287L8R5	0	0	0	0	0	0	0	0	212570	0	0	0	0	0	0	0	0	0	0	0	0	0	0	0	0	0	0	0	0	0	0	0	0	0	0	0	9.5919	4	1	12.8	NifU_N domain-containing protein
A0A287GP94	6385800	7837800	7134500	7582100	5961800	6049200	5945400	6459500	5954500	5618900	7734300	5669600	7885400	5697100	5479200	7120900	5530800	6779400	6039300	7119300	6541300	5929400	6872800	6394500	6451900	5770600	6750100	6079600	6736600	6587400	6250900	6434200	6028800	6899300	5614000	6317600	323.31	301	11	27.5	Uncharacterized protein
A0A287GP95	5352300	20153000	21616000	22005000	21728000	24008000	21332000	26496000	23619000	20257000	20740000	26145000	20487000	29099000	29369000	24204000	21963000	24591000	20982000	16431000	26556000	24791000	25904000	23199000	30250000	24746000	26358000	15488000	21988000	23124000	22827000	28783000	22830000	24617000	28423000	22122000	323.31	472	12	12.5	Malate dehydrogenase
A0A287GPB7	0	15610000	30997000	7757500	9034300	10153000	9108600	15514000	8216700	9447900	0	8902000	11975000	8990600	8405800	11137000	7299600	9763200	13956000	8204200	12953000	7939400	8277400	9938200	7441600	15630000	46596000	5900100	17684000	15157000	7728600	8636000	7907700	11803000	17667000	9671200	76.832	112	2	22.7	Ldh_1_N domain-containing protein
C3W8L1	3139600	3869000	5591500	3827400	4035400	3999500	3579300	4703400	4565700	4737800	3777600	4095200	2909300	2785200	3279100	3639700	3758100	3004400	3315200	3337700	1707900	2086400	2959000	2369300	3713300	2571000	3821400	4437100	2544300	3069500	2467700	2756500	3686700	2008200	2126400	1884500	144.15	229	17	41.3	Glucose-1-phosphate adenylyltransferase
A0A287GQZ3	0	0	0	0	0	0	0	0	0	0	0	0	0	0	0	0	0	0	84651	0	0	0	0	0	0	0	0	0	0	0	0	0	0	0	0	0	5.1382	1	1	7.1	Uncharacterized protein
A0A287GR41	0	274020	303460	207660	469360	552110	544860	422600	512700	480120	628960	504650	606140	573060	661670	597040	737580	0	340770	317120	926010	641530	587420	635750	482290	550230	567680	276310	791820	652700	572850	639200	701210	820370	1050300	902320	55.511	118	5	18.8	Carboxypeptidase
A0A287GRJ4	0	0	0	0	0	0	0	0	0	0	0	0	0	0	0	0	0	0	0	0	0	0	0	0	0	0	898580	0	0	0	0	0	0	0	0	0	15.075	29	2	20.7	WHy domain-containing protein
A0A287L4J5	0	0	0	0	0	0	0	0	0	0	0	0	0	0	0	0	0	0	0	0	0	0	0	0	0	0	0	0	0	0	0	175690	0	0	0	0	3.6353	2	1	9.9	Uncharacterized protein
A0A287GRU0	0	0	0	0	0	0	0	0	0	0	0	0	0	0	0	0	0	0	0	0	0	0	0	0	0	0	0	0	0	0	0	236370	0	0	0	0	16.573	7	2	3.9	WD_REPEATS_REGION domain-containing protein
A0A287GSJ3	0	299810	289120	0	0	0	0	0	0	0	0	307640	0	0	402470	456030	0	0	0	277170	389330	275830	502160	570300	409000	413200	292400	0	519130	365220	0	335440	343420	513220	516410	606660	24.534	60	5	25.8	Uncharacterized protein
A0A287GT62	0	0	0	0	0	0	0	0	0	0	0	160960	0	0	0	0	0	0	0	0	0	0	0	0	0	0	0	0	0	0	0	0	0	0	0	0	2.6709	1	1	2.5	DYW_deaminase domain-containing protein
A0A287GTL9	0	0	0	0	0	0	0	0	0	0	394400	583350	715620	0	0	0	0	0	0	0	0	0	0	0	0	0	0	0	0	0	369670	478360	0	0	0	0	47.054	29	5	8.3	Tr-type G domain-containing protein
A0A287GTK3	0	0	352890	433860	1016600	0	0	0	0	352170	886860	0	972570	0	0	569710	0	523770	0	0	0	0	0	476110	0	0	699740	450130	451230	470900	343060	495300	0	0	0	0	323.31	53	4	6.6	CPSF_A domain-containing protein
A0A287GTM5	790560	1883100	2030700	1782400	1863500	2404300	2296500	2220900	2120900	2030800	2111200	2355100	2206200	2104800	1993900	1846300	1790000	2726300	2073500	3257000	1649000	2563700	2253500	2291000	2233900	2258900	2055100	1421600	3088600	2016800	2537000	2718700	2011400	2397800	2767700	2823200	166.31	158	9	33.2	V-type proton ATPase subunit C
A0A287GTP2	0	0	0	0	0	0	0	0	0	0	0	0	0	0	0	0	0	0	0	0	0	0	0	0	0	0	0	0	0	0	0	227250	0	0	0	0	3.7697	6	2	4.6	AAA domain-containing protein
A0A287GTY9	0	0	0	0	0	0	0	0	0	0	0	969070	0	0	0	0	0	0	0	0	0	0	0	0	0	0	0	0	0	0	0	0	0	0	0	0	313.02	14	2	34.7	U6 snRNA-associated Sm-like protein LSm8
A0A287GTZ8	4010300	3192300	2988300	3516700	3109800	2976000	2265300	2572200	3137900	2823400	3163700	2580700	3692900	3279800	3556000	3911600	2756400	2975200	2548800	3392200	2759300	2362100	2221800	2417000	3391400	2872300	3328800	4024200	2069900	3054800	3229500	2723400	2989200	2048100	2342100	1911300	323.31	297	11	39.1	Uncharacterized protein
A0A287GU54	2413200	2446100	1820000	2520600	1119700	1629000	1421000	0	1170600	1554400	1564700	1749900	1211200	0	1731500	1943300	0	1500300	1777500	2475700	894730	747960	912750	707740	1583400	1718800	1563000	1744500	591310	1494900	1545700	1629900	1642500	622160	469190	505280	52.96	84	1	8.6	C2H2-type domain-containing protein
A0A287GUC8	4230500	4957800	4534800	4739700	4022700	4657100	4997100	5116300	3239000	4886700	2885500	3879500	4340400	6158100	4694300	5351900	4374900	4785100	4473200	4365600	5172500	4690900	5017900	4860400	4752300	5089000	5401300	6790300	5514700	5196900	5274300	4991000	4612800	5367800	5589300	5435500	91.949	271	7	68	Nucleoside diphosphate kinase
A0A287GUX8	0	0	0	0	0	0	158240	0	0	0	0	0	0	0	0	0	0	0	0	0	0	0	0	0	0	0	0	0	0	0	0	0	0	0	0	0	2.2523	1	2	8	Cysteine synthase
A0A287GW30	0	0	0	0	0	0	625720	0	0	0	0	0	0	0	0	0	0	0	0	0	334620	324740	0	363310	0	380750	0	0	0	0	0	292510	0	378790	0	267830	10.032	44	3	10.8	Pyruvate dehydrogenase E1 component subunit alpha
A0A287GW88	0	0	0	0	0	0	0	0	0	0	0	0	0	0	0	0	0	0	0	0	0	0	0	0	0	0	0	0	0	0	0	0	367560	0	0	0	91.354	20	2	8.9	VHS domain-containing protein
A0A287GWG9	0	0	0	0	0	0	0	0	0	0	0	0	0	0	0	0	0	0	0	0	0	0	0	442490	0	0	0	0	0	0	0	0	0	0	0	0	36.91	10	2	7.8	Uncharacterized protein
A0A287GWL1	1714800	2964100	2298900	2463000	1602200	0	1038100	985830	2702200	1310700	754470	2335700	2204100	2248400	0	2331000	0	1430300	730410	1237600	0	1115100	1901100	0	1498500	2606200	0	0	0	3722800	3620700	4245200	4038600	0	0	0	163.41	77	4	14.4	Laccase
A0A287GWQ9	0	359530	513200	362030	1914800	1751700	0	0	1500800	463980	498110	1379100	0	398100	0	0	471690	0	0	0	0	0	283320	0	0	252730	0	0	507440	447670	1659100	0	0	902490	0	1281700	240.17	56	2	27.2	Uncharacterized protein
A0A287GXB5	0	0	0	0	0	0	0	0	0	0	0	0	0	0	0	0	100120	0	0	0	0	0	0	0	0	0	0	0	0	0	0	0	0	0	0	0	-2	0	1	6.6	Uncharacterized protein
A0A287GY44	0	0	0	0	0	0	0	0	0	0	0	0	0	0	0	0	0	0	0	0	0	0	0	104890	0	0	0	0	0	0	0	0	0	0	0	0	3.6392	3	1	7.9	Uncharacterized protein
A0A287GYK3	0	0	0	0	706820	623240	0	795770	0	0	0	766240	1014400	731050	716290	0	718260	563070	0	968910	1473400	1276900	1404700	1488100	870610	730460	0	800130	1462300	947740	865270	0	776800	1595700	1812300	1445800	22.869	67	5	36.8	Uncharacterized protein
A0A287GYQ2	0	0	0	0	0	0	0	0	0	0	0	0	0	0	0	0	0	0	0	0	0	0	0	0	0	0	0	0	385320	0	0	0	0	0	0	0	3.4399	4	2	4.5	Uncharacterized protein
M0Z1F6	1137300	0	0	0	0	0	0	0	0	0	0	0	797060	0	0	1039900	0	0	0	0	0	829820	0	0	898810	0	0	0	0	1005900	0	0	931620	784260	0	0	26.466	43	2	18.3	Stress-response A/B barrel domain-containing protein
A0A287GZ65	0	0	701870	584220	0	0	0	0	0	0	0	0	0	0	0	0	0	0	0	0	0	0	0	713980	0	0	0	0	0	762990	1312900	601920	0	0	864040	0	120.44	30	4	24.1	PCI domain-containing protein
A0A287GZB1	0	0	0	0	0	0	0	0	0	0	0	0	0	0	0	0	0	0	0	0	0	0	0	0	0	0	0	0	0	0	0	0	111890	0	0	0	10.385	3	6	5.6	Uncharacterized protein
A0A287GZC7	0	0	0	0	622620	491500	453500	457990	425780	376750	577850	615150	498050	619140	505770	458630	392730	461750	545780	338630	703810	626030	0	652520	617990	582510	660840	0	457580	589210	525260	379620	512160	461920	395960	529570	76.51	118	6	5.2	Uncharacterized protein
A0A287H0G5	0	0	0	0	0	0	0	0	0	0	0	0	0	0	0	0	0	0	0	0	0	0	0	0	0	0	0	0	0	0	0	0	0	603190	0	0	25.422	25	4	9.7	Uncharacterized protein
A0A287H0Y8	0	801330	820280	619640	0	0	0	0	0	0	492560	0	983020	0	0	0	0	0	0	0	0	0	0	0	0	0	0	0	0	0	0	0	0	0	0	0	19.128	22	3	3.6	Uncharacterized protein
A0A287H1D5	0	0	0	275210	0	302160	0	0	0	0	0	0	0	222050	0	0	0	0	0	0	0	0	0	0	0	0	0	0	0	0	0	0	0	0	0	0	11.099	40	4	4.3	Lactoylglutathione lyase
A0A287H1H4	0	0	0	0	0	0	0	0	0	0	0	0	0	0	0	0	0	0	0	0	0	0	0	0	0	0	0	0	0	0	0	65092	0	0	0	0	3.4492	13	1	1.6	Uncharacterized protein
A0A287H1L2	0	0	0	0	0	0	0	0	0	0	0	0	0	0	0	0	0	0	0	0	0	0	0	0	0	0	0	574600	0	0	0	0	0	0	0	0	23.933	12	8	6.8	Uncharacterized protein
A0A287H1S7	0	185380	0	0	0	215240	0	202720	0	0	0	0	0	0	0	0	0	0	0	0	0	0	0	0	0	0	0	0	0	0	0	0	0	0	0	0	140.51	34	2	3.8	Glucose-6-phosphate 1-dehydrogenase
A0A287H1V6	0	0	0	0	0	276260	0	236470	0	0	0	0	0	0	0	0	0	0	0	0	0	615910	868910	585130	0	0	0	0	576240	0	0	0	0	491620	627000	479080	109.86	31	2	27.5	Uncharacterized protein
A0A287H2C6	0	2177100	2596600	1748300	0	0	0	0	0	0	0	0	0	0	0	0	0	0	0	0	0	0	0	0	0	0	1496000	0	0	0	0	0	0	0	0	0	92.049	40	9	0	40S ribosomal protein S6
A0A287H2A2	39688000	32098000	34621000	30916000	25524000	20578000	21531000	26382000	17290000	22415000	21447000	26140000	32115000	28400000	29529000	23862000	24318000	26559000	31357000	28055000	27119000	25944000	22139000	24292000	35997000	29563000	25399000	24993000	18852000	32874000	22633000	21159000	20391000	17736000	18600000	17972000	323.31	454	9	8.7	40S ribosomal protein S6
A0A287H2A9	0	0	0	0	0	0	0	0	0	0	0	0	0	0	0	0	0	0	885380	0	0	0	0	0	0	0	0	0	0	0	0	0	0	0	0	0	18.089	14	2	14.9	Glutaredoxin domain-containing protein
A0A287H388	0	0	0	0	0	0	0	0	520870	334450	0	0	0	0	0	0	0	0	0	0	0	0	1473000	0	0	0	0	0	737190	290200	269040	454800	0	0	0	452530	66.925	42	2	23.7	Dihydrolipoamide acetyltransferase component of pyruvate dehydrogenase complex
A0A287H3V7	0	0	0	0	469050	0	511930	608340	689400	657440	504580	681300	596800	352460	451360	455620	610740	566450	489230	0	464870	0	0	0	468260	502180	644330	448580	0	0	0	484080	373070	0	0	0	16.605	66	5	14.6	Amine oxidase
A0A287H3Q6	2217900	3517300	3769000	4135300	3820300	4117500	4712500	3721700	3491500	3754700	5153500	2489800	3758800	2686100	3550000	3028400	3686800	4048500	4058300	3245000	2969300	2630000	2473000	2748900	2578700	2955500	3881700	4474600	2730500	3395200	3767000	3792100	3707500	2247800	2792700	2811400	217.44	238	13	31.2	Transket_pyr domain-containing protein
A0A287H404	670960	1291200	1080000	1051500	1169300	1204800	1307000	1371500	1232400	0	1053600	1218800	1456000	1099500	1102700	1280600	858330	973470	996660	1224000	1124700	1150300	1069800	1076600	0	1084700	1177000	1432500	967990	1292000	1212800	1480600	1410600	1198900	1150200	1202400	69.249	105	4	10.3	Tr-type G domain-containing protein
A0A287H480	0	841500	843410	761940	837290	849990	830270	0	859680	676440	773690	831910	1086700	0	739330	725940	0	1030600	1060000	997190	1523900	1286000	963200	957190	0	0	0	686080	910030	845200	805600	733930	819530	875270	960650	0	134.1	120	22	26.3	Transket_pyr domain-containing protein
A0A287H4G9	0	0	0	0	0	0	0	0	0	0	0	0	0	0	0	0	0	0	0	0	0	0	0	0	0	0	0	0	0	0	0	0	134400	0	0	0	59.141	16	1	3.5	Uncharacterized protein
A0A287H4Q8	9754600	6523900	6112700	4821500	4438200	4864900	4684200	4169200	4355900	4561700	5418800	4255000	5277800	3686800	5503300	4809800	3441700	4561800	4962400	4813700	3827200	3316400	4107500	4558400	5490700	4357700	4996800	5703300	3142900	4986800	4476500	4889700	4791700	3013100	4248800	3492700	57.73	159	20	13.3	Elongation factor 1-alpha
A0A287H520	0	0	0	0	0	0	0	0	0	0	0	0	0	0	0	0	0	0	0	0	0	0	0	0	0	0	0	0	0	0	0	0	126780	0	0	0	3.7644	4	1	11.3	Dirigent protein
A0A287H535	0	0	0	0	0	0	0	0	0	0	0	0	0	0	0	0	0	0	0	0	1314900	0	0	0	0	0	0	0	0	0	0	0	0	0	0	0	6.0632	15	1	9.9	TPP_enzyme_N domain-containing protein
A0A287H5A8	0	460440	498610	435160	0	0	377750	0	0	0	0	0	1442200	0	667460	886000	0	614170	0	0	0	0	0	602870	0	0	0	0	0	552780	584770	0	656670	0	365550	343210	15.975	62	5	10	UBA_e1_C domain-containing protein
A0A287H5G8	2236700	2384100	3335300	3253800	1306300	2734600	1680400	2778100	3859700	1534800	2246200	2412100	2324300	2173600	1947100	1316000	0	1211000	2715200	2205600	0	1023900	1326100	0	2217600	2118700	2696200	2091000	0	2527900	2592000	2289800	2352000	952850	1340000	1398200	34.984	88	4	24.6	S1 motif domain-containing protein
A0A287H5I6	0	1335600	1532900	1651900	1398700	1613100	1331300	0	1261700	1340800	1851200	1503800	1756100	1565400	1400200	2026200	0	1907400	1594800	0	1548800	1583400	1622700	2252300	1804100	1704000	1338600	2751500	1229700	1479000	1813000	1895200	1855800	1378300	1332700	1280500	110.62	130	11	9.8	AAA domain-containing protein
A0A287H602	0	0	0	576140	488710	494990	0	0	437620	0	514270	562380	658620	514470	448610	0	0	577580	726860	0	510670	0	0	364980	465840	0	0	617570	337160	393310	404070	439660	0	0	409430	0	14.77	64	7	17.3	Lon protease homolog, mitochondrial
A0A287H5Z7	0	0	0	0	0	0	0	0	0	0	0	0	0	0	0	0	0	0	0	0	7728900	5096200	3949400	4035200	0	0	0	0	5133400	0	0	0	0	5033000	6761400	4725400	111.78	55	5	19.7	Uncharacterized protein
A0A287H677	0	0	0	0	0	0	0	0	0	0	0	0	0	212920	0	0	0	0	0	0	0	0	0	0	0	0	298570	0	0	0	0	0	0	0	0	0	6.5293	24	1	6.4	DUF1618 domain-containing protein
A0A287H6Q4	16056000	8629100	8399300	10438000	9060000	10284000	9759500	6677000	8717500	11720000	7016800	9595900	10933000	21714000	12821000	10464000	13681000	9686500	8320100	13360000	9458500	7487500	9783600	8698400	4803900	7991500	9339100	17282000	8555000	9289700	10806000	10932000	12041000	11789000	13012000	8551200	195.06	195	5	14	Uncharacterized protein
A0A287H6T4	0	0	1686700	0	0	0	0	0	0	634520	0	0	0	0	0	0	0	0	0	0	0	0	0	0	0	0	0	0	0	0	0	0	0	0	0	0	11.126	39	3	13.6	CP-type G domain-containing protein
A0A287H743	5401700	3877300	3401200	4083700	3804300	3937900	5231000	3810700	4149100	4020900	3888800	4075900	3511300	4003800	5275600	3846200	3138700	3159200	3305600	3420900	3251700	3544300	3142500	2616000	3060000	3013300	4872200	4101900	3017600	3556000	3817900	3661100	3353500	2138200	2201500	2546100	124.51	267	11	33.9	DAHP_synth_1 domain-containing protein
A0A287H7B6	0	0	0	0	0	0	0	0	0	0	0	0	0	0	0	0	0	5161700	0	0	0	0	0	0	0	0	0	0	0	0	0	0	0	0	0	0	3.5471	1	3	0	Uncharacterized protein
A0A287H7K0	815330	2340500	1630400	1825200	2005400	1613600	2098700	1437900	1613000	2446500	1362700	1531200	1949800	2037100	1652500	1649500	1397000	2073300	1325500	2196700	5457200	8008800	5338000	5727500	1983200	2046600	0	2547700	8994600	1745300	3159000	2046600	1824900	12148000	8862800	7825800	87.397	140	10	50.6	Uncharacterized protein
A0A287H7K2	1643700	3563300	3181300	2873700	3022600	2895600	3204300	3317900	3379400	3330500	2299200	3419200	3590600	2693900	3420000	3354300	3967200	0	2544700	3569900	12223000	13254000	9380500	11146000	4061700	2883400	2468700	3580500	15596000	3567300	3565200	3820200	3482900	21109000	19986000	17115000	61.696	182	7	20.5	Uncharacterized protein
A0A287H7T3	0	0	0	0	0	0	0	0	0	0	0	0	0	0	0	0	0	0	0	0	0	0	0	0	0	0	0	0	0	54931	0	0	0	0	0	0	7.7531	13	2	53.3	Uncharacterized protein
A0A287H856	0	0	0	0	0	0	0	0	0	0	0	0	0	0	0	0	0	0	0	0	0	0	0	0	0	0	0	0	0	0	0	0	241760	0	0	0	2.2755	1	1	4.1	Uncharacterized protein
A0A287H8N2	0	0	0	0	0	0	0	0	0	0	0	0	0	0	0	0	0	0	0	0	0	0	0	0	0	0	0	0	338330	0	0	334890	0	0	0	0	29.467	16	2	9	Uncharacterized protein
A0A287H8M3	0	1344600	0	1968200	0	1717600	1930700	2628200	1928900	2215500	2553100	2491300	0	0	0	0	1880500	2113000	2792300	1883800	0	0	0	0	0	0	0	0	0	1547500	1853000	0	0	0	0	0	199.32	60	4	17.7	Uncharacterized protein
A0A287H8R8	0	0	0	0	0	0	0	0	0	0	0	0	0	0	0	0	0	0	0	0	0	0	0	0	0	0	0	0	0	0	0	0	3858200	0	0	0	17.664	37	3	11.7	Uncharacterized protein
A0A287H934	0	0	0	0	0	0	0	0	0	0	0	0	0	0	0	0	0	0	0	0	0	0	0	0	0	0	0	0	0	0	257020	0	0	0	0	0	-2	0	1	13.9	Uncharacterized protein
A0A287NYH8	0	0	0	0	0	0	0	751360	0	684200	0	604060	0	781850	816890	0	0	787730	0	0	0	712840	0	0	740550	739170	412770	1020100	0	0	732640	679200	852360	665190	476190	540390	5.9882	57	2	9.5	RRM domain-containing protein
A0A287H9I4	1959300	5780800	4503500	4689100	3272300	2064100	4683200	2185000	4964000	4254400	4125700	4037600	593730	0	872560	0	1335300	1771000	1518000	657490	430890	0	0	0	1617700	744150	1540100	0	0	0	0	0	0	0	0	0	136.71	130	8	23.6	Glycosyltransferase
M0WW19	1908400	3689000	4374300	3981300	4869600	5591200	4777200	5671100	5351100	5226300	4225700	5105400	4626800	3806500	5104900	3662100	4366900	5079000	4537700	4936500	10558000	9889900	7711700	11564000	4111300	4642000	5614000	2680200	12682000	5028100	4792100	5275400	5346800	13015000	17942000	13901000	323.31	430	23	53.9	Xylose isomerase
A0A287HAK5	4936000	4081800	4179000	4082100	3136900	2880100	3905200	3329300	2857700	3443000	1980400	3142900	4516400	1239000	3832700	4152100	3173700	3694600	4513800	2017700	955410	1397400	2370800	943070	2929300	3180400	3712900	3494000	1514500	3489100	3261600	3537400	3202500	1712300	1465800	1209400	323.31	257	15	37.2	Nop domain-containing protein
F2DHH7	20220000	20503000	15983000	15449000	17508000	15910000	16637000	20288000	21906000	19173000	19156000	20336000	16781000	13869000	15584000	19091000	20717000	15985000	22984000	21953000	17849000	15701000	15299000	16867000	23544000	16236000	16425000	26989000	15696000	15755000	17052000	17320000	19695000	16183000	17434000	16485000	323.31	252	6	66.4	Superoxide dismutase [Cu-Zn]
A0A287HB98	0	896330	1328400	881240	748390	1297600	1112500	0	600120	498100	991290	0	718880	0	880650	615850	0	0	0	637270	0	617410	660220	519750	521170	0	0	1103300	861740	638130	874380	1172400	634950	618150	864260	629780	221.69	90	6	9.8	Uncharacterized protein
A0A287HB94	3571400	2194700	1836000	1730600	1711700	2050000	1796700	2392800	1660200	2435600	2139600	2407200	2147600	2067100	2102200	2260600	2423900	2240600	2577900	2417500	2926500	2000200	1874300	1921700	2157000	2839600	2646300	3330900	2019100	1816700	1994300	2215800	1892400	1986800	1891200	1787200	182.85	116	6	22.3	Uncharacterized protein
A0A287HBW7	12752000	8403100	8894900	8421300	8745600	8009300	7529700	10374000	8714400	8376900	7500800	8679800	11441000	12896000	11035000	12564000	10678000	7702100	6852000	10992000	9638600	9650900	10614000	8629000	11269000	9123400	7692700	12342000	8674700	7722700	8744600	9633200	7693000	9482100	8921200	8708500	159.54	219	8	42.3	EF1_GNE domain-containing protein
A0A287HC59	0	0	0	0	0	0	0	0	0	0	0	0	0	0	0	0	0	0	0	0	0	0	0	0	0	0	0	0	0	0	0	0	108400	0	0	0	4.4183	19	1	8.8	WD_REPEATS_REGION domain-containing protein
A0A287HC63	527270	6899000	5662700	5768800	3994200	4772000	4029900	4649400	3878100	3607500	3923700	4618000	4819300	2183900	4317900	4001100	1736200	3163900	2728200	4206000	789830	2501800	2613100	2087700	3086700	3255700	3967500	3197400	1919200	4650800	4008600	4769100	4819500	1347500	511250	2380100	107.21	313	16	44	Nop domain-containing protein
A0A287HCL4	0	0	0	0	0	0	0	0	0	0	0	0	0	0	0	0	0	0	0	0	0	0	0	0	0	0	0	0	0	0	0	0	0	0	0	279650	8.8931	17	3	19	Peptidase A1 domain-containing protein
A0A287HD21	0	0	0	0	0	0	0	0	0	0	0	0	941910	0	0	0	0	0	0	0	0	371270	0	0	0	0	0	0	0	0	0	0	0	0	532310	0	31.304	19	2	5.7	Glutamine amidotransferase type-2 domain-containing protein
A0A287HD44	0	0	0	0	0	0	0	0	0	0	0	0	0	0	0	0	0	0	112430	0	0	0	0	0	0	0	0	0	0	0	0	0	0	0	0	0	3.9402	9	2	17	Uncharacterized protein
A0A287HDC7	0	1259900	923380	996210	0	1071500	1295500	1105100	0	1349800	803040	1285600	1751100	1352000	1456300	1665800	0	1227200	1214400	0	1113800	774610	1299500	1139200	956680	1015900	1091200	1324500	1400700	1262600	1005000	1287400	1479600	1246600	1720400	1165700	162.4	109	10	17.1	WD_REPEATS_REGION domain-containing protein
A0A287HDI0	0	0	0	0	0	0	0	0	0	0	0	0	0	0	0	0	0	0	0	0	1379700	1209800	1024900	1479900	0	0	0	0	1564600	0	0	0	0	2054200	3108000	1809700	52.061	42	9	24.5	Carboxypeptidase
A0A287HDM1	4023800	0	0	0	0	1113000	1100200	0	0	0	0	0	1072900	1072200	644160	1066000	0	770700	0	783280	2315000	4234000	3107400	3385500	0	0	0	0	10424000	0	0	1089200	0	7988900	4204600	7750500	118.07	143	15	36.4	Uncharacterized protein
A0A287HE12	0	0	0	0	0	0	0	0	0	0	0	0	0	0	0	0	0	0	0	0	0	0	0	0	0	0	0	0	471450	0	0	0	0	0	0	0	8.5152	7	6	0	Peroxidase
A0A287HEG3	0	0	131260	0	262370	298360	196560	0	147590	159630	191490	234000	209940	0	166820	149350	0	0	0	0	0	0	0	0	0	168200	189590	0	0	0	0	0	156660	0	0	0	10.647	40	3	12.9	tRNA_lig_CPD domain-containing protein
A0A287HE99	0	0	0	0	0	0	0	0	0	0	0	0	0	0	0	0	0	0	0	0	0	941530	1102000	1261700	0	0	0	0	1857000	0	0	0	0	2035900	3341000	2368700	182.44	22	6	0	Peroxidase
A0A287HEP6	0	0	0	0	0	0	0	0	0	0	0	0	0	0	0	0	202350	0	0	0	0	0	0	0	0	0	0	0	0	0	0	0	0	0	0	0	3.3299	5	1	11.9	Uncharacterized protein
A0A287HFH6	0	0	0	0	0	0	0	0	0	0	0	0	0	0	0	0	0	0	0	0	3625400	3303400	2245100	3229100	0	0	0	0	3778500	0	1252400	0	0	4046400	4730900	3424400	149.95	66	10	30.9	Uncharacterized protein
A0A287HFW2	0	0	0	0	0	0	0	0	0	0	0	0	0	0	0	0	0	103450	0	0	0	0	0	0	0	0	0	0	0	0	0	0	0	0	0	0	2.2517	1	1	8	Thymidylate_kin domain-containing protein
A0A287HFX6	0	0	0	0	0	0	0	0	0	0	0	0	387180	0	554760	621380	0	0	0	0	605030	747840	583270	737290	0	0	0	0	788870	0	0	0	0	679580	647800	1050500	162.47	31	2	22	Uncharacterized protein
A0A287HG13	0	0	0	564680	0	0	0	0	0	0	0	0	0	0	0	0	0	0	0	0	0	0	0	0	0	0	0	0	0	0	0	0	0	0	0	0	9.4017	9	3	12.8	Peroxidase
A0A287HGA5	1060000	961950	641570	838890	1061400	844480	919070	702800	762890	949670	758670	868680	786950	808750	1103000	737660	0	628460	586740	0	0	749930	698070	912350	912130	0	628490	984400	685800	739870	801190	727840	727150	661130	0	760480	49.973	101	10	11.1	Uncharacterized protein
A0A287HGF8	231980000	174390000	169560000	176980000	155670000	169770000	167640000	178500000	171160000	206480000	170910000	159690000	94195000	189340000	184280000	184240000	204480000	216450000	232590000	169730000	126140000	111950000	116910000	121990000	186250000	181490000	172540000	46918000	83550000	166050000	157280000	148660000	138650000	81997000	62129000	86045000	323.31	891	15	71.6	Thioredoxin domain-containing protein
A0A287HH01	0	0	1174900	962350	0	1100500	856460	1079000	0	0	0	0	0	0	986580	0	0	0	0	0	0	0	0	0	0	888050	0	1257900	0	0	0	0	1438100	0	0	0	33.646	39	6	18.8	PUA domain-containing protein
A0A287HHJ3	0	0	0	0	0	0	0	0	0	0	0	0	0	0	0	0	0	0	0	0	332840	0	326100	419080	0	0	0	282560	292000	0	0	0	0	296860	314880	324120	49.458	26	4	23.8	Pectin acetylesterase
A0A287HHQ0	0	0	0	0	0	0	0	0	0	0	0	0	0	0	0	0	0	0	0	0	0	0	0	0	0	0	0	0	0	0	160210	0	0	0	0	0	4.0239	13	2	14.4	NADH-u_ox-rdase domain-containing protein
A0A287HID9	0	698990	682860	1029400	0	523340	0	722170	0	0	0	0	1028200	565950	525760	1086400	0	683190	675870	656400	0	0	0	0	0	1029000	570100	584500	0	0	412810	0	0	0	0	0	88.613	48	3	12.7	OBG-type G domain-containing protein
A0A287HI98	0	833750	823330	1150400	1885200	1615900	1781600	1675900	1588000	1315500	1215900	1569700	1346400	1250700	1293500	1454100	0	1298900	787300	852570	755940	812660	903690	1242200	0	1375500	1601800	936680	1098200	1790800	1430800	931130	1032500	698300	0	764320	22.648	107	9	30.4	S4 RNA-binding domain-containing protein
A0A287HIJ9	0	0	0	0	0	0	0	0	0	0	0	0	0	0	0	0	0	0	0	0	0	0	51047	0	0	0	0	0	0	0	0	97487	0	0	60775	0	3.8028	13	2	10.8	Uncharacterized protein
A0A287HIR5	0	0	0	0	0	0	0	0	0	0	0	0	0	0	0	561910	0	0	0	0	0	0	0	0	0	0	0	0	0	0	0	0	0	0	0	0	3.2634	4	1	29.1	UMP-CMP kinase
A0A287HIY0	0	0	0	0	0	0	0	0	0	0	0	0	0	0	0	0	0	0	0	0	0	0	0	0	0	0	0	0	0	0	0	0	374620	0	0	0	7.0593	35	1	17.6	RRM domain-containing protein
A0A287HJI7	0	444220	0	0	0	0	0	373560	0	0	0	0	944660	873350	754000	734960	0	0	0	0	719500	1561400	1389100	1129200	0	0	0	650370	1836100	840310	609600	972180	817940	1990700	1562000	1485000	113.51	75	9	29.2	Phospho-2-dehydro-3-deoxyheptonate aldolase
A0A287HJJ5	1420100	0	0	0	0	0	0	0	0	0	0	0	0	0	0	0	0	0	0	0	0	0	0	0	0	0	0	0	0	0	0	0	0	0	0	0	7.9406	11	2	24	Uncharacterized protein
A0A287HK87	0	907030	904630	802590	1140600	0	927890	0	0	0	0	0	846500	1188000	1116400	0	0	1144600	1087600	0	0	0	887190	999720	1106200	966140	0	1299400	0	0	0	1211700	0	1111700	1105200	0	25.07	59	6	18.9	Aminotran_1_2 domain-containing protein
A0A287HKH4	0	0	0	0	0	0	0	0	0	0	0	0	0	0	0	0	0	0	0	0	0	0	0	0	0	107600	0	0	0	0	0	0	0	0	0	0	3.2243	1	1	9.6	Uncharacterized protein
M0YVB7	11158000	7787800	8419700	8274500	6249500	6652500	7941500	7175800	8112800	6673800	9213400	5998500	9770700	7845200	5829600	9008100	7131700	5953500	8283200	7925300	6370900	7473700	8558800	7407900	9393300	6947200	7585700	7741700	6694300	9665600	8428300	8508400	7295400	7531900	6953500	5402700	154.05	258	11	48.7	EF1_GNE domain-containing protein
A0A287HL55	0	0	0	0	0	0	0	0	0	0	0	0	0	0	0	0	0	0	0	0	0	807320	622250	914400	0	0	0	0	811240	0	0	0	0	786790	800980	553560	16.63	49	2	21.4	Stress-response A/B barrel domain-containing protein
A0A287HLD8	0	0	0	0	0	0	0	0	0	0	0	0	0	0	0	0	0	0	0	0	0	152000	0	0	0	0	0	0	0	0	0	0	0	0	0	0	2.662	12	7	5.4	KH type-2 domain-containing protein
A0A287HL86	0	0	0	0	0	0	0	0	0	0	0	0	0	0	0	0	0	0	0	0	0	0	0	0	0	0	0	0	0	0	0	75136	0	0	0	0	4.7293	9	1	19.7	Uncharacterized protein
A0A287HLN2	0	0	0	0	0	0	0	0	0	0	0	0	0	0	0	0	0	0	0	0	0	0	0	0	0	0	0	0	0	0	0	0	246660	0	0	0	2.5556	10	1	6.6	Uncharacterized protein
A0A287HMB0	0	0	0	0	0	0	0	0	0	0	0	0	0	0	0	0	0	0	0	0	134130	158500	91574	0	0	0	0	0	119700	0	0	0	0	100460	0	0	4.5227	14	1	40.3	Uncharacterized protein
M0Z1A2	0	0	0	607640	0	557780	435010	0	934730	0	0	0	0	0	0	631970	0	426360	0	580200	0	0	0	0	0	274610	488890	328510	0	0	0	419760	0	0	418550	0	59.152	49	2	9.1	Uncharacterized protein
A0A287HMM7	0	0	0	0	458350	0	0	344990	0	0	0	600760	0	667750	0	477320	501520	0	0	0	360210	435490	613350	384220	0	497490	0	0	415700	0	0	0	0	0	0	442210	118.8	42	2	28.1	Uncharacterized protein
A0A287HMM0	0	0	0	0	0	0	0	0	0	0	0	0	0	0	0	0	0	0	0	0	0	0	0	159350	0	0	0	0	191960	0	0	0	0	0	164800	161720	5.8872	16	8	5.7	Uncharacterized protein
M0XT96	0	0	0	238430	0	0	0	0	0	0	0	0	0	0	0	0	0	0	0	0	0	0	0	0	0	0	0	0	0	0	0	0	0	0	0	0	54.891	3	1	19.8	Uncharacterized protein
A0A287HN35	0	422170	0	0	0	0	344640	0	0	337990	0	0	0	0	0	0	0	0	0	0	0	0	0	0	0	280510	0	0	0	0	0	0	341500	0	0	0	133.68	52	6	25.2	Uncharacterized protein
A0A287HNS2	0	0	0	0	0	0	0	0	0	0	0	0	0	0	0	0	0	0	0	0	0	0	0	0	0	0	0	0	212040	0	0	0	0	0	0	0	18.697	33	3	16	Uncharacterized protein
A0A287HNW5	0	0	0	0	0	0	0	0	0	0	0	0	0	0	0	0	0	0	0	0	0	0	0	0	0	0	0	0	0	0	111570	0	0	0	0	0	3.0049	5	1	9.3	WPP domain-containing protein
A0A287HNX4	0	0	0	346410	537500	633710	463850	0	579090	336660	370160	0	0	0	469980	548690	0	0	0	0	0	0	0	453630	0	0	0	0	428110	387030	0	477510	436340	0	0	303210	25.371	54	6	28.1	PCI domain-containing protein
A0A287HPG7	0	424950	281070	0	347150	356080	0	0	0	0	0	143930	0	0	319240	0	0	356690	0	0	0	0	0	0	0	0	0	0	0	0	351250	0	0	0	0	0	13.751	39	5	6.5	eRF1_1 domain-containing protein
A0A287HPN8	5177900	6204900	5946900	5619500	4074600	4808300	4229000	4939900	4584000	4189100	5372800	4811900	5705100	6032700	4951300	5768100	5855200	5719500	4945000	6480000	4676600	4591800	4483100	4356700	5948900	5973500	4107500	7171100	4534300	5020900	4828100	5084900	4748700	4893100	4584800	4584500	323.31	289	9	54.9	Proteasome subunit alpha type
A0A287HQD0	0	0	0	0	0	0	0	0	0	0	0	0	0	0	0	0	0	0	0	0	0	0	0	0	0	0	0	0	0	12497	0	0	0	0	0	0	2.9158	8	1	12.6	Uncharacterized protein
A0A287HQG7	2330100	0	0	868990	1433600	0	0	1192100	0	1196800	705830	0	923780	1456400	1408500	602400	1311700	1346300	0	1591700	1382400	1140800	1342500	1245600	1374700	1196300	916500	1672100	869130	1346200	1069900	664810	1144900	976840	1754100	1002900	21.387	131	6	20.6	Succinate--CoA ligase [ADP-forming] subunit alpha, mitochondrial
A0A287HQS6	0	571780	0	0	0	0	0	0	0	0	0	0	790070	0	0	675640	0	0	0	0	0	864520	783210	0	0	0	0	0	973900	449270	0	611400	0	732540	652830	882990	20.879	52	7	18.8	TOG domain-containing protein
M0UKE8	0	0	0	0	0	0	0	0	0	0	0	0	0	0	0	0	0	0	0	0	720610	0	0	0	0	0	0	0	376020	0	0	666570	0	607220	0	513040	117.33	27	10	3.1	Tubulin alpha chain
A0A287HR07	0	0	0	0	0	0	0	0	0	0	0	0	0	0	0	0	0	0	0	0	0	0	0	0	0	0	0	0	0	0	0	0	40971	0	0	0	22.036	15	1	10.1	Protein kinase domain-containing protein
A0A287HRM1	0	0	0	0	0	0	0	0	0	0	0	0	0	0	0	0	0	0	0	0	0	0	0	0	0	0	0	0	0	0	0	0	137970	0	0	0	118.54	31	1	5.3	Uncharacterized protein
A0A287HRN9	0	0	0	0	0	297470	229840	146380	0	171860	0	228420	0	0	0	0	0	0	0	0	0	0	0	243170	0	0	0	0	0	0	0	140270	0	0	0	221130	15.581	39	3	17.3	Uncharacterized protein
M0W7S2	0	0	774060	667750	0	2455400	1548100	598680	1971700	759850	1262000	658850	0	0	1273800	0	1024200	0	1090700	917580	0	0	0	0	962960	621100	427590	0	0	1059500	2680900	1012000	715310	0	0	0	83.151	70	5	23.4	LRRNT_2 domain-containing protein
M0Z903	2395200	3975600	4180000	3844800	4910200	5457300	4793900	4658100	4895600	5105500	4310200	4427600	5358700	5277600	4696100	4840800	4369300	3963100	4521100	3614900	5075500	4899400	4527200	5077900	5125200	6753700	6444900	7092900	3950200	5792100	4932200	5338400	5494300	4308300	4556600	4436400	323.31	294	11	26	Pyruvate kinase
A0A287HT99	0	1532600	1423900	1296800	1144900	1129200	992000	1106900	751970	961560	1158600	1010600	1091200	1313600	1181000	1110900	1288500	1150600	1026000	1086600	1059700	967600	1109900	1073200	1259400	1276400	1088900	1540100	901420	1394500	1496800	1316500	1494100	1047200	1004000	932030	323.31	192	10	9.7	MI domain-containing protein
A0A287HTW1	723210	0	0	0	0	0	0	0	0	0	0	0	1311900	0	0	0	0	0	0	0	0	0	0	0	0	0	0	0	0	0	0	0	0	0	0	0	31.091	38	2	8.7	NTF2 domain-containing protein
A0A287HTR4	0	0	0	0	0	0	0	0	0	0	0	0	0	0	0	0	0	0	0	0	0	0	0	0	0	0	0	739340	0	0	0	0	0	0	0	0	11.582	18	2	18.3	Usp domain-containing protein
A0A287HTT2	0	0	0	0	0	0	0	0	0	0	0	0	0	0	0	0	0	0	0	0	0	0	0	0	0	0	0	0	267550	0	0	0	0	0	0	0	4.2338	6	2	4.2	V-type proton ATPase subunit H
A0A287HTV6	0	0	112940	179480	286320	414530	472230	0	0	0	323580	380240	276040	0	0	0	0	0	0	0	0	0	0	0	0	196570	0	0	0	0	0	0	0	0	0	0	26.54	32	3	31.4	Uncharacterized protein
A0A287HTW5	660030	0	0	0	0	0	0	0	0	0	0	0	0	0	0	0	0	0	0	0	0	0	0	0	0	0	0	0	0	0	0	0	0	0	0	0	16.02	29	3	32.7	ADH_N domain-containing protein
A0A287HUI6	0	0	0	0	0	0	0	0	0	0	0	0	0	0	0	0	0	0	0	0	0	0	711960	1147200	0	0	0	0	1067600	0	0	0	0	1152800	1250200	1428000	20.961	29	5	33.9	Glyco_hydro_18 domain-containing protein
A0A287HUA7	1564200	0	0	1040900	1576300	1230300	1524100	1164500	1471000	1269400	646520	1186200	0	978740	2346700	1408200	1953200	1651000	649940	1206900	997050	0	1124600	0	1864800	663020	1094100	0	0	1276100	1399600	1382000	1349300	0	1207000	0	113.33	101	5	58	Uncharacterized protein
A0A287HUD9	2146500	8243900	7084200	5900300	4166200	4066300	3818100	5696000	4838100	5002600	6288300	6445300	3838700	4155700	3615000	3476200	5568400	5694800	6150400	5574800	4951300	5115600	4802900	6254000	5469800	0	5920900	3342400	7916200	3857700	4532400	4116000	4646700	9846700	8762900	8949200	153.53	131	9	31.5	Peroxidase
A0A287HUJ1	0	0	0	0	0	0	0	0	0	0	0	0	0	0	0	0	0	0	0	0	0	200590	0	0	0	0	0	0	0	0	0	0	0	369950	453740	569740	11.368	10	2	6.6	Glyco_hydro_18 domain-containing protein
A0A287HVL2	0	0	0	0	0	0	0	0	0	0	0	0	40218	0	0	0	0	0	0	0	0	0	0	0	0	0	0	0	0	0	0	0	0	0	0	0	2.8943	1	1	11.2	Uncharacterized protein
A0A287HVH5	0	0	0	0	0	0	0	0	0	0	0	0	0	0	0	0	0	0	0	0	0	0	0	0	0	0	0	0	0	0	199740	0	0	0	0	0	5.3355	8	1	33.3	SUI1 domain-containing protein
A0A287HVH2	0	0	0	0	0	0	0	0	0	0	0	0	0	0	0	0	0	0	0	0	0	0	0	0	0	0	0	0	0	0	0	209050	0	0	0	0	3.0728	23	1	19.2	Uncharacterized protein
M0XKX6	0	0	0	0	0	0	0	0	0	0	0	0	0	0	0	0	0	0	0	0	0	0	0	0	0	0	0	0	0	0	0	0	149640	0	0	0	29.24	22	1	18.8	Uncharacterized protein
A0A287HWQ7	0	0	0	0	0	0	0	0	0	0	0	0	0	0	0	186180	0	0	0	0	0	0	0	0	0	0	0	0	0	0	0	0	0	0	0	0	24.533	9	3	24	RRM domain-containing protein
M0USR3	0	2776300	2291200	2541300	1430200	1313200	1751400	1411100	2483800	1677300	2448100	1817100	0	0	0	0	1606300	944050	958020	0	0	0	0	0	0	0	1448700	0	0	0	0	0	0	0	0	0	23.98	63	5	32	PPM-type phosphatase domain-containing protein
A0A287HWX4	0	0	0	0	0	0	0	0	0	0	0	0	0	0	0	0	0	0	0	0	0	0	587250	0	0	0	0	0	0	953120	0	0	0	0	0	0	15.944	29	4	48.8	Uncharacterized protein
M0YZY8	0	0	0	0	0	0	0	0	0	0	0	0	0	0	0	0	0	0	0	0	0	0	0	0	0	0	0	0	0	0	263270	0	0	0	0	0	13.089	18	1	13.9	Autophagy-related protein
A0A287HXR9	0	0	0	0	0	0	0	291220	312920	332870	377940	296880	0	0	0	0	0	0	0	0	344320	0	0	0	0	0	0	405860	0	0	0	436670	0	0	0	0	7.1164	34	2	14	PPM-type phosphatase domain-containing protein
A0A287HXW6	0	0	0	0	0	0	0	0	0	0	0	0	0	0	0	0	0	0	0	0	0	0	0	0	0	0	0	0	0	0	272710	0	0	0	0	0	29.297	13	2	10.8	Uncharacterized protein
A0A287HZ86	0	0	0	0	0	0	0	0	0	0	0	0	0	0	0	0	0	0	0	0	0	0	0	0	0	0	0	0	0	0	0	0	94769	0	0	0	31.35	22	1	7.6	Zeta-carotene desaturase
A0A287HZB7	0	670630	0	794740	1205200	910810	0	0	0	0	1020900	524600	0	0	0	0	0	330080	0	0	0	0	0	0	0	0	0	0	0	0	0	775840	0	0	0	0	132.75	41	2	7.4	Pyruvate kinase
A0A287HZG9	1052300	370280	0	678390	580430	607910	504590	658190	522260	596100	218590	249040	0	721530	701180	798410	410760	0	444130	0	0	0	340760	0	671070	491370	713480	0	0	396120	515400	375990	0	0	0	0	11.407	68	3	26.1	PCI domain-containing protein
A0A287HZ99	0	0	0	0	0	0	0	0	0	0	0	0	0	0	0	0	0	0	0	0	0	0	0	0	0	0	0	0	0	498290	0	0	0	0	0	0	32.859	18	2	16.9	Uncharacterized protein
A0A287I012	0	0	0	528470	679870	0	0	0	936480	590930	0	0	0	0	0	685910	0	0	0	408540	0	0	680250	683760	1284900	0	0	585600	1012500	565770	788030	711360	0	635530	719860	0	27.362	51	3	16.6	Malic enzyme
M0VWF0	0	4278700	3620100	3821200	3901200	4055300	4051400	3520000	4127400	4456300	3999500	3459000	4525000	4198100	3281400	4587700	4199500	3487200	5467100	3760500	4001000	5777300	3694700	4839200	5494200	4087100	4498100	4459300	3833100	4327900	3815200	3634800	4754400	5434100	4732200	4445400	53.315	238	8	33.3	NADH dehydrogenase [ubiquinone] flavoprotein 1, mitochondrial
A0A287I0F3	0	0	0	0	0	0	0	0	0	0	0	0	2774100	0	0	0	0	0	0	0	0	0	0	0	0	0	0	0	0	0	0	0	0	0	0	0	28.216	12	3	16.9	Ribosomal protein L15
A0A287I0S2	0	0	0	0	0	0	0	0	0	0	0	0	0	0	0	0	0	0	0	0	0	0	0	0	0	0	0	0	0	0	235210	0	0	0	0	0	2.2741	1	1	10.2	Nup54 domain-containing protein
A0A287I0Y4	4243900	3787000	3858100	3786600	3401500	3810300	4253800	4651600	4657700	3553400	1276800	4041500	3691400	5153200	3173000	1797600	4128500	4876700	2557700	3546800	3660100	2795500	2769900	3083200	3733400	4229000	1946700	4171800	2460400	3965600	3766900	2451800	3442800	2099700	2305700	2901600	306.28	173	5	39.2	40S ribosomal protein S12
A0A287I2U5	0	0	0	0	0	0	0	0	0	0	0	0	0	0	0	0	0	0	0	0	0	0	0	0	0	0	0	0	0	83006	0	0	0	0	0	0	3.1795	2	2	18.1	RRM domain-containing protein
A0A287I2I6	0	0	0	0	0	0	0	0	0	0	0	226760	0	0	0	0	0	0	0	0	0	0	0	0	0	0	0	0	0	0	0	0	0	0	0	0	3.3932	3	2	44.4	Uncharacterized protein
A0A287I370	0	0	0	101480	146120	0	0	0	0	154470	0	0	0	0	0	0	0	0	0	0	0	0	0	0	0	0	0	0	0	0	0	0	0	0	0	0	11.056	29	2	32	Uncharacterized protein
M0Z7W1	0	0	0	0	0	0	0	0	0	0	0	0	0	0	0	0	0	0	0	0	0	0	0	0	0	0	0	0	0	49963	0	0	0	0	0	0	-2	1	1	9	Uncharacterized protein
A0A287I3H8	0	0	0	0	0	0	0	880630	475770	0	0	0	570160	0	1111200	0	0	0	0	0	0	0	0	0	0	0	0	0	0	0	0	0	0	0	0	0	8.7782	18	3	5.1	Uncharacterized protein
A0A287I3Y8	0	0	0	0	0	0	0	0	0	0	0	0	0	0	0	0	0	0	0	0	0	0	0	0	0	0	0	0	0	0	0	0	0	51365	0	0	2.7709	2	1	8.5	HVA22-like protein
A0A287I4A9	0	0	574830	0	750610	0	996220	1081800	0	732080	639630	1139200	861030	1106500	864260	1107300	0	758180	0	1383900	0	0	0	0	786800	667200	0	560380	484530	760420	0	0	634940	0	0	555130	194.83	69	4	42.8	ML domain-containing protein
A0A287I4N2	0	0	0	0	0	0	0	0	0	0	0	0	0	0	0	0	0	0	0	0	0	1290700	0	1377700	0	0	0	0	1765300	0	0	0	346180	1649200	1928400	2089700	42.965	23	3	5.4	FMN hydroxy acid dehydrogenase domain-containing protein
A0A287I5N9	1527600	839000	1117000	805350	0	1014900	1234300	1448800	926720	1324100	0	0	1217100	1208600	589980	608250	0	1612600	0	836150	1826200	1442500	1334000	1386400	998780	1483900	600590	2158400	909370	0	1392700	1322600	999370	1077200	1048200	1384500	129.36	73	10	5.9	Succinate dehydrogenase [ubiquinone] flavoprotein subunit, mitochondrial
A0A287I5X3	0	0	0	0	0	0	0	0	0	0	0	0	0	0	0	0	0	0	0	0	0	0	0	0	0	0	170670	0	0	0	0	0	0	0	0	0	2.4538	2	1	10.9	Succ_DH_flav_C domain-containing protein
A0A287I6S8	2568700	2354900	1911200	2218400	1735900	2132200	1889300	2029300	1764800	2089300	2147500	1592100	2003900	1920400	2102400	2298700	2111400	1802100	1949100	2356500	0	1762000	1925700	1478800	2365100	2025000	1674300	3476700	1427400	1737500	1988600	1976200	2114300	1598300	1567900	1611300	67.107	173	6	47.1	Eukaryotic translation initiation factor 5A
A0A287I763	0	0	439560	396770	0	0	0	416500	0	0	0	0	556040	0	0	0	0	0	0	0	0	0	0	0	0	0	0	442610	0	0	0	0	0	0	0	0	25.217	28	6	28	Protein kinase domain-containing protein
A0A287I770	0	0	0	0	0	0	0	0	0	0	0	0	0	0	0	0	0	0	0	0	1403000	1343400	1116500	1085900	0	0	0	0	1784900	0	0	0	429610	2084700	2610600	2405900	44.671	40	6	21.3	Aminotran_1_2 domain-containing protein
A0A287I7E8	0	0	0	0	0	0	0	0	0	0	0	0	0	593920	0	0	0	0	0	0	0	0	0	0	0	0	0	0	0	0	0	0	0	0	0	0	-2	2	1	2	Sister chromatid cohesion protein
A0A287I937	0	0	0	0	0	0	0	0	0	0	0	0	0	0	0	0	0	0	0	0	0	0	0	0	0	0	0	0	0	0	0	303740	0	0	0	0	2.9683	23	2	5.8	FPL domain-containing protein
A0A287I9G4	0	0	493320	530350	470680	511280	591990	506820	673420	502550	524720	458190	860880	919950	1020100	768770	0	0	446750	407390	1090500	1391800	1261100	2211000	872710	1181200	434700	816850	1373600	756850	875390	843930	1399700	1864600	1939600	2335100	19.609	68	2	25.2	Uncharacterized protein
A0A287I9I5	1551100	0	587040	808250	1559000	1009700	1375900	1814500	1372300	1441500	1136600	1125500	628370	1063800	1398100	1269400	1469900	1534400	874540	943830	1309800	1159600	1588500	1170700	1052300	1323200	1414800	562160	1365600	1211900	1407600	1266500	1069600	1210700	1418300	1572500	111.43	103	3	49.3	L51_S25_CI-B8 domain-containing protein
A0A287I9J8	0	0	0	0	0	0	0	0	0	0	0	0	0	0	0	0	0	0	0	0	0	0	0	0	0	0	0	192740	0	0	0	0	0	0	0	0	-2	1	1	5.7	Glycosyltransferase
A0A287I9T4	0	0	0	0	0	0	0	0	0	0	0	0	0	0	0	0	0	0	0	0	0	0	0	0	0	0	0	0	0	0	0	90925	0	0	0	0	16.742	7	1	2.6	Importin N-terminal domain-containing protein
A0A287I9V4	1306000	868300	749000	750430	871250	826480	850600	1086400	855000	804110	576420	746830	525020	676340	785250	617540	1017700	962360	717800	759260	822710	695190	707050	645800	839460	649590	1034100	996580	706560	652560	778600	835850	835100	904600	928820	713980	126.56	126	6	22.6	Aldo_ket_red domain-containing protein
A0A287IA81	0	0	0	552750	1152700	769910	0	884060	0	436350	882400	475390	0	0	157240	394260	0	508900	0	0	0	0	0	455970	488910	0	647190	0	891340	751720	936080	712810	0	490250	0	969520	8.9056	56	3	31	Cysteine proteinase inhibitor
F2D483	43887000	37103000	36791000	37289000	31936000	29255000	32385000	30229000	29222000	34628000	23899000	30540000	34749000	38994000	36758000	33602000	35200000	31812000	38001000	40796000	27067000	28446000	31557000	26081000	32553000	35375000	33208000	33554000	21983000	30579000	31447000	32030000	31381000	23081000	20926000	23881000	323.31	482	14	52.9	40S ribosomal protein S8
A0A287IAB9	0	0	0	64034	0	0	0	0	0	0	0	0	0	0	0	0	0	0	0	0	0	0	0	0	0	0	0	0	0	0	0	0	0	0	0	0	4.9108	10	1	13.3	Uncharacterized protein
A0A287IAX1	5954300	7111000	5787000	5327600	4067100	4394500	3777900	3968300	3238100	3656700	4895100	3653100	4071700	4338500	3931100	3904900	3142400	2744900	3092400	4912800	3516800	3824500	4793800	3954900	4016400	3804300	2791000	1644800	3063800	4978000	3662700	4170600	4254500	4184900	3376300	3255400	16.832	138	6	30.3	Uncharacterized protein
A0A287IB27	1331400	2841500	2600500	2706100	2772700	2180500	2573700	2851200	2488200	2167200	2570800	1994100	2953100	1748900	1935200	1806600	2586000	1896500	2627900	2305400	2305600	1463000	1972900	2063700	2217700	2655100	2252800	2646500	2148400	2309400	2179200	2385400	2541200	1890100	1940400	2114700	183.7	225	8	40.1	3-oxoacyl-[acyl-carrier-protein] reductase
A0A287IB81	0	0	0	747650	0	0	0	0	0	0	0	0	0	0	0	0	0	0	0	0	0	569200	682960	691480	0	0	0	0	471990	0	0	0	883140	635560	573650	591620	74.208	45	3	11.3	Eukaryotic translation initiation factor 3 subunit H
M0XXP7	0	0	0	0	0	0	0	30399	0	0	0	0	0	0	0	0	0	0	0	0	0	0	0	0	0	0	0	0	0	0	0	0	0	0	0	0	4.6824	0	1	10.8	Aa_trans domain-containing protein
A0A287IBA8	0	0	0	0	0	0	0	0	0	0	0	0	0	0	0	0	0	0	0	0	0	0	0	0	0	197820	0	0	0	0	0	0	0	0	0	0	91.458	21	2	8.1	Acyl-[acyl-carrier-protein] desaturase
A0A287IBE5	0	0	0	0	0	0	0	0	0	0	0	0	0	0	0	0	0	63360	0	0	0	0	0	0	0	0	0	0	0	0	0	0	0	0	0	0	6.081	17	2	7.1	SWIB domain-containing protein
A0A287IBX2	1793600	1668600	1834800	1852000	1646800	2003700	1901300	2165000	2232200	2183500	1844100	2232200	1766400	1873000	2220400	2036300	2334200	2297700	1711900	1694500	1514700	1432400	1551800	1336800	1246100	1694100	1872200	1676200	1523800	1563500	1619400	1730200	1603200	1671800	1441900	1416100	72.794	154	7	42.2	Uncharacterized protein
A0A287IBY8	0	0	0	0	0	0	0	0	0	0	0	0	0	458190	0	549550	0	0	782630	0	0	0	0	0	492610	0	573870	0	0	0	0	0	0	0	0	0	5.4013	29	1	8.9	Uncharacterized protein
A0A287IBT5	0	0	0	0	0	174240	242540	0	0	0	201380	239760	0	0	0	0	0	0	0	0	0	0	0	0	0	0	0	0	0	0	0	0	0	0	0	0	7.4306	33	3	48.9	Uncharacterized protein
A0A287IBY3	0	0	0	0	0	0	0	0	0	0	0	0	0	0	0	0	0	0	0	0	0	0	0	0	0	0	0	0	0	124020	0	0	0	0	0	0	4.7484	12	1	32.3	Uncharacterized protein
A0A287ICA1	0	3173900	3125700	3034800	2960500	3052800	3274300	2613200	2381500	2399700	2863300	3011500	3981100	1647500	3379400	3925100	1761600	2845100	2647700	2981900	3430500	3900400	3385900	3557300	2832200	2954200	3205500	2490100	4794800	3366400	3214800	3542000	3843800	4768700	5101800	4633800	289.23	313	22	25.6	Transket_pyr domain-containing protein
F2E8R9	0	1716000	1401200	1427500	2241900	1887200	1287200	614880	0	1461700	2187200	1755200	0	0	0	874470	0	817550	1810400	2258600	820940	940330	1125800	758240	0	1808000	1917500	0	1110500	1434000	1114300	1565100	1176800	0	0	862230	27.028	70	5	21	Predicted protein
A0A287ID20	0	0	0	0	0	0	0	0	0	0	0	0	0	0	0	0	0	0	0	0	0	0	0	0	0	0	0	0	114970	0	0	0	0	0	0	0	4.4789	4	2	1.7	Glutamine amidotransferase type-1 domain-containing protein
M0YW98	1064900	1766300	1649800	1689100	1480800	1755400	1539800	1372600	1270600	1377300	1703200	1277400	1969000	1363000	1701300	1548800	1294900	1275900	2358000	1642600	1757000	1360400	1514200	1580200	1492900	1808900	1591800	2106300	1372000	1521100	1470300	1818600	1550400	1428900	1592400	1300800	51.14	158	11	16.9	UVR domain-containing protein
A0A287IDN2	0	0	0	0	0	0	0	0	0	0	0	0	0	0	0	0	0	0	0	0	0	0	0	0	0	0	0	0	924890	0	0	1137800	0	0	0	0	8.5993	14	2	22.5	Cytochrome b-c1 complex subunit Rieske, mitochondrial
A0A287IDP8	0	0	45077	0	0	0	0	0	0	0	0	0	0	0	0	0	0	0	0	0	0	0	0	0	0	0	0	0	0	0	0	0	0	0	0	0	2.9496	4	1	9.7	Uncharacterized protein
A0A287IEH6	5392600	6403800	5258600	6520900	4201200	4346500	4485800	4557000	5199500	4779100	5687400	4898800	2572800	4276200	4099400	5038800	4744000	4468900	5387100	6159300	2450300	2688600	2444700	2573700	4927500	4371400	3668800	1521500	2405200	4022400	4222600	3620300	3794100	2593000	1712600	2961600	291.6	261	6	26.1	Uncharacterized protein
M0Y3E9	0	0	0	0	0	0	0	0	0	0	1119500	0	0	0	0	0	0	0	0	639970	0	0	0	0	0	0	0	0	506890	0	702260	0	0	617920	0	725180	140.56	30	2	11.4	SAM domain-containing protein
A0A287IEP2	0	873410	1556800	846720	909620	866580	983880	1109700	1232000	0	1059400	894830	1057100	856950	892420	913530	938240	1209200	715110	549050	1110500	797240	760930	782440	1087600	1027900	1080300	1213100	935920	914630	884900	1066600	925840	1139000	1233500	1039800	125.7	104	3	10.1	Histidinol dehydrogenase, chloroplastic
A0A287IF50	2540800	1611500	1809400	3280800	3277700	3091600	3386700	3488800	3482800	3209600	3719400	3590400	1065200	3713500	2362300	3459000	2746100	2620800	3607500	3142700	2839200	3840500	3503000	2945100	3407000	2627700	2684400	661140	3348300	3699900	3770800	2561200	2350000	3451300	1550300	3684900	236.38	192	6	24.2	Uncharacterized protein
A0A287IFA0	0	0	0	0	0	0	0	0	0	0	0	0	0	0	0	0	0	0	0	0	0	0	0	0	0	0	0	0	0	0	245710	0	0	0	0	0	39.709	2	1	5.3	AB hydrolase-1 domain-containing protein
A0A287IFP0	0	0	0	148060	0	0	0	0	0	0	0	0	0	0	0	0	0	0	0	0	0	0	0	0	0	0	0	0	0	0	0	0	0	0	0	0	2.1409	3	5	6.3	Ribosomal_L18_c domain-containing protein
A0A287IFX3	0	0	0	0	0	0	0	0	0	0	0	0	0	0	0	0	0	0	0	0	0	0	0	0	0	0	0	0	0	0	0	0	32411	0	0	0	7.6084	26	1	22.2	AAI domain-containing protein
M0YUD2	0	0	0	0	0	0	0	0	0	0	0	0	0	0	0	0	0	0	0	0	0	0	0	0	0	0	0	0	573290	0	0	0	0	396660	0	0	91.254	10	3	12	Uncharacterized protein
A0A287IGP5	0	664410	543640	568880	752010	678580	789380	700650	974170	702840	666560	728970	870830	914400	858210	850120	754060	570700	636340	358840	576220	617690	624930	638220	973600	1199600	1179300	879790	540440	0	731470	0	956390	450980	0	0	33.831	103	3	53.8	Alba domain-containing protein
A0A287IH27	0	0	0	121270	0	0	0	0	0	0	0	0	0	0	0	0	0	0	0	0	0	0	0	0	0	0	0	0	0	0	0	0	0	0	0	0	3.641	6	1	9.2	GrpE protein homolog
A0A287IHR2	0	605150	0	677910	0	0	0	583730	0	0	0	0	0	0	0	553790	0	0	0	0	0	656410	0	0	745560	0	0	0	0	0	0	0	0	794240	0	754640	19.992	35	4	26.1	PEROXIDASE_4 domain-containing protein
F2D9B2	0	1623100	1512200	1088600	1230600	1312500	1094500	748040	1134800	922850	1197800	1338700	1026900	534740	554300	640870	1019900	1161400	1366800	1292400	0	0	0	0	762410	774170	1389100	1129900	0	641030	0	496970	0	0	0	0	79.848	108	6	13.2	Predicted protein
A0A287II08	0	660880	529920	585490	0	0	420350	0	559310	483000	0	0	0	0	0	0	0	0	0	0	0	0	379070	0	0	445110	0	707950	0	547370	472870	428150	523560	0	0	0	56.579	52	6	23.9	Uncharacterized protein
A0A287IJ43	0	0	0	0	0	0	0	0	0	0	0	0	0	0	0	0	0	0	0	0	0	0	0	0	0	0	0	0	0	0	0	0	0	0	401200	354260	7.9325	26	2	10.3	Oxidored_FMN domain-containing protein
A0A287IJ79	0	1465500	1492300	1164500	1358200	1480900	1962400	1746300	1582800	1612300	1708100	2020600	1761300	1951800	1871600	1851000	1223000	1746400	1154000	954960	1564000	1535400	1556500	1687000	1541900	1891200	2227400	1277600	1472900	1106500	1355500	958460	1301800	1266000	982570	1347700	323.31	200	11	13.3	PCI domain-containing protein
F2D674	0	0	0	0	0	0	0	0	0	0	0	0	0	0	0	0	0	0	0	0	0	0	0	0	0	0	0	0	0	0	0	0	71311	0	0	0	2.8477	20	2	19.5	Predicted protein
M0UGW6	0	0	0	0	0	0	0	0	0	0	0	0	0	0	0	0	0	0	0	0	0	0	0	0	114990	0	0	0	0	0	0	0	0	0	0	0	9.9301	9	2	19	SHSP domain-containing protein
F2D5P0	1092300	793440	673560	803250	0	531640	370990	608150	549660	624830	0	597590	544740	524370	614940	610820	548430	638590	651600	543420	0	0	320060	0	547310	488060	507600	694140	0	476110	554680	459260	0	0	0	0	80.074	86	6	16	Peptidylprolyl isomerase
M0VS29	0	0	0	0	0	0	0	0	0	0	199150	0	0	0	0	0	0	0	0	0	0	0	0	0	0	0	0	0	0	0	0	0	0	0	0	0	4.8793	3	1	5.6	FAD-binding PCMH-type domain-containing protein
A0A287IKX4	0	1506400	3934900	4681800	7365900	7604700	4924400	5200100	5796500	5527000	7775500	5991200	10578000	7214600	9531600	4389300	4416400	8996700	4815800	1651200	16424000	4801900	4228300	5549800	8069800	6375000	13806000	4033400	4499800	8505500	4707500	6295400	10989000	2898900	5952300	4131900	18.692	286	5	29.2	Histone H3
A0A287IKZ3	0	0	0	0	0	0	0	0	0	0	0	0	0	0	0	0	0	0	0	0	0	0	0	0	0	0	0	0	0	0	0	102330	0	0	0	0	10.823	4	1	10.3	DUF4057 domain-containing protein
A0A287IL79	0	0	0	0	0	0	0	0	0	0	0	0	0	0	0	0	0	0	0	0	0	0	0	0	0	0	0	255230	0	0	0	0	0	0	0	0	20.836	9	3	12.2	PLAT domain-containing protein
A0A287ILG2	0	784940	573490	825710	1129700	841230	951170	716940	1493200	792290	739670	1240600	0	1339000	1036000	0	746560	769250	982690	577820	926550	1396700	951720	1172700	722930	1177100	0	838150	579850	0	836190	0	967290	668390	850560	820450	103.55	95	4	16.3	Aldose 1-epimerase
F2E1Y8	0	0	2397200	0	0	0	0	0	0	0	0	0	0	0	0	0	0	0	0	0	0	0	0	0	0	0	0	0	0	0	0	0	0	0	0	0	7.4392	29	3	28.6	Predicted protein
A0A287ILZ1	7806400	11267000	10388000	9043600	11689000	11620000	9604300	10487000	10481000	11841000	8691300	10084000	8194400	5811300	10335000	10283000	8405800	11450000	9120200	9333600	7961800	7823700	7564400	9660400	8594300	8548000	9398500	10719000	8039400	10710000	9972300	9121900	8482100	6811100	8366900	9241200	251.44	362	14	35.4	Aldedh domain-containing protein
A0A287IM18	0	0	0	0	0	0	0	0	0	0	0	0	0	0	0	0	0	0	0	0	0	0	0	0	0	0	0	0	228140	0	0	0	0	0	0	0	4.6699	5	1	4.8	Glutamine amidotransferase type-1 domain-containing protein
A0A287IM69	0	416710	614070	380890	442020	611540	1036700	584390	539250	651230	687480	588160	0	1115300	1157900	703020	705570	647040	433890	566480	1042900	964520	808710	961460	714340	975830	576450	1052700	925300	607280	915220	643180	679380	905610	1343500	1464200	323.31	84	4	26.1	Uncharacterized protein
A0A287IMF1	0	0	0	0	0	0	0	0	0	0	0	0	0	0	0	0	0	0	0	0	0	0	0	0	0	0	0	0	0	0	0	0	0	0	0	0	-2	1	1	2.7	Telo_bind domain-containing protein
A0A287IMS7	0	0	0	0	0	0	0	0	0	0	0	0	0	0	0	0	0	0	0	0	0	0	0	0	0	0	0	0	0	0	0	0	118550	0	0	0	3.8627	25	2	2.8	Uncharacterized protein
A0A287IN91	0	0	0	0	0	0	0	0	0	0	0	0	0	0	0	0	0	0	0	0	0	0	0	0	0	0	0	0	302680	0	0	0	0	0	250010	0	8.4558	6	2	43.7	Amine oxidase
A0A287IND4	0	786530	0	767180	1252400	0	0	0	875750	720260	0	1981300	0	988450	870760	0	0	0	0	0	1598600	638570	0	1135400	0	0	686840	767750	1531700	1119300	0	1255200	1108300	0	1172000	1224600	65.654	64	4	22.5	Uncharacterized protein
A0A287INL5	0	0	0	0	0	579400	624700	656160	0	754180	0	656460	0	0	0	473980	0	652510	0	661980	822510	889780	837730	891870	0	857350	414580	498560	910500	604080	0	607330	672090	961040	1031000	1012000	30.546	68	6	26	Iso_dh domain-containing protein
A0A287INW2	0	0	0	0	0	0	0	0	0	0	0	0	0	0	0	0	0	0	0	0	0	377280	0	0	0	0	0	0	0	0	787740	0	0	0	0	327320	91.311	21	2	5.2	Uncharacterized protein
A0A287INU7	0	0	0	0	0	0	0	0	0	0	0	0	0	0	0	0	0	0	0	111770	0	0	0	0	0	0	0	0	0	0	0	0	0	0	0	0	23.966	4	1	2.7	Cellulase domain-containing protein
A0A287INX5	0	0	509300	0	0	0	0	0	0	0	0	0	0	0	0	0	0	0	0	0	0	0	0	0	0	0	0	0	0	0	0	0	0	0	0	0	3.6097	8	2	12	Protein-L-isoaspartate O-methyltransferase
A0A287IP00	0	0	0	0	0	360060	413410	0	0	391260	380060	332830	0	375360	0	0	0	0	0	0	0	0	0	0	0	0	0	0	0	0	0	279780	0	0	0	0	26.56	43	3	18.4	PMSR domain-containing protein
A0A287IP79	0	0	0	0	0	0	0	0	0	0	0	0	0	0	0	0	0	0	0	0	652800	0	490660	0	0	0	0	0	422420	0	0	0	0	0	659490	0	7.2034	23	3	8.8	Uncharacterized protein
A0A287IPX5	0	0	0	0	0	0	0	0	0	0	0	0	0	0	0	0	0	0	0	0	0	0	0	0	0	0	0	0	158410	0	0	0	0	0	0	0	2.6627	2	1	22.9	Malate synthase
A0A287IQN3	0	0	0	0	0	0	0	0	0	0	0	0	0	0	0	0	0	0	181210	0	0	0	0	0	0	0	0	0	0	0	0	0	0	0	0	0	6.1705	5	1	22.8	RRF domain-containing protein
A0A287IR69	0	0	0	0	0	0	0	0	0	874950	0	0	0	0	0	0	0	0	0	0	0	0	0	0	0	0	0	0	0	0	0	0	0	0	0	0	7.3619	12	6	19	Glyco_hydro_19_cat domain-containing protein
A0A287IR79	2025500	3368000	4395500	3016600	2608400	4058100	3246600	4008800	3016600	5360000	4178100	3254900	2889300	3409300	0	0	3438700	2878500	3281400	4153900	3944000	2671400	2757800	2284400	2570600	2425800	2900600	3160700	2409000	3971400	2794500	3878800	3245400	2938200	4901600	3285000	323.31	143	8	33.1	Glyco_hydro_19_cat domain-containing protein
A0A287IRE0	0	0	0	0	0	0	0	0	0	0	0	0	0	0	0	0	0	0	0	0	0	0	0	129420	0	0	0	0	0	0	0	0	0	0	0	0	4.2382	5	1	5.3	Uncharacterized protein
A0A287IRS6	732320	2578200	1866300	2189600	1763200	1881300	1765700	1645000	1998200	2070500	1358500	1350300	1852600	1734500	1873600	1532900	1883600	1549500	1309300	2162300	0	0	1944700	0	2054400	1434800	1729200	1681100	0	1822400	1434300	1614500	1582300	0	0	1407200	160.51	136	11	31	Uncharacterized protein
A0A287IRW8	1754000	1432800	1557600	1573300	1762400	2110300	1790400	2296400	1741200	2046700	1841000	2224400	1356100	1957700	1974400	1642800	1700700	1597400	1858800	1194200	1967700	1726600	1602400	2013600	1944300	1996800	2570200	855760	1940200	1855000	2009700	1550800	1915100	1454800	1485100	1458000	293.03	201	4	41.4	6,7-dimethyl-8-ribityllumazine synthase
A0A287ISC6	1207300	1743100	2167800	1733100	1393100	1457900	1280900	1362400	1234700	1093900	1331900	1243600	1927200	1494900	1543700	1408500	1142900	1305200	1454600	1589300	1254800	1540600	1509800	1284200	1532200	1410000	1745900	1303000	1133000	1896500	1726100	1680300	1548000	1092800	1289600	1467000	165.8	228	18	32.7	MI domain-containing protein
A0A287ISF0	0	0	0	0	0	0	0	0	0	0	0	0	0	0	0	0	0	0	0	0	0	0	0	114230	0	0	0	0	0	0	0	0	0	0	0	0	4.7863	4	2	11.7	Uncharacterized protein
A0A287ISF2	0	0	0	166800	0	0	0	0	0	0	0	0	0	0	0	0	0	0	0	0	0	0	0	0	0	0	0	0	0	0	0	0	0	0	0	0	5.3809	7	1	22.9	Uncharacterized protein
A0A287ISF7	0	8673200	6555500	6095400	0	3257100	3611400	0	0	4960700	0	3840400	0	0	0	11508000	0	0	4535900	4051300	0	0	5252100	3054800	6189600	4024000	3513800	0	4186500	5024100	0	4075000	4936200	5970100	4013200	3858100	43.329	65	3	65.9	Uncharacterized protein
A0A287ISK2	0	316130	300610	412890	0	327110	0	0	0	424850	0	0	550500	0	0	0	0	387790	0	0	0	0	0	0	376690	372260	0	436410	0	0	310690	0	364730	0	0	0	10.473	46	3	9.6	Uncharacterized protein
A0A287ISH2	0	0	957870	943760	687080	0	0	0	0	0	1025000	0	0	0	1221800	0	0	0	0	0	0	0	855580	0	1089100	1228500	820920	0	0	0	820830	0	0	0	1029400	0	11.183	44	2	7	Ribosomal_L23eN domain-containing protein
A0A287ITA2	0	0	0	0	0	0	0	0	0	0	0	0	0	0	0	0	0	0	0	0	0	0	0	0	0	0	0	0	0	0	0	305120	0	0	0	0	6.4066	14	2	8.3	Uncharacterized protein
A0A287IT63	0	0	0	391550	0	0	0	354650	0	0	0	403320	498640	432590	0	0	0	261470	0	0	0	0	0	0	0	0	0	533060	0	0	0	0	0	0	0	0	13.462	37	5	16.4	Polyadenylate-binding protein
A0A287IT81	0	0	0	0	0	0	0	0	0	0	0	0	0	0	0	0	0	0	0	0	0	0	0	0	0	0	0	0	0	0	0	132120	0	0	0	0	2.3632	5	1	12.8	Uncharacterized protein
A0A287ITY7	938300	430130	0	0	307340	0	0	0	0	0	0	0	0	0	0	643200	0	0	0	0	753930	854360	592920	814970	392490	569470	436280	0	688310	336140	0	297260	300050	560450	868290	511820	30.745	60	5	14.3	Isocitrate dehydrogenase [NADP]
A0A287ITU6	0	0	0	0	0	0	0	0	0	0	0	0	0	0	0	0	0	0	0	0	0	0	0	0	0	0	0	1127800	1014500	664970	0	939790	823500	570950	514040	0	24.035	33	4	29.1	Uncharacterized protein
A0A287ITX4	10035000	9228800	8338200	9258300	11221000	8314600	9715500	12026000	10722000	11332000	9350100	11094000	5841200	7731100	7837200	9874600	9328500	8943200	11022000	11070000	5363500	4717100	6359500	4744400	11555000	11140000	8396200	4856900	4017600	6997600	9025300	8207800	7919800	4276700	3374000	4462800	323.31	296	7	72.6	Isocitrate dehydrogenase [NADP]
A0A287IUH8	0	885580	884760	921870	871660	1061200	701940	523850	1173700	872400	1566400	1438900	784010	562750	311170	566460	0	678490	2026000	2165700	834360	884030	472800	623030	0	1246700	589790	0	0	0	800000	823840	612140	0	0	0	17.824	82	4	21.5	Uncharacterized protein
A0A287IUN5	0	0	0	0	0	0	221700	0	0	191390	0	0	0	0	0	0	0	0	0	0	0	0	0	307120	0	0	0	0	0	0	0	0	0	0	0	0	6.8163	22	3	16.7	Uncharacterized protein
F2EDB5	10965000	10368000	10443000	9953300	7854500	8331700	7394400	9316500	8145600	7973700	8528600	9137900	9856800	9385900	9542500	8675800	8663600	8321700	7517700	8614000	8041700	7476500	7688200	6965000	7873700	9718600	9581800	12016000	6288800	9642300	8220700	7223700	8746400	7852600	6672100	6639900	92.024	329	11	7.4	Predicted protein
A0A287IVC2	0	0	0	0	0	0	0	0	0	0	0	330940	0	0	440540	0	442780	0	0	505990	0	0	0	0	421210	409360	0	0	0	0	0	0	0	0	0	0	6.131	42	3	14.2	FabA domain-containing protein
A0A287IVK2	0	0	0	0	0	0	0	0	0	0	0	0	0	0	0	0	0	0	0	0	0	0	0	0	0	0	0	0	0	0	0	0	101460	0	0	0	38.149	28	1	3.2	Uncharacterized protein
A0A287J0K9	0	0	0	0	0	0	0	0	0	0	0	0	0	0	0	0	0	0	0	0	0	0	0	0	0	0	0	0	0	0	0	0	97381	0	0	0	5.2797	10	1	10.5	Carboxypeptidase
A0A287IWR2	3739600	0	1223600	1540000	1765700	3359300	2746300	2544800	2333200	2229000	2396400	1522300	3048200	6049900	3295800	3618100	5143900	2131000	4341700	6437600	11105000	13467000	10200000	11894000	2732200	3249800	3208700	2604300	18947000	3315000	3072200	3591800	4958500	25142000	34262000	29196000	323.31	203	9	77.9	Uncharacterized protein
A0A287IWY0	0	979180	1231900	976790	655540	618410	606060	1197700	736280	671500	1046900	775560	0	0	0	0	0	0	800010	661910	0	0	0	0	0	0	684880	551650	0	667710	387600	0	690820	0	0	0	52.8	61	4	22.8	Starch synthase, chloroplastic/amyloplastic
A0A287IX00	0	0	0	0	0	0	0	0	0	0	0	0	0	0	0	0	0	0	0	0	0	0	0	0	0	0	0	0	0	0	0	151860	0	0	0	0	5.495	7	2	23.9	Thioredoxin domain-containing protein
A0A287IX97	0	0	0	0	0	0	0	0	0	0	0	0	0	0	0	0	0	0	0	0	0	0	0	0	0	0	0	0	0	0	0	0	1054100	0	0	0	66.144	36	1	39.4	Uncharacterized protein
A0A287IXP9	0	0	0	0	0	0	0	0	0	0	0	0	0	0	0	0	0	0	0	0	0	0	0	0	0	0	0	0	0	0	0	0	0	0	0	0	-2	3	1	4.7	Protein kinase domain-containing protein
A0A287IYA8	0	0	0	0	0	0	0	0	0	0	0	0	0	0	0	0	0	0	0	0	0	0	0	0	0	0	0	0	0	0	0	0	0	45691	0	0	2.474	1	1	20.8	WD_REPEATS_REGION domain-containing protein
A0A287IYI7	0	0	0	3193500	0	0	0	1619600	0	2268600	0	0	0	0	0	0	0	0	0	0	0	0	0	0	0	0	0	0	0	1587100	0	0	0	0	0	0	5.0393	28	1	12.1	HTH cro/C1-type domain-containing protein
A0A287IZ51	0	0	0	0	0	0	0	0	0	0	0	0	0	0	0	0	0	0	0	0	0	0	0	0	0	0	0	0	0	0	0	0	236500	0	0	0	24.675	18	1	4.5	ELFV_dehydrog domain-containing protein
A0A287IZA7	0	0	0	0	0	0	0	0	0	0	0	0	0	0	75499	0	0	0	0	0	0	0	0	0	0	0	0	0	0	0	0	0	0	0	0	0	-2	3	1	4.6	Uncharacterized protein
A0A287IZZ4	538150	530490	0	381000	0	0	235230	0	294160	0	235550	171470	0	0	0	0	0	0	361860	0	0	0	0	0	0	0	0	0	0	0	0	140900	0	0	0	0	4.8713	30	2	13.6	H15 domain-containing protein
M0YAQ7	0	0	0	0	0	0	0	0	0	0	0	0	0	0	0	0	0	0	0	0	0	0	0	0	0	0	0	0	0	0	0	0	2977000	0	0	0	3.6837	24	1	10.3	4-hydroxy-tetrahydrodipicolinate synthase
A0A287J045	0	0	0	0	0	0	0	0	0	0	0	0	0	0	0	0	0	0	0	0	0	0	0	0	0	0	0	0	0	499500	0	0	0	0	0	0	8.8509	35	2	20.2	HMA domain-containing protein
A0A287J086	0	0	0	0	0	0	0	0	0	0	0	0	0	0	0	0	0	0	0	0	0	0	0	0	0	0	0	0	0	0	0	0	129230	0	0	0	3.456	4	1	4.2	fn3_6 domain-containing protein
A0A287J0R3	0	0	0	0	0	0	0	0	0	0	0	0	0	0	0	0	0	0	0	0	0	0	0	0	0	0	0	0	0	0	0	0	143030	0	0	0	121.27	30	1	12.4	Rep_fac_C domain-containing protein
A0A287UFJ7	0	0	0	0	0	0	0	0	0	0	0	0	0	0	0	0	0	0	0	0	0	0	0	0	0	0	0	0	299370	0	0	0	0	0	0	195980	3.1877	34	1	23.5	Uncharacterized protein
A0A287J295	0	0	0	0	0	0	0	0	0	0	0	0	0	0	0	0	0	0	0	0	0	0	0	0	0	0	0	0	390480	0	0	0	0	0	0	0	3.319	6	1	5.7	Uncharacterized protein
A0A287J334	0	1528600	1671000	1080700	1006000	2200100	0	1457600	1824400	1623800	1962900	2996300	1049500	0	2832000	1020400	2131300	1992300	1372800	1016200	1427200	0	922460	1361200	1069300	915200	1515500	947060	1866600	2320400	1620200	2975900	1587500	1372100	1467300	1765000	47.569	83	5	27.9	AA_kinase domain-containing protein
A0A287J378	0	0	43975	0	0	0	0	0	0	0	0	0	0	0	0	0	0	0	0	0	0	0	0	0	0	0	0	0	0	0	0	0	0	0	0	0	3.3883	2	1	4.7	Uncharacterized protein
A0A287J3L3	0	0	0	1829000	2979800	2788700	2467100	2933900	3162500	3026900	4823000	2901600	0	2018900	2201100	2459600	1991800	0	1906500	2315900	0	0	0	1032900	1772100	0	2824200	0	1626500	2343400	2485300	1327600	1676700	0	0	1505700	11.051	73	2	15.6	Uncharacterized protein
A0A287J4D9	0	0	0	0	0	0	0	0	0	0	0	0	0	0	0	0	0	0	0	0	0	0	349360	0	0	0	0	0	0	0	0	0	0	0	0	0	9.8669	11	4	4.2	Uncharacterized protein
A0A287J4B1	762300	3129300	2471900	2579900	2404600	1902700	3299700	2827500	3498100	2054900	2742000	3760300	1078700	0	1031400	1134000	2334600	3013600	2427600	1598800	503310	0	0	0	1824000	1729400	1241700	0	0	695970	948000	1150200	807110	0	0	0	188.55	123	7	32.7	EF-hand domain-containing protein
A0A287J4I5	0	0	0	0	0	0	0	0	0	0	0	0	0	0	0	0	0	0	0	0	0	0	0	0	0	0	0	0	238690	0	0	0	0	0	0	0	3.3946	4	2	14.1	Uncharacterized protein
A0A287J4N7	9771600	7439000	8175200	8269300	5690800	5951100	4544400	6596500	6246100	5391300	7505300	7075200	7924400	7916100	7705300	7369800	8408400	8117400	9415800	9152300	4915400	5158800	5601300	4965800	7777200	6515900	7033100	7904100	4484500	6140900	5456900	6536700	6514200	5069100	4917500	4655400	78.082	238	6	30.1	Ribosomal_S17_N domain-containing protein
A0A287J4T6	0	0	0	0	0	0	0	0	0	0	0	0	0	0	0	0	0	0	114140	0	0	0	0	0	0	0	0	0	0	0	0	0	0	0	0	0	2.4119	3	1	2.1	Uncharacterized protein
M0WWM6	0	0	0	0	0	0	0	0	0	0	0	0	0	0	0	0	0	0	0	0	0	0	0	0	0	0	0	0	0	0	0	0	79352	0	0	0	8.5931	17	1	10.7	Uncharacterized protein
A0A287J5I9	0	0	0	59195	0	0	0	0	0	0	0	0	0	0	0	0	0	0	0	0	0	0	0	0	0	0	0	0	0	0	0	0	0	0	0	0	2.8167	3	2	7.1	Uncharacterized protein
A0A287J606	0	0	0	0	0	0	0	0	0	0	0	0	0	0	0	0	0	0	0	0	0	0	0	617360	0	0	0	0	0	0	0	0	0	0	0	0	2.4251	1	1	28.7	Uncharacterized protein
A0A287J6P3	0	0	859660	1085900	845670	947390	579770	766010	0	587850	684360	1418500	1201900	1103700	814160	0	0	1195400	1247100	776940	0	0	0	703840	0	801200	1028300	0	835950	953670	0	0	0	0	0	0	9.1367	59	10	25.7	Uncharacterized protein
M0VH97	0	0	0	0	0	0	0	0	0	0	0	0	0	0	0	0	0	0	0	0	0	0	0	0	0	0	0	0	575800	0	0	0	0	0	0	0	4.3468	2	2	27.3	V-type proton ATPase subunit G
A0A287J8S6	0	0	0	0	0	0	0	0	0	0	0	0	0	0	0	0	0	0	0	0	0	0	0	0	0	0	0	0	0	0	0	0	61792	0	0	0	2.8898	7	1	5.8	Tr-type G domain-containing protein
A0A287J8S5	0	2473200	2331300	2090600	2171200	1650300	1276700	1419200	1612800	2036100	2364300	0	2797600	2638200	1181200	2004000	1765000	1779300	2731200	1493500	1408200	2089100	1520300	1881500	2739300	2262600	946640	3246900	2384500	1746100	1743600	1246200	1694800	1744600	2094900	1703100	107	123	7	30.7	Aminomethyltransferase
A0A287JA42	0	0	0	0	0	0	0	0	0	0	0	0	0	0	0	0	0	0	0	0	0	0	0	0	0	0	0	0	180770	0	0	0	0	0	0	0	3.5531	15	1	17.9	FAD-oxidase_C domain-containing protein
A0A287JAY8	0	0	0	212500	0	0	0	0	0	0	0	0	0	0	0	0	0	0	0	0	0	0	0	0	0	0	0	0	0	0	0	0	0	0	0	0	9.8363	6	2	9.8	Brix domain-containing protein
F2EE62	0	0	0	0	0	0	0	0	0	0	0	0	0	0	0	0	0	0	0	0	0	534820	429960	545140	0	0	0	0	614380	0	0	0	0	1023500	874500	1077800	9.492	28	2	22.2	Predicted protein
A0A287JBY6	0	780170	606240	708860	0	0	714570	0	846940	0	766770	493940	943440	1018300	661550	0	0	867260	825850	582690	675800	694590	1067000	772240	883530	871880	826450	0	0	730630	0	731210	988070	620420	563960	569990	19.268	77	4	36.9	Uncharacterized protein
A0A287JCT7	4255100	2377500	3674200	3199500	3951600	3356400	3096400	3054800	2565900	3380300	4157200	4539700	5401600	4035800	2565500	2894700	3066600	3370000	3855800	2860200	3876000	2986300	3525300	3644600	3033300	3714000	0	4667600	3335300	2023200	3262900	3240200	3309200	3609500	4137400	3889600	114.16	208	10	30.9	Aldedh domain-containing protein
F2EEH9	0	0	0	0	0	0	0	0	0	0	0	0	0	310730	0	0	0	0	0	0	0	0	0	0	0	0	0	0	0	0	0	0	0	0	0	0	11.036	7	2	17.1	Non-specific lipid-transfer protein
M0Z5U9	0	0	0	0	0	0	0	0	0	0	0	0	0	0	0	0	0	0	0	0	0	0	0	0	0	0	0	0	357030	0	0	0	0	0	0	0	4.0001	4	1	20.4	Uncharacterized protein
A0A287JD12	0	0	0	0	0	0	0	0	0	0	0	0	0	0	0	0	0	0	0	0	0	0	0	409290	0	0	0	0	0	0	0	0	0	373530	0	0	7.8526	14	3	9.3	Glycosyltransferase
A0A287JEB4	246930	611710	610250	682680	0	820860	911200	836830	0	0	549110	874400	0	0	1033200	621250	673130	1358600	0	651290	602270	646180	0	644270	830290	0	706010	469980	780520	969470	0	447570	916420	889920	596930	893850	56.723	90	6	11.4	Carboxypeptidase
A0A287JEF8	3445300	5515500	7749400	4793200	6715700	4647800	3824300	4693300	5730500	6472100	6020000	4521900	5292100	4889000	3395600	5536800	4907500	5328700	3278500	3493300	2552900	3272300	3433600	4380900	3590700	4680000	3410700	3767700	3213800	4377500	4185800	3609900	3536500	4768500	3947400	4151600	43.952	145	25	16.8	Adenosylhomocysteinase
A0A287JEP8	0	816080	917430	744060	0	671580	667870	821800	694720	781610	0	635610	811810	677550	886580	758420	653660	534790	720890	0	0	0	0	450170	808680	747070	0	1041100	614880	595650	675220	0	0	505320	496540	0	260.95	66	4	11.6	Uncharacterized protein
A0A287JES9	22685000	17720000	18349000	17973000	14288000	13921000	13315000	13209000	12261000	13869000	14097000	13419000	25058000	17583000	19022000	18639000	12009000	16302000	16821000	17207000	18656000	26929000	24967000	24939000	13631000	17136000	16625000	18040000	29742000	17785000	19230000	20934000	19904000	31395000	30079000	24187000	323.31	656	25	10	Adenosylhomocysteinase
A0A287JEY2	9610500	5671200	5175800	4574400	5365900	5673300	5673700	5672700	5281300	5606700	4394800	5703300	6349400	5376400	7755600	5783900	5224100	6878100	6653900	5357100	7905500	8141900	8266000	7627700	5161800	5341400	5789000	6192300	9143100	6139100	6005500	7727300	6954100	10856000	9826600	6607200	323.31	204	12	35.9	Serine hydroxymethyltransferase
A0A287JFB2	0	0	0	141880	0	0	0	0	0	0	0	0	0	0	0	0	0	0	0	0	0	0	0	0	0	0	0	0	0	0	0	0	0	0	0	0	22.941	5	3	8.4	Molybdopterin molybdenumtransferase
A0A287JFA4	2352800	1011900	1886800	1969700	1410100	1604700	1989200	1598000	2479400	1696500	2039700	2038800	2232200	2475500	2871300	2490300	2273400	1761000	1761200	1932800	1490000	1801500	1911200	1937300	2028500	2154900	1787300	0	2086200	1898900	1586100	1922600	1900300	1848200	1661400	1851300	163.7	179	8	47.4	MPN domain-containing protein
F2CVK7	0	0	0	0	0	0	0	0	0	0	0	0	176510	0	0	0	0	0	0	0	0	0	0	0	172950	0	0	0	0	0	0	0	0	0	112120	0	15.226	19	2	10.6	Inositol-pentakisphosphate 2-kinase
A0A287JFL6	0	0	91410	0	0	0	0	0	0	0	0	0	0	0	0	0	0	0	0	0	0	0	0	0	0	0	0	0	0	0	0	0	0	0	0	0	120.91	6	1	6	J domain-containing protein
A0A287JFS1	0	0	0	0	0	0	0	0	0	0	0	0	0	0	0	0	0	0	0	0	0	0	0	0	0	4164400	0	0	0	0	0	0	0	0	0	0	-2	1	2	6.3	Glutamine synthetase
A0A287JFV8	0	0	0	0	0	0	0	0	0	0	0	0	0	0	0	0	0	0	0	0	0	0	0	0	0	0	0	0	0	0	0	0	0	0	129250	0	2.3567	2	1	6.1	Glucose-6-phosphate 1-epimerase
A0A287JG48	0	0	0	0	0	0	0	0	0	0	0	0	0	0	0	0	0	0	0	0	0	0	471000	0	0	0	0	0	0	0	0	0	0	0	0	0	118.88	30	3	20	Peroxidase
A0A287JG10	0	0	0	0	0	0	0	0	0	0	0	0	0	0	0	0	0	0	0	0	0	0	0	0	0	0	0	0	0	0	0	0	159930	0	0	0	3.6582	5	2	9.1	PPM-type phosphatase domain-containing protein
A0A287JG07	0	0	0	0	0	0	0	0	0	0	0	0	0	0	0	0	0	0	0	0	849810	0	991630	975320	0	0	0	0	1710300	0	0	0	495520	1438800	1559700	1039100	191.12	35	9	11.5	Plasma membrane ATPase
A0A287JGA8	0	0	0	0	0	0	0	0	0	0	0	0	0	0	0	0	0	0	0	0	0	0	380120	537210	0	0	0	0	376890	0	0	0	0	0	0	477060	11.373	22	2	19.4	Usp domain-containing protein
A0A287JG75	0	0	0	0	0	1332900	0	0	0	0	0	0	2315000	0	0	0	0	0	0	0	0	0	0	0	0	0	0	0	0	1056200	0	0	1393600	0	0	0	28.463	28	3	15.6	MPN domain-containing protein
A0A287JGQ1	0	0	0	0	0	0	0	0	0	0	0	0	0	0	0	0	0	0	0	0	0	0	0	0	0	0	0	0	0	0	0	0	1958300	0	0	0	34.013	68	5	2.9	Uncharacterized protein
A0A287JHF7	2132400	3129600	3598400	2904800	3965500	3800900	3157300	4020900	3777700	3861300	3846200	4113000	4314200	4283600	4666400	4084600	3262900	2600900	2469300	1853000	6159900	5388700	5112200	5527000	3697600	4236700	5656200	4335500	4836200	4533300	4357500	4269100	5113300	6150900	5786100	6330300	127.08	235	7	23.8	D-3-phosphoglycerate dehydrogenase
A0A287JHW0	0	0	0	0	0	0	0	0	0	0	0	0	2929800	3224300	2955700	2782700	1855400	0	2319200	0	4459200	4187700	3534200	5204400	1380600	3068400	2579200	3184700	5545900	0	2909800	2588000	2446800	4971500	9816200	7312400	173.31	98	5	21.4	Uncharacterized protein
A0A287JIB0	0	0	0	0	0	0	0	0	0	0	0	0	0	0	0	0	0	0	0	0	0	0	0	0	0	0	0	0	0	0	0	0	71016	0	0	0	5.2063	6	2	29.6	Glycosyltransferase
A0A287JIB4	0	0	0	0	0	0	0	0	0	0	0	0	0	0	0	0	0	0	0	0	0	0	0	0	77230	0	0	0	0	0	0	0	0	0	0	0	4.2937	1	1	22.1	Uncharacterized protein
A0A287JIU0	0	0	0	0	0	0	0	0	0	0	0	0	0	0	0	0	0	0	0	0	0	0	0	0	0	0	0	0	0	0	0	0	0	0	0	257890	2.3555	1	1	7.7	Hydrophob_seed domain-containing protein
A0A287JJM0	1022800	0	1014800	1322300	1422900	1590800	1178700	1781100	1228500	1447800	1808000	1423400	1778800	1494700	1753900	1381800	1540400	1516100	1500000	1517500	1829500	2507100	3187200	2733100	1367200	1763800	1192500	1575600	2832000	1638700	1696600	1419100	1531700	2842300	3240300	2769300	171.33	153	11	30.5	Uncharacterized protein
A0A287JJL3	0	0	0	0	0	0	0	0	0	0	0	0	0	0	0	0	0	0	0	0	0	0	0	0	0	0	0	0	0	0	0	0	0	98556	0	0	6.3811	5	3	2.8	Lipoxygenase
A0A287JJW6	0	0	0	0	0	0	0	0	0	0	0	0	0	0	0	0	0	0	0	0	0	0	0	0	0	0	0	0	264900	0	0	0	0	322690	0	0	14.752	7	2	12.8	Uncharacterized protein
A0A287JL06	0	389580	545240	376360	646810	270370	469540	384100	0	393060	481900	360560	409810	365770	445040	435780	361970	323790	205220	0	253120	421400	270460	291970	0	347210	488740	382480	378950	394630	329970	451710	568450	378190	257760	435490	21.64	74	3	16.4	Sulfotransferase
A0A287JL94	25048000	8796700	10795000	13964000	16819000	13110000	16100000	18404000	16496000	17966000	16761000	15664000	6996400	20095000	16648000	18084000	21308000	18476000	16854000	14985000	14235000	14372000	18371000	13821000	18402000	19090000	17854000	5157000	15296000	17004000	18446000	16393000	13997000	12652000	8392900	13357000	323.31	451	13	71.1	Superoxide dismutase
A0A287JM94	1895700	2111200	1948000	2369700	1691100	1386300	1417900	1689300	1759600	1596400	1388000	1510800	1130400	422220	748400	787120	1086900	1179400	1632400	1892900	1049900	0	0	0	1871800	2303100	1932900	1988600	0	1796400	1750400	1847400	1792900	0	0	807020	50.385	116	5	31.4	DUF3700 domain-containing protein
A0A287JMQ0	0	0	0	0	0	0	0	0	0	0	0	0	0	0	0	0	0	0	0	0	0	0	0	0	0	0	0	0	0	134630	0	0	0	0	0	0	4.9446	7	3	7.2	Uncharacterized protein
A0A287JND5	0	2093100	2086500	1869900	2512600	2949500	2580500	2809900	2711900	2910100	2776600	2583700	3091800	3490300	2744300	2834500	2475900	2640200	2255200	1845500	3049800	2702000	2751000	3024900	3183400	4038400	3869100	3675800	2592000	3126600	2901100	3061600	3465200	2208400	2609100	2235000	65.099	207	8	14.4	Pyruvate kinase
A0A287JNZ3	0	0	0	0	0	0	0	0	0	0	0	0	0	0	0	0	0	0	0	0	0	0	0	0	0	0	0	0	0	0	0	108190	0	0	0	0	2.7395	13	1	3.5	Uncharacterized protein
A0A287JNP4	0	392910	483150	506880	0	504290	842170	0	567780	0	0	0	489950	1135500	431030	1002100	0	1222400	260060	0	349800	0	373860	255980	0	301340	828680	403910	338540	438420	402030	431530	568840	0	284900	0	89.658	77	5	20	Dihydroorotate dehydrogenase (quinone), mitochondrial
A0A287JNU1	0	374070	0	0	0	0	0	0	0	0	0	0	0	514100	0	0	0	0	0	0	0	0	0	0	0	0	0	0	0	0	0	0	331500	0	0	0	26.883	34	3	32.4	Anamorsin homolog
A0A287JPU6	0	0	0	1051200	2130500	0	1720300	2221000	1169400	1023100	1641900	1620300	1817100	0	1950200	1465600	1642500	3121500	1592100	0	807240	999180	1449400	2531500	2490400	1809100	0	1363000	0	1824400	2058900	1195900	2408700	911800	1600300	0	86.888	76	5	34.8	Uncharacterized protein
M0WLB0	0	0	0	0	0	0	0	492600	0	0	0	0	0	0	0	407670	0	0	0	0	0	0	0	0	0	0	0	0	0	0	0	0	0	0	0	0	65.026	27	2	10.4	UBX domain-containing protein
A0A287JPX0	0	0	1068100	1050900	1196700	836260	0	1300100	0	1184800	694680	0	2424800	973260	2078900	1615400	2259600	1255500	1207600	1314300	1972000	1863300	1907400	1625200	2604000	2518500	0	1901600	1856200	1907700	2413000	2113400	1891900	2206500	2020400	1911800	126.31	83	4	14.4	Uncharacterized protein
A0A287JQ60	1704500	8648000	8520100	8221600	5514500	7018000	9815300	7136800	8154500	7874100	4883700	7891400	5332800	8101600	6223400	8341000	7496800	4404700	5307400	7473700	8176000	6772900	8189600	7006200	6207800	5685500	6016200	7712900	8076600	7449900	7134500	7471300	5901900	8840400	8812000	7140700	266.42	173	7	29.2	Uncharacterized protein
A0A287JQN1	7585500	0	0	0	0	0	0	0	0	0	0	0	0	904830	0	0	1534200	0	0	0	2398900	2431300	1293100	1393400	0	0	0	0	3874100	0	0	0	0	2927400	1459200	3416400	159.44	42	5	33.8	AAI domain-containing protein
A0A287JQT7	0	0	0	0	0	0	0	0	0	0	0	0	0	0	0	0	0	0	0	0	0	0	0	351860	0	0	0	0	0	0	0	0	0	487650	425960	464960	31.083	14	4	12.6	APH domain-containing protein
A0A287JR77	2177300	2296400	0	2431100	2433400	2681000	2362400	2721000	0	3735800	0	2798500	3394700	2317800	2673900	4244900	0	0	0	2390700	2731000	2792700	2321800	1959600	0	1431800	1722100	3632800	2312000	3017600	2602700	0	2820700	2059600	2699700	2560100	97.038	66	1	2.4	Uncharacterized protein
A0A287JR55	0	0	0	0	0	0	0	0	0	0	0	0	0	0	0	0	0	0	0	0	0	0	0	0	0	0	0	0	0	0	0	0	0	0	138650	0	8.7318	2	1	8.3	Phosphomannomutase
A0A287JRN2	0	0	580880	572220	0	0	0	0	811700	0	0	0	0	0	0	0	0	0	0	0	930000	0	0	0	0	613830	577490	0	0	888510	676950	596080	0	0	0	0	28.009	50	2	26.3	Nudix hydrolase domain-containing protein
A0A287JRN6	0	0	0	0	0	0	0	0	0	0	0	0	0	0	0	0	0	0	0	0	0	0	0	773770	0	0	0	0	0	0	0	0	0	0	0	880320	2.5579	6	2	9.2	Uncharacterized protein
A0A287JSF7	393510	0	0	0	0	0	0	0	0	0	0	0	0	0	0	0	0	0	0	0	0	0	0	0	0	0	0	0	0	0	0	0	0	0	0	0	2.607	11	2	6.2	3-isopropylmalate dehydrogenase
A0A287JSM8	0	0	0	0	0	0	0	0	0	0	0	0	0	0	0	0	0	0	0	0	0	0	0	0	0	0	0	0	0	0	0	0	533960	0	0	0	5.4904	34	1	19.6	Iso_dh domain-containing protein
A0A287JSU1	4271300	0	1959000	3593600	3209200	2677300	3335700	2921600	3336200	2793600	2256300	2676200	0	2992800	2924500	2231700	2119900	2830300	1705700	1715800	0	1186000	3146900	2301600	2396400	2414800	726130	0	2924600	3876600	3910800	2748300	2506900	1972100	1446100	3801900	105.95	167	8	36.4	Peroxidase
A0A287JSU3	0	0	0	0	0	0	0	0	0	0	0	0	0	0	0	0	0	0	0	0	0	0	0	0	0	0	0	0	83188	0	0	0	0	0	0	0	3.8481	3	1	12.3	Peroxidase
A0A287JSW9	0	0	236700	0	0	0	0	0	0	0	0	0	0	0	0	0	0	0	0	0	0	0	0	0	0	0	0	0	0	0	0	0	0	0	0	0	4.6186	10	2	8.5	Peroxidase
A0A287JSY4	0	0	198510	0	0	0	0	0	0	0	0	0	0	0	0	0	0	0	0	0	0	0	0	0	0	0	0	0	0	0	0	0	0	0	0	0	3.846	3	2	14.4	Prenylcys_lyase domain-containing protein
M0YRL2	0	0	0	0	0	0	0	0	0	0	0	0	0	0	0	0	0	0	0	0	0	0	0	0	0	0	0	0	0	0	0	0	0	0	0	357430	8.2732	3	3	11.3	Peroxidase
A0A287JTT5	0	0	0	0	0	0	0	0	0	0	0	0	180960	0	0	0	0	0	0	0	0	0	0	0	0	0	0	0	0	0	0	0	0	0	0	0	3.3909	18	1	5.7	Uncharacterized protein
A0A287JTY1	0	0	97736	0	0	0	0	0	0	0	0	0	0	0	0	0	0	0	0	0	0	0	0	0	0	0	0	0	0	0	0	0	0	0	0	0	75.419	4	2	8.7	Uncharacterized protein
A0A287JU50	0	0	0	0	0	0	0	0	0	0	0	0	0	0	0	0	0	0	0	0	0	0	116300	0	0	0	0	0	0	0	0	0	166490	0	0	0	5.79	27	2	26.5	Ubiquitin-like domain-containing protein
A0A287JV60	0	0	0	0	0	0	0	0	0	0	0	0	0	0	0	0	0	0	0	0	0	0	0	0	0	0	0	0	0	0	0	0	0	0	0	208070	2.447	3	1	7.3	Uncharacterized protein
A0A287JVR0	0	0	0	0	0	0	0	0	0	0	0	0	0	0	0	0	0	0	0	0	0	0	0	0	0	0	0	0	0	0	0	0	0	0	140700	0	6.7057	5	3	12	Uncharacterized protein
A0A287JVX5	0	771250	1031800	523100	0	0	0	678380	442650	0	601330	726410	913380	0	750530	663530	603710	661050	629060	0	0	0	0	0	729180	536860	0	807540	0	609660	0	522770	584600	0	0	0	51.014	59	3	10.4	DFDF domain-containing protein
A0A287JW65	0	155440	152670	200090	0	202560	0	152270	147820	155960	271460	158030	0	0	0	192310	0	0	0	0	0	0	0	0	0	0	0	0	0	0	166410	163410	250670	61990	0	0	40.467	46	1	14	Uncharacterized protein
A0A287JW92	0	0	136730	0	0	0	0	0	0	0	0	0	0	0	0	0	0	0	0	0	0	0	0	0	0	0	0	0	0	0	0	0	0	0	0	0	2.345	4	1	4.7	Uncharacterized protein
A0A287JX12	0	0	1106500	1283500	1391500	1281100	1188100	1202500	1226500	1444400	1419600	1346900	1293900	0	952640	1194300	0	857170	736960	1228100	876700	1142300	1119600	1101900	1083300	0	864430	1260900	1022900	1190700	906190	1242800	1080200	831070	1115000	753500	102.17	126	13	8.9	Uncharacterized protein
A0A287JXM2	3264400	4532600	4145500	4140400	4190600	4120000	4697100	4420500	4530500	3914100	3359800	4156000	4480400	5064200	4512800	4186300	4307200	5206500	4396000	3896400	8347400	7068300	6494100	6580300	3918700	5387500	3807300	5377400	6924700	4371300	4076800	4949900	4430100	7538200	7861200	7487700	323.31	264	12	36.7	Fructose-bisphosphate aldolase
A0A287JYC4	4209900	5104500	4894100	4790500	4358100	5180500	5537400	5129400	5302500	5166100	5616200	5304100	4782500	3007400	5044900	4728000	3142500	5210400	3817700	4508700	4245000	3875700	4102400	4039400	3824000	3675100	4632600	3097000	3911600	4645200	4652700	4918800	4818500	2293100	3955400	3589900	285.05	294	17	45.5	Glutamate decarboxylase
A0A287JYI6	0	746920	0	0	0	0	0	0	0	0	0	0	0	0	0	0	0	0	0	0	0	0	0	0	0	0	0	0	0	0	0	473470	0	0	0	0	17.794	20	5	8.9	NtCtMGAM_N domain-containing protein
A0A287JYV7	0	0	0	0	0	0	0	0	0	0	0	0	0	0	0	0	0	0	0	0	0	44260	0	0	0	0	0	0	0	0	0	0	0	0	0	0	2.7926	3	1	21.2	Mannose-6-phosphate isomerase
A0A287JYW1	0	0	1197400	0	0	0	0	0	0	0	0	0	0	0	0	0	0	0	0	0	0	0	0	0	0	0	0	0	0	0	0	0	0	0	0	0	3.0624	12	2	25.9	Uncharacterized protein
A0A287JYW9	0	0	0	646690	309300	0	0	0	0	0	0	373950	0	0	0	0	0	0	314420	0	0	0	0	0	0	0	0	0	0	0	0	0	0	0	0	0	7.0857	22	2	12.8	BOWMAN_BIRK domain-containing protein
A0A287JZ19	0	0	0	212000	0	0	0	0	0	0	0	0	0	0	0	0	0	0	0	0	0	0	0	0	0	0	0	0	0	0	0	0	0	0	0	0	7.2097	2	4	14.5	Uncharacterized protein
A0A287JZ50	0	0	0	0	0	0	0	0	0	0	0	0	0	0	0	0	0	0	0	0	0	0	0	0	0	0	0	0	277850	0	0	0	0	0	0	0	33.908	3	1	2.7	Uncharacterized protein
M0Y075	40359000	152710000	165090000	158950000	111110000	115510000	119930000	99710000	102520000	101490000	96503000	94306000	103790000	116250000	103000000	129630000	132420000	117550000	159370000	124150000	131740000	104910000	85214000	87495000	136060000	102180000	124570000	57683000	70174000	120160000	121580000	105670000	115250000	66365000	93595000	85652000	54.223	479	8	41.3	Bowman-Birk type trypsin inhibitor
A0A287JZ93	2334000	2709400	3396600	1613700	0	1024700	0	0	1485600	0	2161200	0	2103100	2035700	2360300	0	2863100	3099800	0	3348800	0	0	161770	0	0	3258400	2236000	1154800	725410	1383200	1907000	890560	1278400	0	235620	0	22.995	79	6	13.2	BOWMAN_BIRK domain-containing protein
A0A287JZW1	0	0	0	704320	0	844040	0	0	0	691160	1505000	0	0	1046000	0	712140	0	0	0	0	1079300	1063600	896030	693790	1083200	471990	627070	0	1278300	860280	0	788020	655820	1002100	1081000	795510	24.194	61	3	19.7	Uncharacterized protein
A0A287K0F1	0	1139400	739490	847900	807770	923760	0	0	799560	803010	640060	714270	1007200	0	1130900	780800	0	857440	0	737140	0	625560	690430	667980	273320	628480	583600	1177400	693190	742670	638480	883410	746440	740950	587980	627980	38.364	92	7	10.6	Eukaryotic translation initiation factor 3 subunit A
A0A287K155	4843500	5605700	4620300	4818500	2109600	2890800	3319600	2709600	2992400	3026700	2800000	2253600	2295400	2842700	2562400	2478400	2913100	3066600	2394200	3445300	1879100	2660800	2460700	2907600	3313000	3220200	3168100	3502400	3017400	3041200	3600200	3123000	3132100	2342800	2493100	2989800	76.09	174	6	18.8	Uncharacterized protein
A0A287K0Z2	1309600	0	0	259800	1038000	878180	1065100	896250	680870	807850	812370	915690	970840	848890	753000	791400	772510	874500	1107200	914670	858980	542970	651410	651100	951870	683240	1117900	1026900	708130	597900	691340	725360	862260	605170	0	0	131.27	115	4	19	SHSP domain-containing protein
F2D700	0	0	0	94344	0	0	0	0	0	0	0	0	0	0	0	0	0	0	0	0	0	0	0	0	0	0	0	0	0	0	0	0	0	0	0	0	4.6438	5	3	8.1	Predicted protein
A0A287K1P5	0	0	0	0	0	0	0	374810	0	0	0	0	0	0	0	0	0	0	0	343770	0	0	0	0	0	0	0	0	0	0	0	0	0	0	0	0	72.252	30	3	9.3	SHSP domain-containing protein
A0A287K274	0	0	0	0	0	0	0	0	0	0	0	0	0	0	0	0	0	0	0	0	0	0	0	0	0	188730	0	0	0	0	0	0	0	0	0	0	5.2178	4	2	10	PB1 domain-containing protein
A0A287K2I6	0	1312300	1097700	1450200	513420	275190	0	938590	0	0	0	0	0	1089500	0	1325600	0	0	2748700	0	0	0	0	0	1626400	1997000	0	0	0	1129800	770940	0	609960	412840	475710	0	78.076	63	3	49.5	Non-specific lipid-transfer protein
A0A287K3K6	483880	543220	689810	0	842620	479110	0	0	0	0	409260	481030	710030	0	0	621010	0	0	690340	0	0	0	0	0	1000400	0	0	787130	0	517820	0	464790	0	0	384810	551740	18.013	56	3	21.7	Uncharacterized protein
A0A287XBK9	0	0	0	0	0	0	0	0	0	0	0	0	0	0	0	0	0	0	0	0	0	0	0	0	0	0	0	0	215380	0	0	0	0	0	0	0	4.6736	7	3	9.4	Germin-like protein
A0A287K4D1	0	0	0	0	0	0	0	0	0	0	0	0	0	0	320420	0	0	0	0	0	0	0	0	0	0	0	0	0	0	0	0	0	0	0	0	0	8.822	2	2	14	AA_TRNA_LIGASE_II domain-containing protein
A0A287K550	109360000	51283000	46838000	52310000	63645000	63397000	48374000	66151000	57170000	60793000	53220000	52253000	63108000	67163000	58537000	68912000	64764000	64964000	74743000	55979000	72701000	64172000	60686000	68826000	70406000	71814000	80635000	96071000	57716000	67474000	77237000	66823000	71456000	61156000	62142000	55892000	323.31	1676	22	76.1	Uncharacterized protein
A0A287K555	0	0	0	0	0	0	0	0	0	0	0	0	0	0	0	0	0	0	0	0	0	0	0	0	0	0	0	0	0	0	0	0	0	0	0	0	2.5817	1	1	6.8	DUF547 domain-containing protein
A0A287K5X8	970150	1385800	1488900	1324600	1236200	1231800	1477100	1413100	1240300	1333900	1196400	1331800	597680	0	0	0	0	852180	1052900	857780	394310	0	266550	0	487980	0	1726600	424130	0	0	523120	768690	563050	0	0	0	36.054	127	7	16.5	Asparagine synthetase [glutamine-hydrolyzing]
A0A287K619	0	1543800	1881000	3974500	0	2029800	2312700	0	0	0	0	1018100	2197700	1950000	2070900	2316600	0	2700500	0	1920600	7224500	9189200	6597100	8098800	0	3454100	1669700	3049400	18433000	5387500	3311400	6294500	3825200	16623000	13923000	15774000	191.57	139	14	13.1	Uncharacterized protein
A0A287K666	10139000	5797400	5597400	5245800	6715400	6021400	5397300	6864200	6270000	6256200	8392100	7153400	6602300	7010900	5416800	6445500	5629500	6094000	9974000	8933300	7316900	6185200	5871800	5586200	6884300	7559600	6690600	7291300	4465800	5841500	6234700	6797200	5033000	3989000	4905800	4244400	323.31	379	8	35.2	Uncharacterized protein
A0A287K6S1	3782000	1529800	1447300	1553900	1076100	1108800	1152400	1420400	1056000	1201500	1245200	1159700	1364500	1426900	1742400	1787700	1560500	1632900	1171600	1192900	902210	977860	1270100	1047500	1370100	1250900	1370900	899120	1449800	1233300	1124200	1147000	1335100	987640	1031400	1129800	11.6	103	3	30.1	Uncharacterized protein
A0A287K7K9	0	0	0	0	0	0	0	0	0	0	0	0	0	0	0	0	0	0	0	0	0	0	0	0	0	0	0	0	0	0	1320400	0	0	0	0	0	-2	4	1	3.7	DUF1664 domain-containing protein
A0A287K7G8	22749000	30982000	28964000	26725000	20181000	21439000	23236000	29811000	21646000	22161000	21933000	23745000	19147000	18936000	21849000	22592000	17829000	22394000	21646000	22712000	17774000	15957000	21064000	15930000	19784000	18193000	20674000	27816000	16916000	20608000	21524000	23666000	24046000	19783000	20841000	17975000	247.99	388	13	60.3	Ribosomal_S7 domain-containing protein
A0A287K7J2	0	0	0	0	0	0	0	0	0	0	0	0	0	0	0	0	0	0	0	0	0	0	0	0	207270	0	0	0	0	0	0	0	0	0	0	0	2.3607	2	2	7.6	Uncharacterized protein
A0A287K7L3	0	964290	1105300	1128600	993900	1280900	2013200	758780	1018300	761050	1023900	896370	1028200	0	1107200	1354600	725520	1172400	0	0	1448600	1584100	1667400	1631500	1697700	714290	873630	1744100	2275200	1216000	1283000	1707400	1088800	2036100	2611800	2129000	150.53	122	10	20.2	Uncharacterized protein
A0A287K7W0	0	0	0	557200	456040	732620	0	0	777460	0	470020	671950	489540	0	1067900	0	0	500550	485830	0	0	841410	781520	978580	0	749570	827810	0	1381400	0	0	0	0	939500	1075800	1432300	18.02	67	4	28.8	PALP domain-containing protein
A0A287K7S2	1625900	6999200	8876300	8132200	8552700	7147700	15929000	15532000	18780000	11724000	8824600	13234000	14154000	14804000	13429000	13808000	34887000	16938000	15625000	7476600	11108000	9841600	12199000	9901100	13349000	10290000	12409000	12916000	8920500	9704200	10459000	15392000	13365000	7831300	8677400	9314700	152.91	269	9	39.7	PKS_ER domain-containing protein
M0YVM8	0	0	0	0	0	0	0	0	0	0	0	0	0	0	0	0	0	0	0	0	0	0	0	0	0	0	0	0	0	0	0	83567	0	0	0	0	2.3589	3	1	9	Saposin B-type domain-containing protein
A0A287KAX5	715680	572580	501720	672900	0	399940	359360	378310	421570	369100	541270	571140	398330	409960	410930	323740	530740	338740	508040	507120	445530	353490	325620	419230	703250	594600	598490	494570	290990	531220	350400	386590	476040	313320	316250	313110	32.8	138	4	22.3	Uncharacterized protein
A0A287KB33	0	0	0	441260	804800	991190	672170	0	0	388690	832810	682820	687190	661250	773510	0	0	584180	0	0	0	0	0	510090	625680	670250	0	0	0	466900	440310	417700	448640	369380	0	327000	7.7945	57	3	30	Uncharacterized protein
A0A287KBG0	0	0	0	0	0	0	0	0	0	0	0	0	0	0	0	0	458830	0	0	0	0	0	0	0	0	0	0	0	0	0	0	0	0	0	0	0	35.915	14	2	6	Uncharacterized protein
A0A287KBJ3	1205800	0	605360	0	0	546510	623510	707960	552280	541290	684810	498760	671220	616170	701380	659670	0	535790	608110	629100	448680	390730	455040	431650	690560	674290	600770	639780	0	478450	458440	474760	517920	382450	0	0	44.712	74	4	28.8	Translation machinery-associated protein 22
A0A287KC03	8859800	7678300	6881000	6830200	7318600	8555400	7845200	8676000	7901600	7699100	7616500	7441500	9977100	7414400	11167000	8806600	8039900	8621900	6830900	5822000	11947000	10350000	9254600	10341000	7620000	8856500	8399900	11282000	10154000	7350400	9137500	9182800	8699200	13471000	12249000	11246000	323.31	378	16	58.2	Uncharacterized protein
A0A287KCB5	0	0	0	0	0	0	0	0	0	0	0	0	0	0	0	514950	0	0	0	0	0	0	0	0	0	0	0	0	977660	0	0	0	0	668830	0	0	7.8858	18	5	15.5	Malic enzyme
A0A287KCC9	0	0	0	0	0	0	0	0	0	0	0	0	0	0	0	0	0	0	0	0	0	0	0	0	0	0	0	0	378480	0	0	0	0	0	0	0	4.7726	4	2	10.6	Fe2OG dioxygenase domain-containing protein
F2EGC6	0	0	0	0	0	0	0	0	0	0	0	0	0	0	0	0	0	0	0	0	0	0	0	0	0	0	0	0	0	0	0	0	96176	0	0	0	13.221	15	1	13.7	Profilin
M0ZBY9	0	0	0	877800	0	0	0	0	0	0	0	0	0	0	0	0	0	0	0	0	0	0	1259900	0	0	0	0	0	0	0	733870	0	0	0	0	0	9.4864	29	4	13.7	Uncharacterized protein
Q40077	0	0	0	0	0	0	0	0	0	0	0	0	0	872810	0	0	0	0	0	0	739460	688340	661020	1325700	0	623520	0	0	583220	718870	549330	0	0	0	670470	0	11.893	35	4	9.9	Seed imbibition protein
A0A287KD98	569810	0	0	350030	920410	964570	777800	1127100	764900	863550	1020000	715650	634720	866110	897440	834840	1234200	836060	1530000	1161900	913620	540030	698380	682880	785590	900840	985500	621910	536160	811510	895690	734210	735300	0	559900	0	35.936	107	3	24.6	SHSP domain-containing protein
A0A287KDH0	0	0	0	0	0	0	0	0	0	0	0	0	0	0	0	0	0	0	0	0	0	0	0	0	0	0	0	0	0	0	0	432790	0	0	0	0	230.54	7	1	3.8	Uncharacterized protein
A0A287KDJ1	0	0	0	0	847390	0	0	0	0	0	0	0	0	0	0	0	0	0	0	0	0	0	0	0	0	0	0	0	0	0	0	0	0	0	0	0	9.237	25	3	19.8	Uncharacterized protein
A0A287KEC5	0	0	0	0	0	0	0	0	0	0	0	0	0	0	0	0	0	0	0	1324000	0	0	0	0	0	0	1346600	1436500	0	0	1899600	0	0	0	0	0	19.557	26	2	21.3	Uncharacterized protein
A0A287KEI6	0	433830	0	0	304970	437580	486820	0	0	316360	403170	0	481940	0	0	0	0	348160	0	0	0	0	0	0	0	0	0	356490	0	309030	0	379500	0	0	200410	0	65.54	44	4	13.8	tRNA-synt_1 domain-containing protein
A0A287KEP7	0	0	0	0	0	0	0	0	0	0	0	0	0	727710	0	0	0	0	0	545980	0	0	0	0	0	0	0	0	0	0	0	0	0	0	0	0	72.259	34	5	28.2	Abhydrolase_3 domain-containing protein
A0A287KF14	0	851100	702240	865100	652460	610390	717740	588670	665340	440110	592000	639170	572210	0	546450	579210	0	0	958750	843210	0	0	0	0	0	0	745110	984710	317350	0	598030	0	741660	0	0	0	20.245	65	5	13.2	Ubiquitin carboxyl-terminal hydrolase
A0A287KFX0	0	0	0	665290	0	0	699090	655120	657320	0	803390	1216700	0	0	0	0	0	774890	0	490940	0	0	0	0	856490	0	888090	0	0	738580	704520	809500	1038800	0	609220	0	9.1918	50	2	19	Abhydrolase_2 domain-containing protein
A0A287KFX5	0	0	0	0	0	0	0	0	0	0	0	0	0	0	0	0	0	0	0	0	0	0	0	0	0	0	0	0	945820	0	0	0	0	0	0	0	19.132	36	2	13.1	Glutaredoxin domain-containing protein
M0UKN4	3105300	3096800	3317600	3853900	3214100	3654500	3375000	3818100	3525500	3510300	3175300	3169900	3450800	3773000	2480000	2922100	4629100	2912200	3791700	3466800	4187900	3696900	4722200	3450000	4519400	5060200	3212400	1805200	3221500	3457100	3084700	3377600	3544600	4173600	4506200	3970800	96.646	185	13	46.1	NADH-cytochrome b5 reductase
A0A287KGA1	0	0	0	0	0	0	0	0	0	0	0	0	0	0	0	0	0	0	0	0	0	0	0	0	0	0	0	0	76483	0	0	0	0	0	0	0	4.3973	5	3	5.4	Uncharacterized protein
A0A287KGB3	0	0	0	0	0	425220	0	0	0	0	0	0	0	0	0	0	0	0	0	0	996270	842570	1082200	1152400	0	0	0	0	1042200	0	0	0	0	1336300	1633200	1300600	16.62	46	6	30.2	Uncharacterized protein
M0ZCH8	0	0	170840	0	0	0	0	0	0	0	0	0	0	0	0	0	0	0	0	0	0	0	0	0	0	0	0	0	0	0	0	0	0	0	0	0	4.0872	4	1	10.2	Abhydrolase_3 domain-containing protein
A0A287KGY9	0	0	0	0	0	0	0	0	0	0	0	0	0	0	0	0	0	0	0	0	0	0	0	0	0	0	0	0	0	0	0	0	159630	0	0	0	66.668	36	1	16.1	Uncharacterized protein
A0A287KHA2	0	0	0	0	375450	0	0	276660	339430	501360	0	480600	0	0	0	0	0	0	0	350650	0	0	0	0	0	0	275390	342390	0	0	0	0	0	0	0	0	74.646	39	6	17	Uncharacterized protein
A0A287KHA8	0	0	0	0	0	0	0	0	0	0	0	0	0	0	0	0	0	0	0	0	0	0	0	0	0	0	0	0	0	0	0	0	235980	0	0	0	3.0435	18	1	15.5	Uncharacterized protein
A0A287KHI4	0	0	0	0	0	0	0	0	0	0	0	0	0	0	0	0	0	0	0	0	0	0	0	0	0	0	0	0	0	0	0	0	33870	0	0	0	5.0058	14	1	11.9	Uncharacterized protein
A0A287VMB3	0	0	0	0	0	0	0	0	0	0	0	0	0	0	0	0	0	0	0	0	0	0	0	0	0	0	0	0	0	0	192730	0	0	0	0	0	2.9751	2	1	15.3	Uncharacterized protein
A0A287KID6	0	0	0	0	0	0	0	0	0	0	0	0	0	0	0	0	0	0	0	0	0	0	0	0	0	0	0	0	0	0	0	0	257140	0	0	0	2.8136	17	1	10.7	ATP-grasp domain-containing protein
A0A287KJB4	0	0	0	0	0	102230	0	0	0	0	0	0	0	0	0	0	0	0	0	0	0	0	58916	0	0	0	0	0	0	0	0	0	0	0	0	0	3.5299	26	1	6.4	Lipase_GDSL domain-containing protein
A0A287KJH2	0	0	0	0	310670	462220	446320	335870	375280	0	0	456820	342860	430560	0	370960	0	0	0	0	435950	537800	293810	442880	0	319190	383920	0	517920	312660	312570	253560	406760	311080	312750	383110	128.24	77	4	18.3	Lipase_GDSL domain-containing protein
A0A287KK38	0	0	0	0	0	0	0	0	0	0	0	0	0	0	0	0	0	0	0	0	0	0	0	0	0	0	0	0	0	0	0	0	649670	0	0	0	2.6594	35	1	5	Uncharacterized protein
A0A287KK42	10273000	0	0	3507200	2117100	0	0	3067900	0	0	0	3600300	0	0	0	0	0	0	0	0	0	0	0	0	0	0	0	0	0	0	0	0	0	0	0	0	24.689	23	1	11.3	Uncharacterized protein
A0A287KKF6	0	0	0	0	0	0	0	0	0	0	0	0	0	0	0	0	0	0	0	0	0	0	0	0	0	0	0	0	0	0	0	0	0	0	0	0	3.5751	2	2	4.4	Uncharacterized protein
A0A287KKI6	0	0	0	0	872920	471220	919100	848300	0	1103900	956410	0	0	0	0	623970	1237200	930510	0	0	0	0	0	0	0	0	0	0	0	571820	620630	0	0	0	0	0	36.6	40	2	28.8	HTH cro/C1-type domain-containing protein
A0A287KM46	0	0	0	572330	0	612360	673920	929220	833910	999490	867330	635230	867260	680160	656790	624040	973300	840840	905460	957480	1341800	1232000	1126400	1099800	759400	888320	0	1024500	1160000	870970	899880	0	819890	1280200	1265700	1182300	85.131	87	4	22.7	3-methyl-2-oxobutanoate hydroxymethyltransferase
A0A287KMC2	3168000	8919600	10928000	10644000	7983500	6697200	8339700	6345200	8060600	9760500	7865600	7557200	3708700	2247100	3563000	3816400	5407300	7865900	5490100	7760800	968130	0	1192800	987600	4759600	4350300	5208300	3603300	0	4448400	3793000	6267300	3508800	0	0	0	301.66	263	14	27.7	AAA domain-containing protein
A0A287N976	0	0	0	0	0	0	0	0	0	0	0	0	0	0	0	0	0	0	0	0	781130	1063400	862640	1053900	0	0	0	1219200	556880	0	0	0	0	637910	478210	494730	30.529	34	11	24.6	Uncharacterized protein
A0A287KMR5	0	3463200	3333300	3299500	5406600	6753500	5757700	4891200	5526600	5053800	4399400	5874300	5258600	6413700	4505400	5389100	5516200	4268200	3790100	2580800	6494200	5896000	4902000	5546000	5044600	4921800	5632700	5651300	5586100	3232000	3548900	3748700	4888900	4379300	5488300	5614800	164.76	259	6	32.1	Uncharacterized protein
A0A287KMU3	0	0	0	0	0	0	0	0	0	0	0	0	0	0	0	0	0	0	0	0	0	0	0	0	0	0	0	0	0	0	0	0	0	331440	0	0	35.56	5	2	7.6	Uncharacterized protein
A0A287KN50	0	0	0	223060	0	0	0	0	0	0	0	0	0	0	0	0	0	0	0	0	0	0	0	0	0	0	0	0	0	0	0	0	0	0	0	0	44.255	30	2	5.6	VHS domain-containing protein
A0A287KNB7	0	0	0	0	0	0	0	0	0	0	0	0	0	0	0	0	0	0	0	0	0	0	0	0	0	0	0	0	123970	0	0	0	0	0	0	0	2.1726	3	1	12.9	Uncharacterized protein
A0A287KNA5	0	339000	0	0	0	0	0	0	0	0	0	0	0	0	0	0	0	0	0	0	0	0	0	0	0	0	0	0	0	0	0	0	0	0	0	0	-2	0	1	6.2	ATP-dependent DNA helicase
A0A287KNT7	6839900	5868000	4034800	5597700	3448900	3355200	4596400	5953400	4635300	3693100	3800600	4539200	4858700	3958800	3365900	5079700	4046300	4559800	7531300	7418200	3546600	3412400	0	2746700	5291800	4592800	4841600	3752700	2080800	3704100	4947300	3727400	3748800	2465200	2356200	2495200	28.929	83	3	34.7	Uncharacterized protein
A0A287KNZ2	0	0	0	0	0	0	0	0	0	0	0	0	291540	0	0	0	0	0	0	0	0	0	0	0	0	0	0	0	0	0	0	0	0	0	0	0	10.065	29	2	4.7	J domain-containing protein
A0A287KPE9	0	0	0	0	0	0	0	0	0	0	0	0	0	0	0	0	0	23330	0	0	0	0	0	0	0	0	0	0	0	0	0	0	0	0	0	0	4.1684	4	1	3.2	Uncharacterized protein
A0A287KPI8	0	0	151270	0	0	0	0	0	0	0	0	0	0	0	0	0	0	0	0	0	0	0	0	0	0	0	0	0	0	0	0	0	0	0	0	0	5.1112	3	1	17	Uncharacterized protein
A0A287KPZ5	0	0	0	0	0	0	0	0	0	0	0	0	0	0	0	0	281920	0	0	0	0	0	0	0	0	0	0	0	0	0	0	0	0	0	0	0	3.1926	3	1	18.3	X8 domain-containing protein
A0A287KQF3	0	0	0	0	0	0	0	0	0	0	133240	0	0	0	0	0	0	0	0	0	0	0	0	0	0	0	0	0	0	0	0	0	0	0	0	0	2.8955	4	2	8.9	Uncharacterized protein
A0A287KQE2	0	0	0	0	0	0	0	0	0	0	0	0	0	0	0	0	0	0	0	0	0	0	0	0	0	0	0	0	0	0	0	0	0	364460	0	0	3.4498	4	1	23	Rhodanese domain-containing protein
A0A287KQT0	2671900	1748800	1318600	1697500	1515200	1341400	1945100	2194700	1708200	1607200	1642400	1650800	1657200	1747600	1949800	2247100	2031500	2270500	1941200	1096200	1720200	1478600	1598500	1515900	1861300	2281700	1865400	1754300	1618700	1928900	1694600	2335200	1731800	1203700	1460300	1335600	115.12	172	12	40.5	Importin subunit alpha
A0A287KQU9	0	0	0	0	0	258140	0	0	0	0	0	0	0	0	0	0	0	0	0	0	0	0	0	0	0	0	0	0	0	0	0	0	0	0	0	0	2.665	2	2	7.5	Peptidase S59 domain-containing protein
A0A287KQV9	0	0	0	0	0	0	0	0	0	0	0	0	264720	0	0	0	0	0	0	0	0	0	0	0	0	0	0	0	0	0	0	0	0	0	0	0	4.0724	2	1	29.2	Uncharacterized protein
F2DXF4	0	0	0	0	0	0	0	0	0	0	0	0	230120	0	0	0	0	0	0	0	0	0	0	0	0	0	0	0	0	0	0	0	0	0	0	0	10.137	14	4	20.5	Predicted protein
A0A287KRE2	0	0	0	0	0	0	0	0	0	0	0	0	0	0	0	0	0	0	0	0	0	0	0	0	0	0	0	0	81650	0	0	0	0	0	0	0	51.856	1	1	16.8	Uncharacterized protein
A0A287KRE7	0	0	0	0	0	0	0	0	0	0	0	0	0	0	0	0	0	0	0	0	0	0	0	0	0	0	0	0	0	0	327740	0	0	0	0	0	8.2485	3	1	8.2	Uncharacterized protein
M0YJR6	0	0	0	0	0	0	0	0	0	0	0	0	0	0	0	0	0	0	0	0	0	0	0	0	0	0	0	605250	0	0	0	0	0	0	0	0	3.7201	4	2	16.4	Uncharacterized protein
A0A287KS58	0	0	0	0	0	0	0	0	0	0	0	0	0	0	1130500	0	0	0	0	0	1949000	3187400	3578900	2169900	593840	476030	0	0	5133000	0	1042600	890550	906530	2077700	2831300	4702500	104.87	67	8	15.5	Peroxidase
A0A287KS89	0	0	0	0	0	0	0	0	0	0	0	0	0	0	0	0	0	0	503190	0	0	0	0	0	0	0	0	0	0	0	0	0	0	0	0	0	-2	1	5	7.7	Peroxidase
A0A287KSM6	0	0	0	0	0	0	0	0	0	0	0	0	0	0	0	0	0	0	0	0	0	0	0	0	0	82130	0	0	0	0	0	0	0	0	0	0	2.498	1	2	13.8	Uncharacterized protein
A0A287KSU3	1209000	1572700	1511900	1338200	1520500	1157700	1140400	1023900	1116800	1105300	1772100	1020200	1312900	1202000	1198900	881280	1379000	1442300	1891100	1445100	1317500	0	1080200	1162900	1553200	1397900	1242500	1376400	997280	1236200	1465800	1660900	1400900	1331600	1000900	1078100	194.97	157	7	48.7	Peroxiredoxin
A0A287KSV7	0	821130	0	883160	0	1051100	0	833730	0	0	0	0	0	912410	0	0	0	0	0	0	0	0	0	0	1094400	0	0	0	847630	0	806040	0	0	0	0	959380	10.26	41	4	18	MPN domain-containing protein
A0A287KT10	0	0	0	0	0	0	0	0	0	0	0	0	603440	0	0	0	0	0	0	0	0	0	0	0	0	0	0	0	0	0	0	0	0	0	0	0	9.4815	7	3	7.6	DNA gyrase subunit B
A0A287KT43	0	0	0	0	0	0	0	0	0	0	0	0	0	0	0	0	0	0	0	0	0	0	0	0	0	0	0	0	0	0	0	0	136160	0	0	0	4.34	12	1	8.9	Pyruvate carboxyltransferase domain-containing protein
A0A287KT66	6381300	4881900	3755200	7986800	9113500	9577900	9466600	10397000	9768700	7812700	8598500	9123300	1416500	10734000	1669600	6562000	6727400	7624200	7472800	6303800	2941800	4495200	4686200	3725200	6968300	5465900	5922100	1867600	4407400	7703500	7777600	4346200	4348000	3218100	820950	3588000	323.31	220	8	35.4	Cysteine proteinase inhibitor
A0A287KTA5	0	728380	0	523640	0	694160	472000	544310	0	457390	456880	0	0	0	888640	776560	0	0	0	0	0	0	0	0	0	0	0	583200	0	0	500650	647920	0	0	0	0	53.597	44	5	17.5	Uncharacterized protein
A0A287KTF2	0	0	0	0	0	0	0	0	0	0	0	0	0	0	0	0	0	0	0	0	0	0	0	0	0	0	0	0	0	0	0	0	0	0	308660	0	4.9205	20	1	4.7	E2_bind domain-containing protein
A0A287KTJ3	0	0	216060	0	0	0	0	0	0	0	0	0	0	0	0	0	0	0	0	0	0	0	0	0	0	0	0	0	0	0	0	0	0	0	0	0	2.1666	1	1	2	Uncharacterized protein
A0A287KTS7	21337000	24400000	26045000	23859000	20266000	18781000	23614000	21574000	20181000	21413000	24775000	21475000	11685000	12863000	12975000	15846000	20455000	16909000	27318000	21124000	9108200	5031100	5778900	5548800	20599000	17358000	19763000	16534000	2997300	13944000	13545000	11460000	12461000	1998100	1927100	1193700	323.31	394	13	29.9	Uncharacterized protein
A0A287KTU5	0	0	0	0	0	0	0	0	0	0	0	0	0	0	0	0	260670	0	0	0	0	0	0	0	0	0	0	0	0	0	0	0	0	0	0	0	9.5156	10	1	9.9	PRA-CH domain-containing protein
M0XXM0	0	0	0	0	0	0	0	0	0	0	0	0	0	0	0	0	0	0	0	0	385870	0	347010	0	0	0	0	0	403790	351810	0	0	0	0	0	373010	25.573	29	4	19.3	Pyruvate kinase
M0YJ38	0	0	0	0	0	0	0	0	0	0	0	0	0	0	32103	0	0	0	0	0	0	0	0	0	0	0	0	0	0	0	0	0	0	0	0	0	3.7187	4	3	18.4	PCI domain-containing protein
A0A287KUM9	0	0	1568900	0	0	1137700	941720	0	0	0	0	994610	0	0	0	0	0	0	0	0	0	0	0	0	0	0	0	0	1569100	0	0	1017400	0	1005600	1274100	880020	26.846	50	10	14.6	Coatomer subunit beta
A0A287KUR3	830460	2100900	2004200	1688800	1993600	2309400	2171100	2295600	1897500	2195400	2110400	2253800	3394900	2730100	2804400	2126400	1336300	2292200	1216100	1105200	2173300	2968300	3259500	2844400	1535700	2314400	3111500	2257700	2794800	2152900	2159000	2190500	2556900	2477900	2016200	2983100	182	257	13	32.7	Ligase_CoA domain-containing protein
A0A287KUZ9	0	0	0	197240	0	0	0	0	0	0	0	328480	316810	0	0	322250	0	0	0	0	0	0	258790	0	0	0	310470	0	0	285380	308010	254150	0	0	0	0	16.197	43	5	16.1	PPR_long domain-containing protein
A0A287SYE1	0	95332	62084	107400	153450	181520	223230	168600	237990	171620	146950	315420	180420	211730	195000	188560	0	69708	0	0	206840	270080	134150	319110	121830	187350	291790	86905	192320	162680	150000	124850	130890	106050	88635	175330	164.48	69	2	27.4	Protein kinase domain-containing protein
M0XCV1	0	0	0	0	0	0	0	0	0	0	0	0	0	0	0	0	0	0	0	0	0	0	0	0	0	0	0	0	0	0	0	105500	0	0	0	0	6.7101	2	1	4.7	Uncharacterized protein
A0A287KWN7	0	0	0	0	0	0	0	0	0	0	0	0	0	0	0	0	0	0	0	0	0	0	0	0	0	0	0	0	0	0	0	0	0	0	683730	0	16.435	17	7	14.6	Uncharacterized protein
A0A287KXN1	0	1720500	1874900	1692500	0	1881900	1106500	805250	0	1598900	0	0	2031800	3130800	1220900	1210400	0	0	0	800190	2029400	2327600	1327000	1345900	0	1792000	0	939340	1817600	1145400	0	2542200	1353700	1573700	1623000	2247800	170.29	110	10	32.8	Uncharacterized protein
A0A287KXQ1	0	757400	1185800	792210	632580	819110	848290	1075500	0	1125900	1134000	616330	0	771410	746450	0	0	1009000	924500	914770	1005100	542740	0	609290	1142800	752910	1129800	1417400	740920	760720	810110	741620	960400	508730	606670	772750	33.808	78	6	26.2	Uncharacterized protein
A0A287KXV3	0	0	0	0	0	0	0	0	0	0	0	0	0	357600	0	0	0	324970	0	0	0	0	0	0	0	0	0	0	0	0	0	0	0	0	0	0	71.078	24	3	13.9	Uncharacterized protein
A0A287KYN3	0	0	0	0	0	0	0	0	0	0	0	0	0	0	0	0	0	0	0	0	0	0	0	0	0	0	0	0	0	0	0	0	113110	0	0	0	6.494	9	2	3.5	DNA helicase
A0A287KYQ2	0	0	0	65392	0	162220	169770	0	166390	0	165140	190830	0	118960	0	0	0	0	0	0	0	123380	144000	156560	119030	0	192930	0	222030	140540	110210	73590	120980	0	0	165800	12.979	47	3	61.8	V-type proton ATPase subunit F
A0A287KYW7	0	1575000	1498700	1380600	2836700	1927100	1743500	1531200	2010700	2244200	1636300	1330100	1900700	1917700	1898700	1650000	1616600	2082300	856090	1769100	1268800	1458900	2143700	1600700	1590000	1512700	1325100	1108400	2545800	1686600	1560900	1521300	1778500	1948800	1914100	2147400	95.21	121	3	20.5	Uncharacterized protein
A0A287KZ57	0	0	0	491930	0	0	461510	500950	366370	428760	0	592910	0	0	0	0	779360	0	0	0	0	0	0	0	0	0	0	0	0	0	610470	437030	0	0	0	0	43.134	40	2	15.4	Uncharacterized protein
A0A287KZJ0	3101100	2433600	2328700	2726900	2230000	2440400	1863600	2260000	2341700	2235800	2116500	2006800	2382500	2220100	2228700	2698700	2073500	2376100	3049500	2573200	2080100	1989900	2269000	2024200	2251900	2199100	2041600	2743600	1908000	2049100	2467300	2870200	2252900	1874200	2093200	2478400	158.26	256	10	31.6	Ubiquitin carboxyl-terminal hydrolase
A0A287KZV7	0	0	2190700	0	0	0	0	0	0	0	0	0	0	0	0	0	0	0	0	0	0	0	0	0	0	0	0	1435600	0	0	0	0	0	842190	0	0	22.89	19	3	11.8	OBG-type G domain-containing protein
A0A287L000	0	0	0	0	0	0	0	0	0	0	0	0	590920	0	0	0	0	0	0	0	0	0	0	0	0	0	0	0	0	0	0	0	0	0	0	0	58.295	6	3	4.2	AAA domain-containing protein
A0A287L019	0	0	636650	0	708860	1223400	1141400	649040	720600	1005700	770940	0	0	0	444680	623620	0	711810	0	495770	575580	897550	1058900	1504800	0	621820	1331700	721270	1305500	821540	833600	1452000	1461100	1176000	2293900	954370	75.539	79	4	20.7	Protein ROOT HAIR DEFECTIVE 3 homolog
A0A287L0F1	0	0	0	0	0	107420	0	0	0	0	0	0	0	0	0	0	0	0	0	0	0	0	0	0	0	0	0	0	0	0	0	0	0	0	0	0	5.2177	1	1	6.5	PPIase cyclophilin-type domain-containing protein
M0UEF0	0	0	0	0	0	0	0	0	0	0	0	0	0	0	0	0	0	0	0	0	0	0	0	0	0	0	0	0	0	0	0	0	125980	0	0	0	10.149	4	3	10.7	Protein arginine methyltransferase NDUFAF7
A0A287L130	0	0	0	0	0	0	0	0	0	0	0	0	0	0	0	0	0	0	0	0	0	0	0	389110	0	0	0	0	0	0	0	0	0	0	0	0	75.438	3	2	12.9	V-type proton ATPase subunit
A0A287L133	2606500	1952700	2470000	2044900	2933500	2406500	2366300	2352100	2401900	2817600	2881700	2751200	3218200	2270200	2369800	2570800	1997100	1769600	2106100	2303200	2291200	2361700	2096300	2142000	2677100	2685900	2284800	1428100	2689600	2309300	2806800	2082800	2987100	2145600	2418300	2577700	201.89	149	6	36.2	Uncharacterized protein
A0A287L1G4	0	0	0	328730	0	0	0	0	0	0	0	0	0	0	0	0	0	0	0	0	0	0	0	0	0	0	0	0	0	0	0	0	0	0	0	0	52.78	22	2	13.3	Ribosomal_TL5_C domain-containing protein
A0A287L1U3	11834000	7094500	6134700	6392200	6648600	6877400	5982100	6834600	6047700	5960900	7498300	5889200	7253300	6342900	7234700	6562600	7078200	8499400	6974400	8452500	3964800	4313600	4998400	3790700	5576900	6971900	6083700	8207500	4110000	7034500	5309600	6159000	4799200	4064300	3296600	3933400	178.15	254	12	32.5	Peptidase A1 domain-containing protein
A0A287L1U7	0	0	329750	0	0	0	0	0	0	0	0	0	0	0	0	0	0	0	0	0	0	0	0	0	0	0	0	0	0	0	0	0	0	0	0	0	29.792	3	2	4.9	Uncharacterized protein
A0A287L1V8	0	0	0	0	0	0	342320	0	0	0	0	0	0	0	206460	0	0	0	0	0	0	0	0	0	0	0	0	0	278250	0	0	339090	0	0	0	389970	6.0529	28	4	27.7	Uncharacterized protein
A0A287L247	0	0	0	0	0	0	0	0	0	0	0	0	0	0	0	0	0	0	0	0	0	0	90246	0	0	0	0	0	0	0	0	0	0	0	0	0	15.351	3	2	10.8	PNP_UDP_1 domain-containing protein
A0A287L2P7	0	0	0	0	0	0	0	0	0	0	0	0	0	0	0	0	0	0	0	0	0	0	0	0	0	0	0	0	582220	0	0	0	0	0	0	0	13.161	16	2	4.1	Protein kinase domain-containing protein
F2EIB0	242910	0	0	0	0	0	0	0	0	0	0	0	0	0	0	0	0	0	0	0	0	0	0	0	0	0	0	0	0	0	0	0	0	0	0	0	2.3135	1	1	5.9	Predicted protein
A0A287L367	0	1617000	1666200	1236900	1406400	1668400	1303200	1490600	1217600	1425200	1525400	1691900	1769100	1611400	1584300	1471000	1431200	954270	1201700	1133700	1070600	902560	1120900	1127200	1799200	1428300	1469300	1759500	1190800	1364800	1458700	1498700	1534000	1028400	1094400	1198100	158.74	178	8	32.3	Uncharacterized protein
A0A287L3B8	0	0	0	0	0	0	0	0	0	0	0	0	0	170590	0	0	0	0	0	0	0	0	0	0	0	0	0	0	0	0	0	0	0	0	0	0	2.1412	2	2	8.4	ABC transporter domain-containing protein
A0A287L3J7	0	0	747660	861260	0	0	740630	722480	0	0	463100	0	431170	0	0	0	0	0	0	0	0	0	0	0	0	923660	468710	0	0	379830	510500	0	1122900	668600	0	0	34.826	56	8	13.2	Uncharacterized protein
A0A287L3W8	0	0	0	0	0	0	0	0	0	0	0	0	0	0	0	0	0	0	0	0	0	0	0	0	0	0	0	0	0	0	0	115170	0	0	0	0	6.5535	3	1	13	RRM domain-containing protein
A0A287L4C8	0	0	0	0	0	0	0	0	0	0	0	0	0	0	0	0	0	0	0	0	0	0	0	0	0	0	0	0	0	0	0	0	0	156530	0	0	-2	0	1	23.8	Uncharacterized protein
A0A287L4N6	0	0	0	0	0	0	0	0	0	0	0	0	0	0	0	0	0	0	0	0	0	0	0	0	0	0	0	0	100010	0	0	0	0	0	0	0	2.3462	5	1	2.9	Neutral ceramidase
A0A287L4R0	0	0	0	0	0	0	0	308980	0	0	0	0	0	0	0	0	0	0	0	0	0	0	0	0	0	0	0	0	0	0	0	0	0	0	0	0	35.256	28	2	10.3	Uncharacterized protein
A0A287L4S0	0	406940	387430	308600	476760	0	0	408590	617090	0	0	536080	0	675910	717470	706930	0	0	0	0	0	446300	506200	737760	0	463650	0	0	0	672160	511100	530130	395920	0	0	0	106.19	56	3	13.6	Beta-adaptin-like protein
M0Z5G8	0	0	0	0	0	0	0	0	0	0	0	0	0	0	0	0	0	0	0	0	0	0	0	0	0	510960	0	0	0	0	0	0	0	0	0	0	5.0367	2	1	3.8	Uncharacterized protein
A0A287L5Z2	0	0	0	0	0	0	0	0	0	0	0	0	0	0	0	0	0	0	0	0	0	0	0	0	0	0	0	0	0	0	129320	0	0	0	0	0	4.0321	12	1	8.4	Uncharacterized protein
A0A287L780	0	25450000	28348000	28488000	29291000	28219000	29477000	32418000	32994000	35924000	28300000	34844000	21958000	31098000	32432000	32928000	28499000	30573000	30502000	21239000	37802000	32724000	29046000	33978000	47567000	28480000	28320000	19141000	31997000	29157000	29794000	37080000	40888000	29537000	36984000	38831000	154.89	464	10	57.2	Malate dehydrogenase
A0A287L7N3	0	0	0	0	0	0	0	0	0	0	0	0	0	0	0	0	0	0	0	0	0	0	0	0	0	2183900	0	0	0	0	0	0	0	0	0	0	4.2119	15	2	4.8	WD_REPEATS_REGION domain-containing protein
M0YIA7	1295700	5972100	6583200	6184000	6330000	7276800	6863000	5882400	7871600	6153600	6249900	6505000	9673600	8781700	7807700	7777600	6040800	6142000	8020600	5430700	14593000	18922000	16715000	16873000	7042000	8308700	8810700	11871000	20229000	10104000	9167400	8886000	10320000	22134000	19942000	21284000	323.31	477	15	29.4	Isocitrate dehydrogenase [NADP]
A0A287L871	0	0	0	0	0	0	0	0	0	0	0	0	0	0	0	0	0	0	0	0	0	0	0	0	0	0	0	0	0	0	0	236760	0	0	0	0	3.3268	8	2	5.5	AMP-binding domain-containing protein
A0A287L8B9	0	0	0	0	0	0	0	0	0	0	0	0	0	0	0	0	0	0	0	0	0	0	0	0	0	0	0	0	0	0	0	0	0	0	0	139060	3.3891	1	2	23.5	UBIQUITIN_CONJUGAT_2 domain-containing protein
A0A287L8C5	29043000	0	0	0	22389000	0	14679000	28616000	0	0	0	0	14124000	14195000	15972000	19723000	0	0	0	0	20986000	25416000	19859000	23807000	18025000	15680000	0	18137000	21063000	31690000	0	0	0	22729000	20270000	27367000	51.365	77	4	28.9	Uncharacterized protein
A0A287L8S4	0	0	0	470950	0	0	0	0	0	0	0	0	0	0	0	0	0	0	0	0	0	0	0	0	0	0	0	0	0	0	0	0	0	0	0	0	66.179	22	2	29	Uncharacterized protein
A0A287L8X9	994770	578250	0	646830	0	416900	0	0	0	0	0	0	0	0	0	0	0	0	0	0	0	0	0	0	0	0	0	0	0	0	0	0	0	0	0	0	9.3581	31	2	3.1	Uncharacterized protein
A0A287L8W8	0	0	0	0	0	304620	326230	335060	366500	379330	0	339230	0	0	0	0	278610	299590	0	405070	0	0	0	0	0	0	0	0	0	0	0	0	0	0	0	0	18.619	26	5	16.2	Cellulase domain-containing protein
A0A287L9Q1	0	1090400	0	895910	972100	845460	866580	864510	1031100	966160	565990	712200	0	1039300	779470	883650	931070	818510	1409200	918200	830960	0	0	0	1035800	852920	949260	1040200	536850	746450	762010	919420	1030900	0	434680	579220	52.217	87	4	4.9	Uncharacterized protein
A0A287LA43	0	0	0	0	0	0	0	0	0	0	0	0	0	393340	0	276680	0	0	0	0	0	0	368160	0	0	0	0	0	337410	359590	301740	0	280040	0	0	346390	12.949	30	4	45.5	UBIQUITIN_CONJUGAT_2 domain-containing protein
A0A287LAF9	1949600	2798800	3574400	6866800	6449000	5045600	5876500	6740400	6692200	5859500	7180400	8063600	0	6770600	4703700	6202700	6976300	9014600	7007300	4514600	3993800	5173400	5559100	4915000	6165600	6529700	7944600	2478600	4445000	5099500	5715600	6458200	4304600	3025900	2582100	6394700	323.31	259	10	50	Peroxiredoxin
A0A287LAS0	0	0	0	0	0	0	0	0	0	0	0	0	0	0	0	634980	0	0	0	0	0	0	0	0	0	0	0	0	0	0	0	0	0	0	0	0	2.8277	2	1	11.9	Uncharacterized protein
A0A287LAT3	0	0	0	0	0	0	0	0	0	0	0	0	0	0	0	0	0	0	0	0	0	0	0	0	0	0	0	0	0	0	181160	0	0	0	0	0	12.733	6	2	7	Ribosomal_L18e/L15P domain-containing protein
A0A287LAX7	0	0	0	0	0	0	0	0	0	0	0	0	0	0	0	0	0	0	0	0	0	0	0	0	0	0	0	0	81766	0	0	0	0	0	0	0	15.812	3	1	22.6	DUF1794 domain-containing protein
F2DSU6	77638000	72824000	63271000	62159000	51325000	61284000	60939000	59561000	49875000	56808000	65127000	47954000	58023000	50543000	57639000	59639000	46265000	47376000	63327000	57208000	45100000	42566000	46795000	42432000	54472000	56612000	47998000	66270000	39413000	53478000	53646000	61141000	59395000	41684000	42960000	47667000	323.31	919	21	67.5	Predicted protein
A0A287LBU0	0	454700	383770	352610	412530	451100	459800	536670	0	0	0	0	0	445910	0	0	617840	375740	0	0	405470	496350	320900	0	0	349010	0	692210	299420	295680	364970	284750	495170	241860	331160	301670	323.31	62	2	14.2	Protein-lysine N-methyltransferase
A0A287LD00	142390	0	0	0	0	0	0	0	0	0	0	0	0	0	0	0	0	0	0	0	0	0	0	0	0	0	0	0	0	0	0	0	0	0	0	0	3.2919	1	1	9.3	RRM domain-containing protein
A0A287LD63	0	1387200	2208900	2101600	1807500	2012200	2064900	1545400	1822700	1679900	2669000	2541300	1505700	1641400	1666800	1892800	1868400	2129700	1328300	1611000	1542700	1210900	1156300	1165500	1938300	1953700	2725400	1628500	1178800	1756100	1396300	1576000	1485300	1154900	947450	1116500	283.06	154	6	13.2	PALP domain-containing protein
A0A287LFA1	36008000	13616000	12828000	23628000	16124000	16768000	15975000	20015000	20720000	18512000	26969000	19316000	2119800	9994400	9132900	9904500	20774000	22206000	18022000	16961000	2354500	1591200	3246300	2262800	14032000	9615800	13369000	2568300	1835800	11562000	12504000	7508400	5283400	717580	0	1618000	323.31	265	9	44.3	Uncharacterized protein
A0A287LFQ6	0	0	0	0	0	0	0	0	0	0	0	0	0	0	0	0	0	0	0	0	477920	0	0	0	0	0	0	0	708320	0	0	0	0	0	0	812030	41.996	13	2	21	Cytokinin riboside 5-monophosphate phosphoribohydrolase
A0A287LFU4	0	300990	0	0	0	0	0	0	0	0	0	0	0	0	0	0	0	0	0	0	0	0	0	0	0	0	0	0	0	0	0	0	0	0	0	0	-2	1	1	7.7	Uncharacterized protein
A0A287LFZ5	0	0	0	0	0	0	0	0	0	0	0	0	0	0	0	0	0	0	0	0	0	0	0	0	0	0	0	0	0	0	0	179740	0	0	0	0	7.596	1	1	5.4	SurE domain-containing protein
A0A287LG02	4665200	3609000	3841800	3811800	3280700	2740500	3224500	3095500	2895300	3253000	3368200	3176100	4029800	3444100	3027800	2602300	3166100	2969300	3785700	3609600	3049200	2428300	2823500	2500600	4254500	3112300	3094200	4991600	2370100	3689100	3341800	3272100	3304500	2925300	2300500	2579700	81.245	233	8	30.5	WD_REPEATS_REGION domain-containing protein
A0A287U044	7768300	6550600	7509400	7255200	7984000	9141100	8048100	8193800	8861800	7839800	9140600	7951500	10568000	8655200	8632300	9416300	9211400	7587100	7700500	8017700	10144000	11816000	11153000	13254000	8937300	8368500	7978600	9320800	13209000	8977400	9688300	9607800	9914000	13919000	12494000	12638000	323.31	465	17	43.6	Vacuolar proton pump subunit B
M0VRL8	0	0	0	0	0	0	0	0	0	0	0	0	0	0	0	0	0	0	0	0	836600	0	0	943870	0	0	0	0	1103800	0	0	714570	0	1122200	1123000	1277000	78.535	33	6	9.2	Glycine cleavage system P protein
A0A287LG47	0	0	0	0	0	0	0	0	0	0	0	0	0	0	0	0	0	0	0	0	419950	449800	433550	474410	0	0	0	0	422140	0	0	0	0	497870	446250	530540	15.306	34	4	29	Uncharacterized protein
A0A287LGB1	0	0	0	0	0	0	0	0	0	0	0	0	0	0	0	103900	0	0	0	0	0	0	0	0	0	0	0	0	0	0	0	0	0	0	0	0	8.7663	1	1	11.4	KRR1 small subunit processome component
A0A287LH25	0	0	524140	0	0	0	0	0	0	0	0	0	0	0	0	0	0	0	0	0	0	0	0	0	0	0	0	0	0	0	0	0	0	0	0	0	-2	3	1	2.1	SEC7 domain-containing protein
A0A287LH82	0	0	0	0	0	0	0	0	390190	0	0	0	0	0	0	0	0	0	0	0	0	0	0	0	0	0	0	0	0	0	0	0	0	0	0	0	-2	0	1	5.2	DUF971 domain-containing protein
A0A287LHF1	0	2152800	2616900	2239700	2937400	3273600	2512100	3154300	0	2988000	3184700	2738900	2454600	0	3093000	0	2267200	0	0	0	3171700	2667500	2257700	2526600	4368400	3557200	2769100	3232300	2426300	2731500	3177400	0	2556800	2148300	2826600	3353600	10.013	81	4	28.5	Oxidored_q6 domain-containing protein
A0A287LHF7	2600000	2607000	2517900	2846000	2077700	2291500	1841300	2450100	2440100	2814600	2935200	3077400	2594600	2347100	2775200	2494100	2847900	2684000	3605500	2607600	1258800	1378600	2434300	1498300	2483300	2120600	1260600	2898000	1166900	2344800	2296000	2055500	2100900	1584900	1353100	1217200	186.05	171	5	8	HABP4_PAI-RBP1 domain-containing protein
A0A287LHL6	0	0	0	0	0	0	0	0	0	0	0	0	0	0	0	0	0	0	0	0	0	0	0	0	0	0	0	0	0	0	204310	0	0	0	0	0	4.1196	3	3	3.4	Malic enzyme
A0A287LHX3	0	0	0	0	0	0	0	0	0	0	0	0	0	0	0	0	0	0	0	0	0	0	0	0	0	0	0	0	0	0	0	113270	0	0	0	0	3.0313	15	1	10.2	Pribosyltran domain-containing protein
A0A287LIF4	20971000	10976000	18126000	13103000	12020000	11559000	15124000	13287000	15528000	13799000	8086200	9315800	12077000	14344000	7640200	11310000	20185000	19388000	16061000	13775000	8887700	6951700	5809200	7128300	11478000	14189000	12037000	7399400	7117200	12982000	10604000	11440000	8936900	4706300	4777900	5573200	219.76	176	8	36	Uncharacterized protein
A0A287LIX2	300780	0	0	0	0	0	0	0	0	0	0	0	0	0	0	0	0	0	0	0	0	0	0	0	0	0	0	0	0	0	0	0	0	0	0	0	2.6242	1	1	13.3	Uncharacterized protein
A0A287LJA5	0	0	0	0	457860	0	0	0	0	0	0	0	0	0	0	0	0	0	0	0	0	0	0	0	0	0	0	0	0	0	0	0	0	0	0	0	5.1687	10	4	3	ATP-dependent 6-phosphofructokinase
A0A287LJU0	0	0	0	0	473260	1001800	0	612740	0	715070	1026900	482070	666340	710090	788070	627650	0	538300	260650	432620	3374500	4916800	2085200	4177600	414430	2375800	533730	1500400	7411000	743710	950770	1270100	850920	5572900	7256000	5634200	147.82	126	9	17.9	Phosphotransferase
A0A287LJY3	0	0	0	0	0	0	0	451940	0	0	0	0	0	0	0	0	0	0	0	0	1301400	0	0	0	0	0	0	0	0	0	0	0	0	0	1062700	1133500	17.272	25	3	11.6	Uncharacterized protein
A0A287LL08	0	0	0	106380	0	0	0	0	0	0	0	0	0	0	0	0	0	0	0	0	0	0	0	0	0	0	0	0	0	0	0	0	0	0	0	0	-2	4	1	18.2	Uncharacterized protein
A0A287LL52	0	0	0	0	0	0	0	0	0	0	0	0	0	0	0	0	0	0	0	0	0	0	0	0	0	0	0	0	0	0	0	0	0	0	145290	0	4.0668	1	1	3.3	Glyco_transf_20 domain-containing protein
F2DUK4	0	0	0	0	0	0	0	0	0	0	0	0	0	0	0	0	0	0	0	0	0	0	0	0	0	0	0	0	0	0	0	0	0	0	0	0	141.61	7	1	25.4	Predicted protein
A0A287LLI6	0	0	0	0	0	0	0	0	0	0	0	0	0	0	0	0	0	0	0	0	0	0	0	0	0	0	0	0	270330	0	0	0	0	0	0	0	4.6302	1	1	3.9	Uncharacterized protein
A0A287LM55	0	0	0	0	0	0	0	0	0	0	0	0	0	0	0	0	0	0	0	0	0	0	0	0	0	0	0	0	0	0	0	87371	0	0	0	0	5.1688	20	1	19.2	Siah-Interact_N domain-containing protein
A0A287MJ98	0	0	0	0	0	0	0	0	0	0	0	0	0	0	0	0	0	0	0	0	0	0	0	0	0	0	0	0	491660	0	0	0	0	0	1160300	716790	6.9087	8	2	11.9	Uncharacterized protein
A0A287LML9	21077000	12628000	10789000	10919000	11663000	13644000	12092000	13824000	11096000	11555000	11946000	11638000	16326000	14620000	17375000	16683000	12294000	14064000	10390000	12680000	20560000	20788000	21509000	20612000	15801000	17624000	14822000	17772000	25686000	19941000	19493000	22121000	20422000	25930000	29234000	27288000	323.31	540	16	45.2	Aspartate aminotransferase
A0A287LMQ0	24117000	23804000	20526000	21579000	20706000	23296000	20690000	23385000	20989000	18966000	21067000	21210000	23594000	21707000	21421000	25135000	22347000	21030000	19143000	18524000	22912000	19162000	20738000	20390000	22736000	25077000	24429000	30342000	18161000	19454000	22874000	22290000	21646000	19147000	19700000	18940000	323.31	913	24	37.1	Uncharacterized protein
A0A287LMY0	0	0	0	0	379510	0	0	0	0	0	0	0	0	0	0	0	0	0	0	0	0	0	0	0	0	0	0	0	0	0	0	0	0	0	0	0	3.1487	1	1	6.6	AMP-binding domain-containing protein
A0A287LNC1	0	0	0	0	0	0	0	0	0	0	0	0	0	0	0	0	0	0	0	0	722020	0	0	0	0	0	0	0	498770	0	0	0	0	0	588570	443630	5.9274	12	2	12	GP-PDE domain-containing protein
A0A287LNK1	0	0	0	0	0	0	0	0	0	0	0	0	0	0	0	0	0	0	0	0	0	0	0	0	0	0	0	0	0	0	0	0	133510	0	0	0	4.0961	5	2	38.4	GST C-terminal domain-containing protein
A0A287LNI8	243900	6721600	6779800	7300900	5131900	6481000	6051700	6326200	6836800	6879400	8566300	9999800	9630200	5185100	6415100	8566100	5185900	7126100	6395800	7618600	9357500	9328400	12819000	9816400	6171500	8981200	8938900	4980500	10589000	6889100	7876900	7221300	6595000	11786000	13638000	12067000	137.12	183	5	32.1	Uncharacterized protein
A0A287LNV0	0	0	0	0	0	0	0	0	0	0	0	0	0	0	0	0	0	0	0	0	0	0	0	0	0	0	0	0	0	0	0	0	544810	0	0	0	72.282	27	1	9	Uncharacterized protein
A0A287LPN0	0	394120	0	0	0	0	0	0	0	0	0	0	0	0	0	0	0	0	0	0	0	0	0	0	0	0	0	0	0	0	0	0	0	0	0	0	-2	1	1	6	Protein kinase domain-containing protein
A0A287LPS1	0	0	0	0	0	0	0	0	0	0	0	0	0	0	0	0	0	564730	0	0	0	0	0	0	0	0	0	0	0	0	0	0	0	0	0	0	2.5115	4	1	14.8	Uncharacterized protein
A0A287LQU1	0	0	0	0	0	0	0	0	0	0	0	0	0	0	0	0	0	0	0	0	0	0	0	0	0	0	0	0	0	0	0	265340	0	0	0	0	6.6254	11	2	12.1	Uncharacterized protein
A0A287LRY6	2581300	3556000	2813100	2711600	2633200	3596200	2864400	3365800	3061200	2566700	2537700	2277800	2178000	2347100	2008600	2677300	3531000	2725400	2647400	4359600	2791400	1994500	2840900	2037300	3225200	1597600	2171300	3187700	2047800	2556100	2460900	3113100	2546800	2272300	1818000	2153100	224.85	111	5	19	Usp domain-containing protein
A0A287LSY1	0	0	257180	0	0	0	0	0	0	0	0	0	0	0	0	0	0	0	0	0	0	0	0	0	0	0	0	0	0	0	0	0	0	0	0	0	9.9335	1	2	14.4	Uncharacterized protein
A0A287LT84	0	0	0	0	0	0	0	0	0	0	0	0	0	0	0	0	0	0	0	0	0	0	0	1048900	0	0	0	0	0	0	0	0	0	0	0	0	34.568	34	2	7.5	Uncharacterized protein
A0A287LTK1	0	0	0	0	0	0	0	0	0	0	0	0	0	0	0	0	0	0	0	0	0	0	0	0	0	0	0	0	0	0	0	11938	0	0	0	0	5.7456	23	1	7.4	DNA-(apurinic or apyrimidinic site) lyase (Fragment)
A0A287LTR2	0	0	0	0	0	0	0	0	0	0	0	0	0	0	0	0	0	0	0	0	0	0	0	0	0	0	0	0	0	0	0	418060	0	0	0	0	34.298	24	1	8.9	Cysteine proteinase inhibitor
A0A287LTY0	4537400	3421800	3715100	3575900	3653100	3224300	2316000	4143300	3090600	2276200	3488300	3954100	6529900	6138700	7482600	5242000	2889900	2872300	1866400	3459300	3939700	5278100	5970700	6378000	4426200	4401000	3557600	6644900	4860700	4934600	4426900	4591900	5690400	6690000	5284200	5587800	141.36	155	19	5.4	Tubulin beta chain
A0A287LTX9	0	0	0	0	0	0	0	0	0	0	0	326080	0	0	0	0	0	0	0	0	0	0	0	0	0	0	0	0	0	0	0	0	0	0	0	0	2.3344	1	1	5	F-box domain-containing protein
A0A287LU98	0	0	0	0	0	0	0	0	0	0	0	0	0	0	0	0	0	0	0	0	0	0	0	0	0	0	0	0	1866200	0	0	0	0	0	0	0	5.7221	8	3	20.1	Uncharacterized protein
A0A287LUR9	0	0	0	0	0	0	0	0	0	0	0	0	0	0	0	0	0	0	0	0	0	0	0	0	0	0	0	0	354190	0	0	0	0	0	310960	364240	21.332	33	2	8.1	Uncharacterized protein
A0A287LVI9	0	0	0	0	0	0	0	0	0	0	0	0	0	0	0	0	0	0	0	0	0	1461200	0	0	911190	0	0	0	1296600	0	0	0	0	1114600	1797500	1062900	9.7625	26	3	32.8	FAD-binding FR-type domain-containing protein
A0A287LVJ9	0	0	0	0	0	0	0	0	0	0	0	0	0	0	0	0	0	0	0	0	0	447740	0	483790	0	0	0	0	637290	0	0	0	0	0	544130	472510	10.561	24	1	31.8	Uncharacterized protein
A0A287LWH4	0	0	0	0	0	0	0	0	0	0	0	0	0	0	0	0	0	0	0	0	0	0	0	0	0	0	0	0	349070	0	0	0	0	266540	0	0	5.9392	30	2	7.8	Uncharacterized protein
M0XJ25	0	0	0	0	0	0	0	0	0	0	0	0	0	0	0	617310	0	0	0	0	0	0	0	0	0	0	0	0	0	0	0	0	0	0	0	0	2.9321	20	2	8.3	tRNA-binding domain-containing protein
M0Y2W8	0	0	0	0	0	0	0	0	0	0	0	0	0	0	0	0	0	0	0	0	0	0	0	0	0	0	0	0	0	0	0	0	0	0	237400	0	3.3223	1	2	13.2	LigB domain-containing protein
A0A287LXQ9	0	0	395400	0	0	0	0	0	0	0	0	0	0	0	0	0	0	0	0	0	0	0	0	0	0	0	0	0	0	0	0	0	0	0	0	0	5.1561	14	3	34.7	Uncharacterized protein
A0A287LXV4	0	0	0	153690	0	0	0	0	0	0	0	0	0	0	0	0	0	0	0	0	0	0	0	0	0	0	0	0	0	0	0	0	0	0	0	0	39.363	5	2	7	Uncharacterized protein
A0A287LY21	0	0	0	0	0	0	0	0	0	0	0	0	0	0	0	0	0	0	0	0	0	0	0	0	0	0	0	0	151150	0	0	0	0	0	0	0	7.2887	7	2	16.1	Uncharacterized protein
A0A287LZG6	0	1628000	1305200	1141100	878380	876200	0	1052900	0	1191200	1104100	1005000	0	664050	935370	987450	0	1337500	1885100	0	0	0	0	0	917090	732640	0	0	0	0	0	1108200	908430	0	0	0	44.68	57	4	17.4	Uncharacterized protein
A0A287LZT6	0	0	0	0	0	0	0	0	0	0	0	0	0	0	0	0	0	0	0	0	0	0	0	0	0	0	0	0	0	0	201590	0	0	0	0	0	4.8533	20	1	27.9	Uncharacterized protein
A0A287LZX6	0	0	0	285270	0	0	0	0	0	0	0	0	0	0	0	0	0	0	0	0	0	0	0	0	0	0	0	0	0	0	0	0	0	0	0	0	4.1662	9	2	16.5	Uncharacterized protein
A0A287M0E6	0	0	0	0	0	0	0	0	0	0	0	0	0	0	0	0	0	0	0	0	0	0	0	0	0	0	0	0	0	0	0	39327	0	0	0	0	7.5609	14	1	29.5	Uncharacterized protein
A0A287M0E1	0	0	0	0	0	0	0	0	0	0	0	0	0	0	0	0	0	0	0	0	0	0	0	0	0	0	0	0	0	0	0	0	0	0	0	161090	9.0099	9	2	10.4	Uncharacterized protein
A0A287M1P4	1900100	2901300	3882700	3711900	4445300	4242600	5187700	3932900	4740800	4900600	5794200	4012000	4726700	4249700	4606200	4090500	3744800	4541900	3727200	3701700	8846800	11246000	7856200	9295100	3249400	3965600	5202000	5426500	11033000	4711500	5161200	5234900	5360500	12100000	13640000	11145000	323.31	310	17	11.7	Alpha-1,4 glucan phosphorylase
A0A287M1P5	3488600	5702600	4955300	4955200	6394300	7250400	5955600	5792800	8228600	5964700	6662500	6172500	5432200	5668300	7352700	6202300	3548900	6062300	6188700	5318600	10802000	11428000	9765300	12194000	5566800	6605900	5183300	6619400	13641000	6312200	6056800	7104800	6277400	14848000	14422000	11901000	323.31	524	18	28.1	Alpha-1,4 glucan phosphorylase
A0A287M1X1	0	0	0	0	0	0	0	565380	336930	0	0	538070	0	610210	0	0	434560	588930	0	0	0	0	0	0	0	0	0	0	0	828870	0	0	1013800	0	0	0	35.655	32	2	25.7	Usp domain-containing protein
A0A287M228	0	0	0	0	0	0	0	0	0	0	0	0	0	0	0	0	0	0	0	0	0	0	0	0	0	0	0	0	0	246980	0	0	0	0	0	0	12.866	3	4	7.6	Delta-1-pyrroline-5-carboxylate synthase
A0A287M282	0	882280	1360700	918450	575540	609780	0	715880	727670	1021200	0	816620	0	0	0	733650	899850	685660	770810	903700	0	0	610300	0	638520	727790	0	0	0	765380	899110	590920	0	0	0	0	113.98	81	6	17.4	Aldo_ket_red domain-containing protein
A0A287M279	0	1563900	1085600	2080400	1644100	996260	1315200	1549800	1394200	1059000	1277600	1351900	1161800	1226700	1219500	1558500	1854500	0	1431400	1504200	0	744700	1221100	0	0	1293600	1152100	0	796340	935250	1584700	1784700	1420800	0	0	750220	34.196	86	2	66.7	Uncharacterized protein
A0A287M2L0	1992900	2841700	2111600	2380200	2030800	1118500	1599800	1766200	1152900	1535900	2017700	851660	3199500	2816300	2868400	1799800	2284200	2387500	1752000	1686800	1598800	1662700	2121600	1437300	2658600	1986000	2438100	3853000	1124100	1969400	1943600	1460600	2385200	2037900	1928900	1431600	55.229	123	11	12.2	S5 DRBM domain-containing protein
A0A287QAW7	5373700	0	0	0	0	3823700	0	0	4293100	4171900	0	3771300	3519300	4975700	5029000	2792500	0	4650600	0	3007700	0	0	3472100	0	3477900	4561200	0	0	3609800	4808200	0	3329800	3708200	0	4072600	2665800	12.73	65	4	28.3	60S ribosomal protein L36
A0A287M388	0	0	0	1297700	0	0	0	0	0	0	0	0	0	0	0	0	0	0	0	0	0	0	0	0	0	0	0	0	0	0	0	0	0	0	0	0	2.5022	2	21	3.8	Uncharacterized protein
A0A287M3A9	0	0	0	0	0	0	0	0	0	0	0	0	0	0	0	0	0	0	0	0	0	0	0	0	0	0	0	0	0	0	0	0	434810	0	0	0	32.142	22	2	8.6	UBIQUITIN_CONJUGAT_2 domain-containing protein
A0A287M3G8	0	0	0	0	0	0	0	0	0	0	0	0	0	0	0	497490	0	0	0	0	0	717940	0	0	0	0	0	0	770610	0	0	906100	0	0	0	0	93.877	15	3	15.9	Uncharacterized protein
A0A287M419	0	0	0	0	0	0	0	0	0	0	0	0	0	0	0	0	0	0	0	0	0	0	0	0	0	0	0	0	0	0	0	0	104530	0	0	0	2.5828	5	1	6.5	C3H1-type domain-containing protein
A0A287M5E0	5843300	4539600	4195600	3900600	3470900	3287200	3325400	3987800	3486400	3831200	3617000	3400800	2704900	4194000	4776700	4029800	3896600	2502500	2414200	3833900	4013600	3197200	3519800	3487000	3405400	4061200	2144600	2990500	3457100	3203800	3402100	3930000	3613900	3475500	2835500	2595100	271.95	129	25	0	Fructose-bisphosphate aldolase
A0A287M5E2	117110000	76959000	71187000	70517000	75108000	79236000	78035000	85846000	74701000	78043000	81039000	67608000	96352000	104390000	105570000	90519000	76779000	89895000	92191000	82679000	144370000	109320000	120180000	121630000	123640000	127830000	101710000	115650000	114610000	138660000	133610000	125570000	140860000	109260000	128530000	102010000	323.31	1290	26	15.5	Fructose-bisphosphate aldolase
A0A287M702	0	2152100	3176700	2888000	1325100	1248400	1259100	1167900	1755900	1257000	1232200	946070	1663200	1371600	1416500	1795300	1943500	1412200	1768900	1747500	0	0	0	0	2305700	1370900	1462100	1413600	0	1183800	1746700	1045300	1621200	0	0	0	15.87	76	2	16.9	Uncharacterized protein
A0A287M745	0	0	0	0	0	0	0	0	0	0	0	0	0	0	0	0	0	0	0	0	0	0	0	0	0	0	0	0	182550	0	0	0	0	0	0	0	10.567	8	1	15.2	Uncharacterized protein
A0A287TGY0	0	0	0	0	0	0	0	0	0	0	0	0	0	0	0	0	0	0	0	0	0	0	0	0	0	0	0	0	0	0	0	0	82648	0	0	0	14.767	14	2	10.5	Uncharacterized protein
A0A287M781	0	0	0	0	0	0	0	0	0	0	0	0	0	0	0	0	0	0	0	0	0	0	0	0	0	0	0	0	112290	0	0	0	0	0	0	0	10.59	6	1	15.4	Uncharacterized protein
A0A287M793	0	0	0	0	0	0	0	0	0	0	0	0	0	0	0	0	0	0	0	0	0	0	0	408100	0	0	0	0	0	0	0	0	0	0	0	382440	6.7215	12	2	11.5	NTF2 domain-containing protein
A0A287M7G2	0	0	0	0	0	0	0	0	0	0	0	0	0	0	0	0	0	0	0	0	0	0	0	0	0	0	0	0	0	0	0	0	0	0	518890	0	6.5222	8	2	7	Calreticulin
A0A287M7M6	68288	0	0	0	0	0	0	0	0	0	0	0	0	0	0	0	0	0	0	0	0	0	0	0	0	0	0	0	0	0	0	0	0	0	0	0	2.3138	2	2	40.1	DIOX_N domain-containing protein
A0A287M898	11279000	0	916710	572740	0	1534500	2094500	0	0	0	0	0	3222300	7299100	1679300	4065700	12164000	1341600	1892900	9672200	6875800	16905000	8323400	8072500	1719100	1027700	0	1121700	20843000	752610	2135300	1719100	3993800	24273000	22761000	19810000	259.14	226	9	32.6	Uncharacterized protein
F2DF14	425520	795760	761550	796820	0	944710	741370	0	0	722690	0	568680	0	0	716730	709610	0	0	0	0	0	0	0	0	0	0	0	688520	556230	0	612640	695290	613900	0	0	0	85.181	49	6	16.4	Signal recognition particle subunit SRP72
A0A287M9G0	0	187340	0	192710	207750	238730	0	241160	180330	0	229590	195500	0	0	0	0	0	0	0	0	0	194340	186090	0	0	260790	0	0	186000	0	0	148690	248490	0	0	220280	6.8503	56	1	9.3	Pectinesterase
A0A287M9N3	0	0	0	0	0	0	0	0	0	0	0	0	0	1074400	0	0	0	0	0	0	1674300	1852300	1176200	908470	0	0	0	1125900	1708100	602410	738120	767430	0	2089500	1809700	2071000	44.579	37	5	14	Uncharacterized protein
A0A287M9S2	0	0	0	0	0	0	0	0	0	0	0	0	0	0	0	0	0	0	0	0	5214800	4765200	4057600	4393500	1693400	1797600	1113500	2886800	7399700	2345800	2565800	2636400	3052800	8756500	7174400	7690700	110.26	92	5	22.6	Pept_C1 domain-containing protein
A0A287MAF7	0	0	0	0	0	0	0	0	0	0	0	0	0	0	0	0	0	0	0	0	0	0	0	0	0	0	0	0	0	0	0	0	0	0	236150	0	5.2921	1	2	7	Uncharacterized protein
A0A287MAH2	0	0	0	0	0	0	0	0	0	0	0	0	0	0	0	0	0	0	0	0	0	0	0	0	0	0	0	0	0	0	0	0	208490	0	0	0	27.362	22	1	4.5	Uncharacterized protein
A0A287MAQ0	0	0	0	0	0	0	0	0	0	0	0	0	989600	0	0	0	0	0	0	0	0	0	0	0	0	0	0	592420	624210	0	0	0	0	0	0	0	17.211	17	3	14.2	Dolichyl-diphosphooligosaccharide--protein glycosyltransferase subunit 2
A0A287MAP4	0	0	0	0	506470	0	489440	0	502680	436720	404430	0	0	0	0	0	0	480690	583260	561820	652250	570510	0	0	0	0	0	603860	0	488200	558010	0	0	0	0	0	83.984	51	6	19.9	Aldedh domain-containing protein
A0A287MB57	2689200	2772000	2636800	2573500	2071400	2241700	2355500	2490900	2438600	2008100	2646300	2316500	2495300	2050800	2341000	2053500	2222200	2930000	2027700	2686700	1580700	1945400	2227700	2282900	1770600	1937500	1673400	2363400	2015500	2226600	2411500	2505500	2474000	2424600	1960800	2144300	198.5	304	13	50.3	Obg-like ATPase 1
A0A287MB99	1760200	3720900	3152800	2783500	3201100	2661100	3184100	3046300	3079600	2554200	2605900	2388100	3328200	2510200	3645700	3226400	2533900	2482600	2535200	3630900	2527800	2929300	2983900	2957300	2796100	2704600	2130900	3794300	3017600	2877300	2848400	3197900	3060700	3340600	3138700	2932200	323.31	228	12	38.4	AA_TRNA_LIGASE_II domain-containing protein
M0V1W1	0	0	0	0	0	0	0	0	0	0	0	0	0	0	0	0	0	0	0	0	0	0	0	0	0	0	0	802330	0	0	0	0	0	0	0	0	4.0638	1	2	26.8	Peptidylprolyl isomerase
A0A287MBJ0	0	0	0	0	0	0	0	0	0	0	0	0	0	0	0	0	0	0	0	0	0	0	0	0	0	0	0	0	0	0	0	0	138750	0	0	0	5.2594	25	1	3.9	AP-4 complex subunit epsilon
A0A287MC71	2666600	3575700	4353900	3744000	2743700	6135600	3049000	2491500	5863200	2983600	3862100	4014700	3825500	3793000	3081100	4392700	3982500	4107200	2263000	3038800	3418200	2611100	2079500	1624300	3879100	4033700	4392200	620150	1778800	2776400	3084500	2654400	3385500	1735600	1377500	1998400	264	118	3	20.3	Ubiquitin-like domain-containing protein
A0A287MCB7	0	0	0	0	0	0	0	0	0	0	0	0	0	0	0	0	0	0	0	0	0	0	0	0	0	0	0	0	0	0	0	0	47749	0	0	0	3.2875	11	2	3.6	Uncharacterized protein
A0A287MCN0	0	0	982090	797830	923540	1002900	1063100	996890	1069800	992630	1202400	953370	936730	912620	1030100	910720	996370	1043600	718620	827150	930150	0	723300	720900	824160	797000	702440	836870	908570	966680	780220	775840	833240	0	641920	832100	63.055	83	6	23.5	Uncharacterized protein
A0A287MCU0	0	0	647770	0	774830	676840	0	0	0	0	0	0	0	671880	0	1100900	0	0	0	0	0	469520	0	780670	0	794970	0	588050	0	668920	0	738050	0	0	0	0	29.614	43	6	13.2	Uncharacterized protein
A0A287MCV6	0	0	0	0	0	0	0	0	0	0	0	0	0	0	0	0	0	0	0	0	0	0	0	0	0	0	0	0	0	0	0	0	167410	0	0	0	6.9628	12	1	5.7	Amidohydro-rel domain-containing protein
A0A287MCY8	0	0	0	0	0	733040	0	0	0	0	0	0	0	0	775250	0	0	0	0	0	0	0	0	0	0	0	0	0	0	0	0	0	0	0	0	0	37.613	32	2	14.6	RRM domain-containing protein
A0A287MD16	0	0	0	464160	537630	420910	463680	0	427860	0	0	0	0	482250	0	0	442150	505190	879740	584440	0	481080	565870	448970	431820	0	489990	0	529200	709650	478070	529760	0	478650	0	0	10.296	55	3	28.7	Uncharacterized protein
A0A287MDQ5	0	0	0	0	0	0	0	0	0	0	0	0	0	158700	0	0	0	0	0	0	0	0	0	0	0	0	0	0	0	0	0	0	0	0	0	0	2.4141	2	1	1.8	Uncharacterized protein
A0A287MDR1	0	1530500	1238200	1041500	711670	504620	708460	826580	0	0	1128200	0	1071400	625270	1015300	854130	0	0	803680	0	0	0	650820	589090	0	0	1140700	1280600	0	1047900	1017900	1551400	0	574500	0	568070	129.19	56	4	9.5	DEK_C domain-containing protein
A0A287MDV4	0	0	0	0	0	0	0	0	0	0	0	0	0	0	0	0	0	0	0	0	8088500	7381300	4673300	6794700	0	0	0	0	5141600	1957800	2018000	2094900	1946300	7219100	7903500	6123200	285.33	114	10	38.6	Uncharacterized protein
M0XJI8	0	0	0	0	0	0	0	0	0	0	0	0	0	0	0	0	0	0	0	0	0	0	0	0	0	0	0	0	0	0	0	0	353150	0	0	0	5.1383	29	1	23	Uncharacterized protein
A0A287MFF3	0	0	0	0	0	0	0	0	0	0	0	0	992260	1147400	0	559800	0	0	0	0	6307500	5637200	3985300	3644200	1071200	1156800	2097400	1190400	5019100	1383200	556480	1114900	1695900	2524400	5223200	3706400	71.155	101	8	26.3	Carboxypeptidase
A0A287MFU5	0	0	0	0	0	0	1585300	0	0	0	0	0	0	0	0	0	0	0	0	0	0	0	0	0	0	0	0	0	0	0	0	0	0	0	0	0	5.7823	28	1	14	ADH_zinc_N domain-containing protein
A0A287MFX0	0	0	0	0	0	0	0	0	0	0	0	0	0	0	0	0	0	0	0	0	0	0	0	0	0	0	0	0	568270	0	0	0	0	0	799420	0	49.926	31	4	11	Uncharacterized protein
A0A287MGA3	0	0	0	0	0	0	0	0	96770	0	0	0	0	0	0	0	0	0	0	0	0	0	0	0	0	0	0	0	0	0	0	0	0	0	0	0	2.5864	3	1	2.8	C2 domain-containing protein
M0UZH0	1162300	960320	790360	720830	830250	749560	830720	866420	856850	833560	746420	766000	0	0	720030	638880	0	932320	583580	786470	0	0	0	751130	0	627760	533700	0	507360	851600	829330	687720	0	0	544250	640540	62.308	88	7	15.3	Thioredox_DsbH domain-containing protein
A0A287MGR1	0	562330	0	528890	472800	454300	421800	502150	490170	449440	260120	482620	505930	0	0	351980	516570	0	545830	0	535640	558120	634730	419040	419230	0	326550	577510	470140	462080	396600	488690	507750	513700	516040	439450	22.068	81	7	13.6	MGS domain-containing protein
A0A287MHV1	0	0	0	0	0	0	0	0	0	0	0	0	0	0	0	0	0	0	0	0	0	0	438370	0	0	0	0	0	0	0	0	0	0	0	0	0	2.6712	4	2	4.7	Peptidase A1 domain-containing protein
A0A287MHW4	0	0	0	0	0	0	0	0	0	0	0	0	0	0	0	0	0	0	0	0	0	0	0	0	0	0	0	0	0	0	0	0	614390	0	0	0	5.5357	13	2	3	Peptidase A1 domain-containing protein
F2D1I7	0	279740	297900	327130	0	227290	262270	249440	0	306470	306560	0	0	0	337530	276260	0	0	0	0	0	0	0	0	333630	0	0	341600	0	233620	0	304410	284710	0	0	0	16.093	53	3	26.1	Predicted protein
A0A287MJ37	3738200	2003200	2028300	2051900	1570600	1688700	1675700	1999200	2568400	1740300	2059400	1807000	1780900	1875800	1829800	1986700	2068900	2113200	1910900	1542100	2340600	1666400	1983500	1976100	2164200	1662700	1700000	1154100	1736000	1875300	1796800	1746200	2004700	1823500	1862300	1764400	111.92	196	10	34.8	S-formylglutathione hydrolase
A0A287MJR8	0	0	0	0	0	0	0	0	0	0	0	0	0	0	0	0	0	0	0	0	0	0	0	365760	0	0	0	0	377730	0	0	0	0	0	0	424210	63.524	9	3	13.1	Uncharacterized protein
A0A287MJV1	0	0	0	0	0	0	0	0	0	0	0	0	0	0	0	0	0	0	0	188860	0	0	0	0	0	0	0	0	0	0	0	0	0	0	0	0	5.4404	6	2	14.2	Uncharacterized protein
F2E7Q2	0	0	0	0	0	0	0	0	0	0	0	679120	0	0	0	571820	0	0	0	0	0	0	593300	489950	0	0	0	0	550570	0	0	679950	0	0	0	0	54.268	55	4	20.2	Pyrroline-5-carboxylate reductase
A0A287MLU2	0	0	582350	648910	621310	570660	529300	731120	529600	633860	500130	526120	352970	556300	720510	0	554020	558730	435070	669550	608840	650260	583930	473990	0	0	0	601020	543690	0	586390	571850	579020	599380	519150	588990	147.01	103	11	16.7	HP domain-containing protein
A0A287MLX8	0	0	0	0	0	0	0	0	0	0	0	0	0	0	0	0	0	0	0	0	0	0	0	0	0	0	0	0	0	0	0	0	0	0	326570	488570	9.924	11	3	12.1	Uncharacterized protein
A0A287MLZ9	4559000	5519400	6363000	4603200	5127200	5427600	5229800	4880300	6484900	5255500	5959000	5561600	5933600	4647700	5527100	5702200	6173500	5455200	4268800	5093400	6042500	5934600	6292100	5995900	5262000	5323000	5558600	6443500	6478600	5904300	6158800	5916300	6018400	6625700	6958100	6318100	323.31	361	10	33	OMPdecase domain-containing protein
A0A287MM76	0	0	0	0	0	0	0	0	0	0	0	0	0	0	0	0	0	0	0	0	0	0	0	0	0	0	0	0	0	0	0	0	343460	0	0	0	6.2906	10	3	5.3	Bgal_small_N domain-containing protein
A0A287MMC7	0	0	0	244700	343080	0	0	0	326700	379840	0	433740	0	0	0	0	0	531320	695470	0	583300	441190	436670	411290	0	0	0	0	0	0	451280	0	0	605830	515960	482170	64.322	46	4	23	FMN_red domain-containing protein
A0A287MN85	0	0	152110	0	145690	0	0	0	0	0	0	0	255680	0	0	0	0	0	0	0	0	204990	238260	254060	0	223410	0	173270	220100	177620	185230	148550	243740	181020	0	186240	21.103	62	2	14	Uncharacterized protein
A0A287MPL4	0	0	0	237940	0	0	0	0	0	0	0	0	0	0	0	0	0	0	0	0	0	0	0	0	0	0	0	0	0	0	0	0	0	0	0	0	3.5454	3	2	3.9	Uncharacterized protein
A0A287MPQ9	0	0	0	0	0	0	0	0	0	0	0	0	0	0	0	0	0	0	0	0	0	0	0	0	0	0	0	0	0	0	0	0	141190	0	0	0	2.5616	3	1	8.3	Uncharacterized protein
A0A287MPW6	0	0	0	0	0	0	0	0	0	0	0	0	0	0	0	0	0	0	0	0	0	0	0	0	0	0	0	0	0	0	0	53024	0	0	0	0	8.1239	16	1	5.3	Uncharacterized protein
M0UDP3	0	370960	0	351550	399060	371650	459900	399110	440310	361010	342790	486010	469430	0	0	0	0	0	0	285430	439840	569490	341650	610750	321920	435700	0	526460	567600	439990	383720	397990	361450	438760	476150	560950	22.254	86	5	21.4	Uncharacterized protein
A0A287MQ02	16341000	15340000	15705000	20238000	13930000	15253000	15259000	16813000	16357000	14641000	15328000	14251000	5789400	17089000	20642000	18015000	17220000	17791000	14751000	16433000	11914000	12979000	15654000	13199000	15919000	15137000	16226000	6028200	12137000	19683000	17398000	19523000	16400000	12712000	9606000	12598000	303.84	419	8	25.1	S10_plectin domain-containing protein
A0A287MQ86	0	0	0	0	0	0	0	0	0	0	0	0	0	0	0	0	0	0	0	0	0	0	0	0	0	0	0	0	0	0	101560	0	0	0	0	0	6.258	4	2	39.2	Thioredoxin domain-containing protein
A0A287MQ87	0	0	0	0	0	0	0	0	0	0	1260800	0	1034900	1419400	1436100	944060	1328400	1163200	846510	0	0	0	1372200	0	1511300	1348700	1478000	0	0	1903100	0	0	1574300	0	0	0	27.232	46	2	9.6	PEROXIDASE_4 domain-containing protein
A0A287MQE4	18689000	34626000	36615000	32021000	57838000	52530000	61043000	65711000	62513000	66218000	50554000	56598000	48459000	56625000	53560000	45360000	63999000	63983000	63636000	66718000	65372000	54389000	43446000	46645000	52519000	57259000	57443000	54256000	37686000	50888000	60120000	50379000	47686000	35780000	32942000	39034000	323.31	582	14	58.8	Peroxidase
A0A287MQZ3	0	0	0	0	0	0	0	0	0	0	0	0	0	0	0	0	0	0	0	0	0	0	0	0	0	0	0	0	0	88501	0	0	0	0	0	0	2.5836	4	2	13.8	Uncharacterized protein
A0A287MRF4	2581600	12200000	12151000	9551000	13048000	19905000	14651000	17381000	13304000	19323000	22392000	14237000	10698000	18807000	10040000	13017000	21124000	19477000	18129000	20949000	23908000	23100000	17650000	17162000	16478000	16412000	18402000	20208000	20278000	19086000	18256000	22082000	20156000	23563000	37601000	27624000	323.31	254	7	43.8	Barwin domain-containing protein
A0A287MRZ1	0	0	0	0	0	0	0	0	0	0	0	0	0	0	0	0	0	0	0	0	0	0	0	0	0	0	0	0	0	0	0	148660	0	0	0	0	3.751	18	1	5.1	Uncharacterized protein
M0W1F6	0	0	0	0	0	0	0	0	0	0	0	0	0	0	0	0	0	0	0	0	0	0	0	0	0	0	0	0	0	0	0	0	268410	0	0	0	4.1577	20	1	14.3	PUA domain-containing protein
A0A287MS65	0	0	0	0	127470	0	0	0	0	0	0	0	0	0	0	0	0	0	0	0	0	0	0	0	0	0	0	0	0	0	0	0	0	0	0	0	9.8453	3	2	28.6	EIF4E
A0A287MSE0	792630	0	0	0	0	0	0	0	0	0	0	0	0	0	0	0	0	0	0	0	0	0	0	0	0	0	0	0	0	0	0	0	0	0	0	0	45.25	30	4	27.7	Cytochrome b5 heme-binding domain-containing protein
M0VID3	838960	0	0	0	2305700	2490900	0	2137000	2980300	2649200	2527200	2211600	0	0	0	3218900	9272800	0	1760600	0	0	0	2520400	0	0	2471900	2354000	0	0	0	0	3070400	2223100	0	0	1527000	116.64	67	3	33.8	Uncharacterized protein
A0A287MTX4	17343000	30393000	27701000	22597000	19388000	15791000	29453000	14937000	15500000	20220000	17681000	21684000	20711000	21384000	26072000	22166000	18291000	25795000	24664000	20891000	16108000	20202000	20906000	17722000	23497000	17929000	31243000	13666000	33213000	16937000	24804000	25473000	18545000	14314000	24616000	20063000	94.862	248	6	7.5	Histone H2A
A0A287MUE8	0	0	0	0	0	0	0	0	0	0	0	0	0	0	0	0	0	0	0	0	0	0	0	0	0	0	0	0	379430	0	0	0	0	0	0	0	12.359	11	4	31.4	GST C-terminal domain-containing protein
A0A287MUE7	0	0	0	0	0	0	0	0	0	0	0	0	0	0	0	0	0	0	0	0	0	0	0	0	0	0	0	0	339810	0	0	0	0	0	0	0	4.7436	4	5	5.3	Uncharacterized protein
A0A287MUJ8	0	0	0	0	0	0	0	0	0	0	0	0	0	0	0	0	0	0	0	0	18577000	13529000	10375000	16289000	0	0	0	0	20670000	1640000	0	951740	0	27298000	25733000	29836000	323.31	79	11	32.2	Uncharacterized protein
A0A287MUK2	0	0	0	0	0	0	0	0	0	0	0	0	0	0	0	0	0	0	0	0	0	0	0	0	0	0	0	0	386720	0	0	0	0	0	0	0	11.844	3	6	3.7	Uncharacterized protein
A0A287MUK5	0	0	0	0	0	0	0	0	0	0	0	0	0	0	0	0	0	0	0	0	4462200	5088400	3975700	4576000	0	0	0	0	7035800	0	0	0	0	7094300	7782500	6772400	125.26	74	11	32.5	Uncharacterized protein
A0A287MUM2	0	0	0	0	0	0	0	0	0	0	0	0	0	0	0	0	0	0	0	0	1464000	1745000	1508600	1633200	0	0	0	0	2073700	0	0	0	0	2720400	3408700	1883900	142.27	16	3	47.4	Uncharacterized protein
A0A287MUQ6	0	0	0	0	0	0	0	0	0	0	0	0	0	0	0	0	0	0	0	0	0	0	0	0	0	0	0	0	0	0	0	0	233380	0	0	0	2.5922	5	1	4.5	Protein kinase domain-containing protein
A0A287MV15	0	1861200	2643000	0	2584400	2108300	1789500	2158000	2087800	2487600	0	2433100	1998600	2279800	2116800	2540700	1659400	3852400	3056400	4566800	2301700	2393200	0	2100900	3771400	3717800	2728800	0	1207600	0	0	1289400	0	1762900	0	1428300	19.99	110	3	32.8	Uncharacterized protein
A0A287MVS8	0	0	0	0	0	0	0	0	0	0	0	0	0	0	0	0	0	0	0	0	0	0	0	0	0	0	0	0	0	0	0	11749	0	0	0	0	3.7515	5	2	3.4	Uncharacterized protein
A0A287MW29	0	0	0	0	0	0	0	0	0	0	0	0	102320	0	0	0	0	0	0	0	0	0	0	0	0	0	0	0	0	0	0	0	0	0	0	0	4.1045	4	5	7.1	Uncharacterized protein
A0A287MWE3	0	0	0	0	0	0	0	0	0	0	0	0	0	0	0	0	0	0	0	0	1602700	1285300	0	1245500	0	0	0	0	1796500	0	0	0	0	1725500	1782600	1736000	16.318	29	4	30.2	C2 domain-containing protein
M0WK44	343420	1023200	1240900	1179300	0	901240	1019700	850410	865630	0	0	726540	0	996320	904980	951420	676040	764740	1369800	1002400	923570	864610	1051800	720420	1322500	1234000	960070	0	763750	1084300	1217800	1020000	891800	754360	641920	937920	34.171	81	4	22.7	Peptidyl-prolyl cis-trans isomerase
F2CRU1	0	0	0	0	0	0	0	0	0	0	0	0	0	0	0	0	0	0	0	0	0	0	0	0	0	0	0	0	0	0	0	0	0	0	0	235280	6.0658	7	4	13.9	Predicted protein
A0A287MWM4	13128000	8457500	17096000	17481000	9987000	12694000	11707000	10846000	9423800	17874000	13319000	13829000	9553600	11304000	12517000	12041000	14575000	11913000	14089000	13965000	10343000	10781000	13461000	13503000	11503000	12740000	17450000	3933800	8953400	13310000	11851000	16281000	12707000	8162000	7227500	9084200	165.21	233	8	44.4	40S ribosomal protein S25
A0A287MWP5	0	1750900	1724300	1727600	4387600	0	1519500	3293500	1845000	1494500	2107300	1412200	1267000	2579000	2686800	1872200	2979500	3057900	1294500	4193800	2917200	1442100	1748700	1540200	3055100	1218200	4211700	1661700	1310000	1712800	2286300	1399900	1664600	1150700	1707600	861810	139.61	115	5	9.4	Ribosomal protein
A0A287MWP7	146950	0	0	0	0	0	0	0	0	0	0	0	0	0	0	0	0	0	0	0	0	0	0	0	0	0	0	0	0	0	0	0	0	0	0	0	2.731	2	2	14.6	SUZ domain-containing protein
A0A287MWR1	0	0	0	0	0	0	0	0	0	0	0	0	0	0	0	0	0	0	0	0	154400	0	0	0	0	0	0	0	0	0	0	0	0	0	0	0	3.0774	2	1	10.4	Uncharacterized protein
A0A287MXK1	0	0	372560	0	0	0	0	0	0	0	0	0	0	0	0	0	353520	0	0	0	0	0	0	0	558850	0	0	420250	0	0	0	0	0	0	0	0	12.621	37	1	30.1	Uncharacterized protein
A0A287MXJ1	458210	3145100	3145800	2834400	2913200	3210600	3113600	2725200	2309400	3674200	3596600	3318000	2378100	2949000	2739400	3993600	3085500	3738800	3386600	4141500	2266400	1931700	2057000	1703300	2580000	3434300	3107900	1903500	1332300	2434500	2965600	3434800	2346200	1346500	1293200	1770900	187.93	146	6	12	VOC domain-containing protein
A0A287MXJ6	0	0	0	0	0	0	0	0	0	0	0	0	0	0	0	0	0	0	0	0	0	0	0	0	0	0	0	0	0	0	0	0	5414700	0	0	0	27.948	36	6	8	VOC domain-containing protein
A0A287MXS1	136350000	72656000	49763000	58951000	126700000	68213000	90866000	62004000	87983000	50988000	131410000	82418000	70387000	43340000	75519000	57515000	95486000	102360000	139710000	107750000	32625000	25084000	18838000	11254000	76152000	30593000	62986000	34808000	10549000	31816000	31423000	36857000	19843000	4982400	985080	1893700	142.51	400	5	17.6	Uncharacterized protein
A0A287MY56	124810	2860100	2881800	2752100	1913100	2711400	1856600	2993300	1975300	2455200	2479200	2162100	4291000	3589100	3017200	4419500	2601400	2414200	2704700	2662600	2981200	3425200	3467400	2789600	3011700	3055000	2866100	2700000	2906100	3216200	3600700	3207100	3660800	3453800	3012500	4367700	204.97	97	2	39.7	RRM domain-containing protein
A0A287MY79	0	0	0	0	0	0	0	0	0	0	0	0	0	0	0	0	0	0	0	0	0	0	0	0	0	0	0	0	0	0	0	0	84721	0	0	0	27.667	7	1	3.5	X8 domain-containing protein
A0A287MY80	0	1486100	1727800	1626100	2068700	2026200	1670600	1463200	1676700	1561800	2084500	1606300	2164100	969120	1760800	1697700	697920	1674700	710250	1395000	0	1575300	1205000	1553000	0	1629800	2113500	1552700	1824800	1400300	1293700	1371300	1564900	1127500	1110800	1022200	81.993	214	9	12.1	Aminopeptidase
A0A287MY98	0	626490	543150	503630	0	0	0	0	0	0	0	0	0	0	0	0	0	0	0	0	0	0	0	0	0	0	0	0	0	0	0	0	0	0	0	0	22.664	44	4	36.1	LRRcap domain-containing protein
A0A287MZ95	0	0	0	0	0	0	0	0	0	0	0	0	0	0	0	0	0	0	0	0	0	0	0	0	0	0	0	0	43368	0	0	0	0	0	0	0	3.6794	2	1	2.9	Serine/threonine protein phosphatase 2A regulatory subunit
A0A287MZS3	0	0	0	0	0	0	0	0	0	0	0	0	0	0	0	0	0	0	0	0	0	553650	0	0	435300	0	0	0	409200	0	0	0	422650	0	0	0	11.272	18	1	12.7	CHCH domain-containing protein
A0A287MZX6	0	0	0	600330	0	0	0	0	0	0	0	452030	766750	712620	0	0	0	0	0	0	0	0	530870	432740	547520	0	0	756660	0	0	0	0	0	475660	0	413720	5.0377	38	2	6.9	Uncharacterized protein
M0UHA5	0	0	0	0	0	0	0	0	0	0	0	221970	0	0	0	0	0	0	330730	0	0	0	194400	0	0	0	0	0	0	0	0	0	0	0	0	0	144.97	37	3	36.7	Costars domain-containing protein
A0A287N0I1	10521000	10585000	9027600	8606200	7791400	7791500	7204500	8008500	6205400	7568200	7390600	7629100	11171000	8416600	8849100	7241700	8050200	8383200	7508200	8678000	11685000	10710000	11377000	11066000	8257900	9906600	9194600	12440000	10594000	10591000	9691700	11013000	9881800	10117000	11233000	10085000	323.31	681	33	49.4	Ribonuclease
A0A287N0R0	904560	0	0	0	508960	522730	0	583090	544970	0	0	0	595600	427270	568760	620230	0	613900	647040	648150	0	370440	407720	356780	437320	446900	688690	654110	472050	0	0	0	0	0	0	384780	7.1619	59	2	12	Uncharacterized protein
A0A287N0S4	0	0	0	0	0	0	0	0	0	0	0	0	0	0	0	0	0	0	0	0	613970	760650	925950	1093500	0	0	0	0	0	0	0	0	0	822740	1289300	1328400	42.058	19	4	13.7	Germin-like protein
A0A287N0T6	0	0	0	0	0	0	0	0	0	0	0	0	0	0	0	0	0	0	0	0	0	0	0	0	0	0	0	0	0	0	0	0	155850	0	0	0	81.076	17	1	8.1	Uncharacterized protein
A0A287N0T1	0	0	0	0	0	0	0	0	0	0	0	0	0	0	0	0	0	0	0	0	0	0	0	183780	0	0	0	0	0	0	0	0	0	0	0	0	3.2356	2	3	7	Germin-like protein
A0A287N132	1001600	2171400	1786300	2112800	1209400	1521300	3527800	2859400	1805900	1683000	1757300	1349300	2008900	1585600	1010700	1679600	2853100	1966800	1248600	1737800	1180000	1575200	1006300	929700	1165000	2019000	1634500	1384600	933130	1377500	3156300	1091000	1232200	790370	1117600	922940	33.968	85	3	9.6	Germin-like protein
A0A287N1F2	0	0	0	124400	241060	907340	236160	133920	62508	0	268560	2339700	0	0	0	183650	0	175440	230250	294750	76113	161790	0	2080800	196450	125400	202460	0	41020	191380	648030	1458300	0	0	0	0	16.183	287	5	23	Oleosin
A0A287N1L2	0	0	0	0	0	0	0	0	0	0	0	0	1281200	713230	0	1005300	0	0	0	0	1427500	3368100	2193400	3836800	0	0	0	0	2841400	728380	1562500	672700	1148700	1972400	3208900	2530400	49.229	65	11	27.4	Lipoxygenase
M0WRG0	40140000	48831000	45019000	48044000	66042000	72288000	63217000	56859000	59820000	63263000	64622000	52991000	61434000	53199000	64806000	58506000	47222000	60875000	44402000	56454000	56300000	64824000	57747000	66508000	50760000	53059000	56867000	65199000	62370000	53335000	55539000	59677000	59135000	49797000	62781000	56274000	323.31	1743	43	58.7	Lipoxygenase
F2DCE8	0	0	739150	0	0	0	443410	0	539650	0	0	0	0	0	0	0	0	0	0	0	565700	501490	533110	405140	0	0	0	0	0	0	0	481280	0	663650	577360	555890	79.375	43	5	7.6	Predicted protein
A0A287N2A3	0	0	0	0	0	0	0	0	0	0	0	0	0	0	0	0	0	0	0	0	0	1269500	1013300	902230	0	0	0	0	1799600	0	0	0	0	1763500	1301100	877990	31.027	26	6	19.3	Uncharacterized protein
A0A287N2N9	0	0	0	284630	0	0	0	0	0	0	0	0	0	0	0	0	0	766430	0	0	0	0	0	0	0	794150	0	0	0	0	0	0	0	0	0	0	27.108	19	2	14.6	Uncharacterized protein
A0A287N3D1	0	0	531550	0	0	0	596230	0	0	0	0	0	0	0	0	0	0	0	0	0	0	0	0	0	0	0	0	0	0	0	0	0	0	0	378950	0	118.8	32	3	16.6	Glutamine synthetase
A0A287NB57	0	0	0	0	0	0	0	0	0	0	0	0	0	0	0	0	0	0	0	0	0	0	0	0	0	0	0	0	0	0	0	0	0	694250	0	574220	51.024	28	3	8.4	Peptidase A1 domain-containing protein
A0A287N3M9	0	0	0	0	0	0	0	0	0	0	0	0	0	0	0	0	0	0	0	0	0	0	0	0	0	0	0	0	0	0	0	0	639670	0	465920	0	30.384	24	6	21.8	Dynamin-type G domain-containing protein
A0A287N3I0	0	0	0	0	0	0	0	0	0	0	0	0	0	0	0	0	0	0	0	0	0	0	0	0	0	0	0	0	0	0	0	187040	0	0	0	0	13.695	27	1	2.8	Protein kinase domain-containing protein
M0W2C4	1653000	4937300	3806000	3892200	8897900	4498300	4490100	4246200	5513700	5555300	4950100	4854400	4873600	6805800	4580500	4922300	5191600	5737700	4805300	3615900	5400600	5023800	5085400	5602700	5523100	6282500	4217500	7782600	5790200	3712200	5344700	5113300	5631300	5336500	5421800	5783700	323.31	294	20	40.6	Uncharacterized protein
M0YZA4	0	0	0	0	0	0	0	0	0	0	0	0	0	0	0	0	0	0	122880	0	0	0	0	0	0	0	0	0	0	0	0	0	0	0	0	0	14.026	9	1	1.4	CNH domain-containing protein
A0A287N3W3	0	0	0	0	0	0	0	0	0	0	0	0	0	0	0	0	0	0	0	0	0	1232000	1894800	1387800	0	1234200	0	0	1371600	0	0	0	0	0	0	0	28.343	34	7	4.8	Uncharacterized protein
A0A287N434	659980	729180	683490	0	563370	799270	0	611460	0	969010	692800	709800	613200	759860	745640	773420	849800	591700	658400	488940	412150	435520	533440	471930	669910	602830	0	611430	431400	579200	515290	707830	556480	0	460120	447030	301.9	90	5	13.7	Uncharacterized protein
A0A287N4C8	0	0	0	0	0	0	0	0	0	0	0	0	0	0	0	0	0	0	0	0	0	0	0	0	0	0	0	0	0	0	0	1369700	0	0	0	0	6.9507	7	2	13.5	Glutamate decarboxylase
A0A287N4D1	0	0	0	0	0	0	0	0	0	0	0	0	0	0	0	0	0	0	0	0	0	0	0	0	0	0	0	0	532520	0	0	0	0	0	0	0	3.756	1	1	2.6	Phytochrome
A0A287N4N2	0	0	0	0	0	0	0	0	0	0	0	0	0	0	0	0	0	0	0	0	0	0	0	0	0	0	0	0	0	0	0	0	379990	0	0	0	54.209	8	2	1.7	Uncharacterized protein
A0A287N4K9	0	1431900	1573300	1358000	1931600	1617300	1619400	1424300	1693100	1520400	1951700	1729100	1552400	1768600	1615100	1410200	1055700	1153900	1147200	1100600	1283100	1345700	1402700	1339000	1536100	1488200	1820600	1439400	1463900	1703500	1522800	1374500	1745600	1118700	909280	1244200	323.31	253	8	22	Adenylyl cyclase-associated protein
A0A287N4R8	0	0	0	0	0	0	0	0	0	0	0	0	0	0	0	0	0	0	0	0	0	0	0	0	0	0	0	0	223220	0	0	0	0	0	0	0	36.006	8	3	46.2	PfkB domain-containing protein
A0A287QQT0	0	0	0	0	0	0	0	0	0	0	0	0	0	0	0	0	0	0	0	0	0	0	0	0	0	0	1940600	0	0	0	0	0	0	0	0	0	13.188	3	3	21.6	Histone H2A
A0A287N4U5	0	0	0	0	0	0	494940	0	0	0	0	0	0	0	0	0	0	0	0	0	0	0	0	0	0	0	0	0	0	0	0	0	0	0	0	0	4.0521	11	2	16.7	Uncharacterized protein
A0A287N6P8	0	0	0	0	0	0	0	0	0	0	0	0	0	0	0	0	0	0	0	0	0	113020	0	0	0	0	0	0	0	0	0	0	0	0	0	0	4.4207	1	4	15.5	Pept_C1 domain-containing protein
A0A287N6V2	0	0	0	0	0	0	0	0	0	0	0	0	648540	0	411240	0	325440	0	0	0	4138700	2505200	2024000	2176300	695380	0	0	0	3676900	535980	758450	1394400	941740	4309400	3722600	4021800	106.27	57	5	9.6	Pept_C1 domain-containing protein
A0A287N7I4	1650800	2698600	2783600	2489000	1890800	2298100	2349600	2368800	2596300	1948900	2461600	1971500	2023400	1717600	2170500	1862400	2046300	1929900	2743200	2196800	1755400	1779200	1787900	1715300	2310000	2036800	1957200	2566400	1621100	1574700	1877500	1718200	1733000	1436000	1438000	1609400	220.95	149	4	27.8	Alba domain-containing protein
A0A287N7C8	0	0	0	0	0	0	0	0	0	0	0	0	0	0	0	0	0	0	144040	0	0	0	0	0	0	0	0	0	0	0	0	0	0	0	0	0	3.2056	3	1	14.2	Uncharacterized protein
M0Z0Z8	6164300	7736100	7567600	7269200	6151600	5774600	4548600	7014400	6961500	5979600	5971500	5464000	4752600	6095700	6265500	6804100	8256400	6327100	6670900	6630400	8006900	6870800	6143600	6388800	6757300	6633900	5818900	7571200	6969000	6761000	7252200	7354100	6977500	8032700	9907000	8158500	79.65	197	8	44.9	Uncharacterized protein
A0A287N7K1	1373500	0	790070	817810	0	0	0	0	731270	0	0	0	692490	0	533420	0	0	0	0	0	0	920890	723710	851230	0	0	0	0	879850	762500	672160	549190	686020	967750	1013400	922160	98.206	83	10	29.4	Serine hydroxymethyltransferase
A0A287N7R0	0	0	0	0	0	0	0	0	0	0	0	0	0	0	0	0	0	0	0	0	0	0	0	0	0	0	0	0	0	0	0	0	432050	0	0	0	4.2654	30	1	5.3	Uncharacterized protein
A0A287N813	0	0	0	714690	0	0	0	0	0	0	0	0	0	0	0	0	0	0	0	0	0	0	0	0	0	0	0	0	0	0	0	0	0	0	0	0	7.5976	4	1	35.1	Uncharacterized protein
A0A287N843	0	0	147780	0	0	0	0	0	0	0	0	0	0	0	0	0	0	0	0	0	0	0	0	0	0	0	0	0	0	0	0	0	0	0	0	0	2.3418	1	1	15.3	Uncharacterized protein
A0A287N863	0	0	0	0	0	0	0	0	0	0	0	0	0	0	0	0	0	0	0	0	385020	376390	0	0	0	0	0	0	0	0	0	0	0	533260	508400	453570	6.0471	32	4	27.6	2-oxoacid_dh domain-containing protein
A0A287N9M7	0	0	0	0	0	0	0	0	0	0	0	0	0	0	0	0	0	0	0	0	0	0	0	0	0	0	0	0	0	0	0	0	0	0	0	106490	5.7152	5	2	9.4	Uncharacterized protein
A0A287N9R7	1134300	506270	491250	609030	644480	750690	940710	834650	789450	783840	736520	660970	697530	675270	745710	963790	666400	722800	789600	716450	520990	510290	615840	640090	577880	592470	671270	471240	549250	730180	680790	715420	585870	462740	583140	597010	127.06	147	8	24.8	SERPIN domain-containing protein
A0A287N9S1	0	0	279530	0	0	0	0	362770	0	0	0	0	0	0	0	0	0	0	0	0	0	0	0	0	0	0	0	0	0	0	206840	0	0	0	0	0	3.2636	28	1	58.8	SERPIN domain-containing protein
A0A287N9Z3	0	0	0	0	0	0	0	0	0	0	0	0	0	0	0	0	0	0	0	165410	0	0	0	0	0	0	0	0	0	0	0	0	0	0	0	0	3.643	2	1	25.4	Uncharacterized protein
A0A287NA61	0	980880	1667100	980770	1012700	1413500	1022700	1075500	881350	1215900	1343500	1039000	1403400	1482700	1820800	1397500	1025500	983740	796670	1136700	2465100	2309000	1658200	2611200	1028500	2093300	1741000	768090	2508200	893130	804340	1591600	974460	3466000	2870800	2029100	284.26	159	11	41.8	Semialdhyde_dh domain-containing protein
A0A287NA39	9928800	0	152120	0	0	483930	1708600	0	628280	0	1021500	0	3275100	6250700	1527400	5436000	5525300	0	0	2645500	13439000	38301000	16291000	22498000	936000	1939800	0	610070	50182000	977650	1814400	2173600	2732600	55360000	30968000	51508000	323.31	371	23	64.9	SERPIN domain-containing protein
A0A287NAS7	0	0	0	0	0	0	0	0	0	0	0	0	0	0	0	0	0	0	0	0	0	0	0	0	0	0	0	0	0	0	0	0	166210	0	0	0	26.965	27	5	2.3	UVR domain-containing protein
A0A287NAX2	2701400	2479400	2816600	2609100	3760600	3484900	3318900	3260300	3556800	2989700	3374400	3276600	2991000	2649500	3126700	2848400	2556600	2782600	2559000	2815500	2601400	2298000	1875700	2531200	3299900	2469100	2983700	3432900	2048800	2527200	2344500	2211600	2650000	1643100	1730400	2071700	62.438	195	8	38.3	ATP-dependent (S)-NAD(P)H-hydrate dehydratase
A0A287ND22	0	1978100	1541200	1708300	2463500	1859600	2318200	2173200	2179000	1928100	1991400	2054100	2199200	2666200	1837900	1928700	2021900	2164600	1726500	1330900	3666100	3213800	2935100	3570800	2649900	2212100	2627300	2561700	3079700	2490000	2663600	1951500	2762000	3119500	3755100	3261000	97.308	204	9	19.6	Methylthioribose-1-phosphate isomerase
A0A287ND36	0	0	1767200	1532200	1138500	0	534970	1005200	0	2176400	0	1388000	902720	0	0	1503900	0	0	1662300	1818300	975250	1462500	0	1201700	0	0	0	0	661050	1064700	1528600	1178300	0	1089300	0	0	15.483	57	5	18.2	Uncharacterized protein
A0A287NDD1	0	0	0	0	0	0	0	0	0	0	0	0	0	0	0	0	0	0	0	0	0	0	0	0	0	0	0	0	1146200	0	0	0	0	0	0	0	67.2	8	1	12.7	Pyruvate kinase
M0UTL6	0	0	0	0	0	0	0	0	0	0	0	0	0	0	0	0	0	0	0	0	0	0	0	353170	0	0	0	0	0	0	0	0	0	0	0	0	6.4141	9	3	7.3	Uncharacterized protein
A0A287NDK2	0	0	0	0	0	0	0	0	0	0	0	0	0	0	0	0	0	0	0	0	0	0	0	0	0	0	0	0	200940	0	0	0	0	0	0	0	2.7866	1	1	8.3	ADH_N domain-containing protein
A0A287NEG1	0	0	0	0	0	31996	0	0	0	0	0	0	0	0	0	0	0	0	0	0	0	0	0	0	0	0	0	0	0	0	0	0	0	0	0	0	2.1846	1	1	3.6	DNA polymerase
A0A287NFL3	0	0	0	0	0	0	0	0	0	0	0	0	0	0	0	0	0	0	0	0	0	0	0	0	0	0	0	0	278780	0	0	0	0	0	0	0	2.1997	2	1	8.9	Dirigent protein
M0XGU9	84444	0	0	0	0	0	0	0	0	0	0	0	0	0	0	0	0	0	0	0	0	0	0	0	0	0	0	0	0	0	0	0	0	0	0	0	2.1853	0	1	4	Protein kinase domain-containing protein
A0A287NGA7	0	0	0	0	0	0	0	0	0	454710	0	422290	0	0	0	0	0	407110	0	0	554430	607160	0	431820	0	0	0	0	516040	0	0	378080	0	570440	438160	541550	40.491	42	8	32.6	Fructose-bisphosphate aldolase
A0A287NGL9	4652100	7677800	7517300	7448000	5684900	6174900	5893700	5326400	5695000	5938000	6164200	7297800	7018100	5474100	2477800	4046300	2671800	2518900	4963800	6234400	3395900	3772500	3589100	3717700	3126500	4397000	3999300	2830400	3529200	5145800	4586500	2029400	4674000	3969600	2807400	3142300	175.6	475	16	21.7	Uncharacterized protein
M0YMY2	0	2412600	2385400	2109100	1167500	1514500	1337100	1887300	1729200	1762100	1901700	0	1487000	1678100	1623200	2055900	2087300	1463900	1630700	2318700	1628700	1532900	1695200	1846000	1986700	2149500	1756100	2453800	1694000	2073600	1774300	2129900	2040200	1555200	1438800	1423300	53.268	92	12	22.7	UDP-glucose 6-dehydrogenase
A0A287NIE5	0	0	0	0	0	0	0	0	0	0	0	0	0	0	0	0	0	0	0	0	0	0	0	0	0	0	0	0	197510	0	0	0	0	0	0	0	4.4191	2	2	19.9	Uncharacterized protein
A0A287NIF8	18489000	11777000	15340000	17014000	12185000	8400000	10621000	11577000	13570000	8081600	8475000	11983000	8982000	11005000	10179000	10756000	13607000	11032000	13706000	10028000	8183900	7958100	6900100	5442000	12445000	9969700	9846000	7124200	3690800	9769100	10590000	6949200	4618400	3482300	0	2752800	173.21	185	6	53.3	Non-specific lipid-transfer protein
M0XMA6	0	0	0	0	0	0	0	0	0	0	0	0	0	0	0	0	0	0	0	0	0	0	0	0	0	0	0	0	0	0	0	0	66084	0	0	0	5.1149	10	1	4.8	CTP_transf_like domain-containing protein
A0A287NKN9	0	4188700	4202000	2889600	3729600	4337700	3720800	2403300	4174000	3007000	4141400	3477100	6159900	1277800	5128300	4177100	0	3334000	0	2616200	1741200	4484700	4878200	4908500	826930	1894800	4992800	3891200	6191900	4062300	3550400	5641100	5138000	4837200	4926800	4333200	323.31	352	22	3	Clathrin heavy chain
A0A287NKT6	0	0	0	0	0	0	0	0	0	0	0	0	0	0	0	0	0	0	0	0	0	0	0	0	0	0	0	0	0	0	162190	0	0	0	0	0	3.2707	6	1	2.2	RIX1 domain-containing protein
A0A287NLH3	0	1268900	1276600	1788800	2491600	2368400	2091400	1791000	2330400	2149800	2508600	2033200	1182400	1910600	2215700	2166800	1305700	1887200	1042900	904010	1584900	1605900	1234600	1632900	2314600	1864100	3315600	426140	1346500	1409800	1551400	1559100	1542200	1221400	865060	1390500	265.32	158	5	23.3	EF-hand domain-containing protein
A0A287NM13	0	417500	0	0	0	0	0	0	0	0	0	0	0	0	0	0	0	0	0	0	0	0	0	0	0	0	0	0	0	0	0	0	0	0	0	0	2.724	1	1	6.9	Alpha-L-AF_C domain-containing protein
A0A287NM16	0	272240	374250	348130	0	422290	357720	527780	575000	486810	546640	781410	572720	427770	0	0	378850	478160	0	0	305990	0	276900	0	427100	1560200	349250	748600	174920	308440	299340	379840	399110	0	0	0	32.684	67	3	13.8	WD_REPEATS_REGION domain-containing protein
A0A287NM21	0	0	0	0	0	0	0	0	0	0	0	0	0	0	0	0	0	0	0	0	0	0	0	0	0	0	0	0	0	0	0	2166000	0	0	0	0	2.1322	3	2	5.3	Uncharacterized protein
A0A287NMQ4	0	0	0	0	0	0	0	0	0	0	0	0	0	0	0	0	0	0	0	0	0	0	0	0	0	0	0	0	491680	0	0	0	0	0	642960	660720	105.46	10	3	6.7	Alpha-L-AF_C domain-containing protein
A0A287NN26	947200	2091700	1757800	1362300	1571800	1865400	2190800	1132800	1540300	2126700	1072000	1295700	1646500	2383900	2117400	1909200	2026400	1708300	1065900	1169500	1650700	1429100	1510000	1768000	1263000	1198600	1164200	2345400	1724500	1398800	2080500	1613300	1437900	1256200	1318300	1346900	179.47	153	10	6	Alanine--tRNA ligase
A0A287NNM5	0	0	0	0	0	0	0	0	0	157740	0	0	0	0	0	0	0	0	0	0	0	0	346520	0	0	0	0	0	0	0	0	0	238370	205630	0	0	9.6481	25	2	15	Uncharacterized protein
A0A287NNH8	0	0	0	0	0	0	0	0	0	0	0	0	0	0	0	0	0	0	0	0	0	0	0	0	0	0	0	0	0	0	0	0	597560	0	0	0	-2	5	1	7.7	Uncharacterized protein
A0A287NNL0	0	0	0	0	0	0	0	0	0	0	0	0	372880	323260	366890	406100	0	0	0	0	0	0	0	0	0	0	0	0	0	0	0	0	266450	0	0	0	25.764	19	2	19.2	Uncharacterized protein
A0A287NP53	0	0	0	0	0	0	0	0	0	0	0	0	0	0	0	0	0	0	0	0	0	0	0	0	0	0	0	0	0	0	0	0	207740	0	0	0	3.1496	2	1	6.5	ATP-grasp_2 domain-containing protein
A0A287NPY4	0	501860	0	585080	497580	570630	606560	0	594740	550670	182880	504160	732530	0	847140	0	625150	693300	535380	0	0	425040	0	471080	625420	488280	0	642990	385580	550740	510190	486080	0	0	456760	0	155.27	87	8	16.3	Uncharacterized protein
A0A287NQD3	0	0	0	0	0	0	0	0	0	0	0	0	0	0	0	0	0	0	0	0	0	0	0	0	0	0	0	0	0	0	0	0	346180	0	0	0	4.4595	34	1	5.3	14_3_3 domain-containing protein
A0A287NQV6	0	0	0	0	0	0	0	0	0	0	0	0	0	0	0	0	0	0	0	0	0	0	0	0	172410	0	0	0	0	0	0	0	0	0	0	0	3.2813	1	1	27.3	Peptidyl-prolyl cis-trans isomerase
A0A287NQR8	0	0	0	0	0	0	0	0	0	0	0	0	0	0	0	0	0	0	0	0	0	0	0	0	0	0	0	0	0	0	0	0	0	0	0	0	-2	1	1	8.6	Uncharacterized protein
A0A287NRA8	4149100	6536900	5487100	7168900	5505200	3618800	4168300	3964700	3851700	4006200	4780300	6904100	6219200	6126800	5626200	5153100	4523600	3872300	7288800	8642800	6984200	6504700	6910700	5421700	4611200	8215600	6078500	6062500	4848400	6155700	5577300	7022300	6421100	6934700	6002500	6313800	129.5	196	5	35.2	TCTP domain-containing protein
A0A287NRL9	0	0	0	0	0	0	0	0	0	0	0	0	0	0	0	0	0	0	0	0	0	0	0	0	0	0	0	0	0	0	0	0	266560	0	0	0	13.049	28	1	8.2	WD_REPEATS_REGION domain-containing protein
A0A287NSF5	0	0	0	687680	933140	0	807950	0	0	1054200	0	1322400	0	0	0	916340	0	0	883680	0	0	0	0	0	0	0	660530	0	0	0	685120	0	944290	1083000	1059200	776360	20.496	48	2	24.7	Inositol-1-monophosphatase
A0A287NT27	0	486960	0	301910	297510	367460	482500	0	417020	295570	333690	342450	419540	297280	353120	433190	0	236530	0	278720	279290	359440	315850	377690	0	256520	488000	435900	319050	344980	442530	328800	324470	299770	266470	322680	106.59	84	3	14.9	W2 domain-containing protein
A0A287NT98	0	1276400	1155900	1388500	1686900	1688200	1590400	1365900	1420900	1291900	1364400	1605600	1817000	1289000	1696800	1839900	1650300	1835200	898800	0	2091500	2520500	1985400	2527800	0	1682700	2046600	1213000	2339400	2025500	1638700	1768000	1735500	2627700	2650700	3161500	323.31	182	9	21.9	Uncharacterized protein
A0A287NTE6	0	0	0	567360	0	0	0	0	0	0	0	0	0	0	0	0	0	0	0	0	0	0	0	0	0	0	0	0	0	0	0	0	0	0	0	0	5.0585	14	2	2.9	SAP domain-containing protein
A0A287NUK0	0	0	733840	1173900	765200	547750	1371600	0	986610	606150	668950	0	874880	0	648240	0	0	0	0	0	0	570910	598050	594320	0	0	0	0	0	562820	0	0	0	0	0	0	102.71	58	3	10.1	Uncharacterized protein
A0A287NTY6	0	0	0	0	0	0	0	0	0	0	0	0	0	0	0	0	0	509520	0	0	0	0	0	0	0	468650	571930	0	0	0	0	0	0	0	0	0	13.595	26	3	4.8	U2 snRNP auxiliary factor large subunit
A0A287NUM7	0	0	0	0	0	0	0	0	0	0	0	0	0	0	0	0	0	0	0	0	0	0	0	0	0	0	0	0	0	0	0	0	118720	0	0	0	6.2357	19	2	10.7	Uncharacterized protein
A0A287NV53	0	0	0	0	0	0	0	0	0	0	0	0	0	0	0	0	0	0	0	0	0	0	0	0	0	0	0	0	0	0	0	102790	0	0	0	0	2.716	7	1	1.9	WD_REPEATS_REGION domain-containing protein
F2DLC2	0	6651400	6209700	6311000	7574900	6511000	6832500	6769700	6668500	6140200	6959500	6623300	7366900	6613500	7205500	7722800	5538900	5281200	5078500	5356900	7379900	6104200	5828600	6197600	8408400	7229400	6924300	4492500	5796700	7116900	6827600	6218000	6592600	6590500	5375600	5636000	191.24	380	11	45.6	Proteasome subunit alpha type
A0A287NV52	0	0	625890	0	0	783250	0	0	0	590390	0	649850	0	0	0	642700	0	584330	0	0	536650	766630	571940	938600	0	517740	0	679960	1139900	597630	0	0	0	752020	603320	640190	23.156	49	4	17.3	Protein transport protein SEC23
F2CRB4	0	1503300	1792100	1431500	1047500	1186500	1174300	1255200	1358500	1289700	961200	1270700	1471400	1401200	1725800	788720	2422100	1933000	0	1529500	1193000	1331100	1128600	1170300	1805500	1241000	1396500	1749000	987800	1240700	1119000	1499400	1285200	1118100	1391800	1258600	242.07	158	7	26.7	Eukaryotic translation initiation factor 3 subunit I
A0A287NVC6	0	0	0	75231	0	0	0	0	0	0	0	0	0	0	0	0	0	0	0	0	0	0	0	0	0	0	0	0	0	0	0	0	0	0	0	0	4.1045	1	1	4.3	AA_TRNA_LIGASE_II domain-containing protein
A0A287NVR9	1733200	9625700	8571700	10737000	10127000	11070000	8472400	9256200	15314000	10371000	9681800	10302000	10256000	6874000	10174000	13878000	9465500	11355000	13112000	10447000	5590800	6351900	6143100	7353300	10999000	6868900	5456500	2697400	5907100	7974200	8800800	8461700	8873200	4582700	6094200	5626400	88.242	259	9	41.7	14_3_3 domain-containing protein
A0A287NX23	0	0	0	0	0	0	0	0	0	0	0	0	0	0	0	0	0	0	0	0	0	0	0	0	0	0	0	0	0	0	0	86095	0	0	0	0	90.879	20	1	5.6	VHS domain-containing protein
A0A287NWD9	66207000	35526000	32038000	32338000	30362000	28540000	34298000	35884000	33993000	34437000	31170000	32281000	36515000	33663000	31556000	34401000	45371000	31857000	35407000	41411000	37734000	33485000	35314000	35802000	35927000	32696000	35545000	38035000	33626000	32885000	33035000	32967000	31968000	32352000	30964000	31751000	323.31	1355	37	76.9	Protein disulfide-isomerase
A0A287NWM2	0	0	1474300	0	0	0	1817400	2572800	2569600	1963300	2302900	4757200	0	3130300	711510	4299600	1439300	1417400	0	2443300	3026200	2487000	1326500	2617200	0	0	2022300	0	2195100	0	3345400	0	2523300	2183400	2822000	3615000	73.39	83	5	26	Nucleoside diphosphate kinase
A0A287NWY4	0	0	0	0	0	0	0	0	0	0	0	0	0	0	0	0	0	0	0	0	0	0	0	0	0	0	0	0	31235	0	0	0	0	0	0	0	2.8387	3	1	6.9	Uncharacterized protein
A0A287NXV1	0	0	0	0	0	0	0	0	0	0	0	0	0	0	0	0	0	0	0	0	0	0	0	0	0	0	0	0	0	0	0	0	49732	0	0	0	3.4586	15	2	21.1	Beta-adaptin-like protein
A0A287NXI0	0	467310	377920	412830	301870	327720	345770	401370	314470	0	0	411360	0	283590	267180	416910	0	242620	0	0	0	0	250130	0	424770	0	0	232040	242340	315900	294170	345100	386930	0	243590	180340	2.6949	57	1	30.6	Acyl carrier protein
A0A287NXL1	0	0	0	0	78026	0	0	0	0	0	0	0	0	0	0	0	0	0	0	0	0	0	0	0	0	0	0	0	0	0	0	0	0	0	0	0	2.3235	2	2	18	Brix domain-containing protein
A0A287NXV6	0	1233300	998410	1650500	1263200	1103500	1000700	1136600	1351400	976720	0	813180	0	1353300	1287600	1170900	0	1185000	1356600	0	0	0	1345800	0	1124000	1145200	0	0	0	1092000	0	0	1090200	627740	0	0	17.496	60	4	24.5	H/ACA ribonucleoprotein complex subunit
A0A287NY60	0	0	0	0	0	0	0	0	0	0	0	0	0	0	0	0	0	0	0	0	0	0	0	111830	0	0	0	0	0	0	0	0	0	0	0	0	2.5677	3	1	14.7	Uncharacterized protein
A0A287NYM9	0	0	0	0	0	0	0	0	0	0	0	0	0	0	0	0	0	0	0	0	0	0	0	0	0	0	0	0	0	0	0	0	241150	0	0	0	4.202	8	1	4.5	Uncharacterized protein
A0A287NYY7	0	569180	539420	415100	697040	908940	832980	579230	786800	684740	648090	798500	652190	0	597350	687750	0	969860	249160	335080	0	763950	0	548010	0	587960	461160	1651400	395140	577340	617770	794150	486060	475370	569710	0	109.05	115	7	8.8	Sucrose synthase
A0A287NZX7	0	956740	865480	860930	761020	0	784130	861780	965410	858930	0	0	983800	730120	826760	848950	769690	611870	891710	1289900	1308800	1076700	958920	1067000	0	1137400	0	657920	1110500	999910	1015600	1012200	1031100	0	1108200	906110	11.292	74	4	11.6	Uncharacterized protein
A0A287NYY8	0	0	413130	310490	0	0	0	0	0	0	0	0	0	0	0	0	0	0	0	0	0	0	0	0	0	0	0	0	0	0	0	0	0	0	0	0	5.3057	17	2	4.3	Uncharacterized protein
A0A287NZQ2	0	0	0	712230	0	0	0	0	542260	0	0	0	0	0	0	0	0	406780	0	0	0	0	0	0	0	0	0	0	0	0	0	0	0	0	0	0	42.801	20	2	13.9	Macro domain-containing protein
A0A287P028	0	0	0	0	0	0	0	0	0	0	0	0	0	0	0	0	0	0	0	0	0	0	0	0	0	0	0	0	0	0	0	0	100860	0	0	0	9.222	14	1	3.2	Uncharacterized protein
F2CYL7	72911000	112360000	109160000	114780000	112620000	101600000	106160000	121310000	113580000	112480000	108330000	106910000	102950000	90690000	108320000	102500000	128060000	99884000	105690000	116850000	83451000	66640000	73572000	69653000	135060000	97278000	100320000	103130000	41308000	87905000	95255000	83012000	91648000	42528000	28334000	39170000	323.31	1113	22	48.4	Predicted protein
A0A287NZS5	0	0	0	0	0	0	0	0	0	0	0	0	0	0	0	0	0	0	0	0	0	0	0	0	0	0	0	0	0	0	0	112240	0	0	0	0	7.671	8	3	8	EGF_CA domain-containing protein
A0A287NZX8	895120	535970	561220	600830	536860	572950	623500	541190	564830	540200	562960	621020	274700	452780	440600	368470	493850	598350	294490	553350	0	410380	495210	0	463050	672680	363280	651500	408610	635520	563260	503040	481180	490850	0	390310	24.02	93	4	23	eIF2B_5 domain-containing protein
A0A287P084	1460700	1029800	1025900	1111400	1934500	1511400	1488500	1090600	1445400	1362800	1630000	1265600	737760	906820	303250	353230	0	979850	2077700	1828100	1196000	677300	932510	718500	1070100	1066100	1210300	684300	674520	1200400	1328000	935050	946540	590380	726230	602590	70.569	124	5	29.6	Lactamase_B domain-containing protein
F2DIC8	101430000	101570000	90597000	92881000	66149000	68262000	65119000	73441000	72318000	77727000	69475000	69114000	63027000	61348000	66252000	62972000	66633000	57043000	70723000	79051000	35660000	29751000	39389000	33909000	67436000	65996000	52672000	89783000	32139000	61928000	65463000	65707000	66670000	28323000	24649000	28540000	323.31	1146	25	71.8	Predicted protein
A0A287P113	0	0	774920	0	0	0	0	0	0	0	0	0	0	0	0	0	0	0	0	0	0	0	0	0	681490	0	0	0	0	707370	0	0	622280	0	0	0	27.171	27	2	7.4	Uncharacterized protein
A0A287P145	0	0	0	0	0	0	0	0	0	0	0	0	0	0	0	0	0	0	0	0	0	0	0	0	0	0	0	0	0	0	0	0	163710	0	0	0	7.4512	9	2	34.9	Uncharacterized protein
A0A287P198	71400000	37578000	31545000	38433000	27539000	23644000	22588000	22626000	23779000	26458000	40074000	33559000	17302000	12285000	14271000	15979000	21783000	21944000	65154000	42701000	8146900	6158300	7102500	5285400	25358000	26787000	24168000	22064000	3992000	20351000	16924000	18069000	16376000	3463900	3128900	3952800	323.31	723	25	65.5	Uncharacterized protein
A0A287P1F9	3234100	19227000	16642000	16715000	28336000	30586000	26107000	30302000	30729000	31345000	30202000	26327000	26739000	23614000	26957000	22584000	24425000	21847000	29964000	21568000	36419000	29523000	23856000	29976000	29631000	28059000	27412000	29548000	21615000	23854000	25906000	30023000	24239000	22342000	26162000	20592000	323.31	802	21	58.1	Uncharacterized protein
A0A287P1S6	0	0	0	34900	0	0	0	0	0	0	0	0	0	0	0	0	0	0	0	0	0	0	0	0	0	0	0	0	0	0	0	0	0	0	0	0	2.8202	5	2	7.1	Glucose-6-phosphate 1-dehydrogenase
A0A287P205	0	0	0	0	0	0	0	0	0	0	0	0	278550	0	0	0	0	0	0	0	0	0	0	0	0	0	0	0	0	0	0	0	0	0	0	0	-2	2	1	7.6	Phospholipid-transporting ATPase
M0WRA2	0	0	0	0	0	826750	651780	0	671450	0	1404300	0	0	0	1143400	0	0	0	0	0	791160	0	725730	1027800	0	0	0	0	0	0	0	0	1106000	0	560560	0	11.85	53	2	10.2	Adenylosuccinate lyase
A0A287P291	0	0	0	0	0	0	0	0	0	0	0	0	0	0	0	0	0	0	0	175000	0	0	0	0	0	0	0	0	0	0	0	0	0	0	0	0	15.891	3	1	8.8	Uncharacterized protein
A0A287P2B4	0	490230	0	389120	0	0	0	0	0	381450	0	468040	376290	0	533850	0	0	0	0	0	0	0	0	0	0	0	0	0	0	385370	0	409670	0	0	0	0	122.2	47	4	11.3	Uncharacterized protein
A0A287P2M4	3953100	3502600	3284900	3699700	3890400	3803600	4082100	4541900	4103000	4045900	3426700	3851600	4457900	4450400	3301500	4176200	4083300	3013700	3873000	3255700	5582200	4660000	3950800	4089300	5491900	4791100	3416000	4992800	3825700	3310700	3762300	3917400	4461900	4370300	3702200	4317300	137.67	193	9	21.9	Uncharacterized protein
A0A287P2S5	0	0	0	111830	0	0	0	0	0	0	0	0	0	0	0	0	0	0	0	0	0	0	0	0	0	0	0	0	0	0	0	0	0	0	0	0	3.0083	10	2	4.9	Uncharacterized protein
A0A287P2S4	0	0	0	0	0	0	0	73954	0	0	0	0	0	0	0	0	0	0	0	0	0	0	0	0	0	0	0	0	0	0	0	0	0	0	0	0	2.2597	0	2	2.8	Histone-lysine N-methyltransferase
A0A287P2V7	0	0	0	0	0	0	0	0	0	0	0	0	0	0	0	0	0	0	0	0	0	0	0	0	0	0	0	0	0	0	0	0	569280	0	0	0	-2	1	1	3	Histone-lysine N-methyltransferase
A0A287P2X0	0	0	0	0	0	0	0	0	0	0	0	0	0	0	0	0	0	0	0	124690	0	0	0	0	0	0	0	0	0	0	0	0	0	0	0	0	2.8169	4	1	4.6	ATP-dependent Clp protease proteolytic subunit
A0A287P3C5	0	0	0	0	0	0	0	0	0	0	0	0	0	0	0	0	0	0	0	0	1644300	1620600	1363300	1543200	0	0	0	0	1747500	0	0	591850	0	1512700	2952800	1888400	177.69	49	9	20.8	Peptidase_S9 domain-containing protein
F2CRF7	0	0	0	0	0	0	0	0	0	0	0	0	0	0	0	0	0	0	0	0	0	0	0	0	0	0	0	0	0	0	0	0	0	194950	0	0	3.6183	1	1	25.4	Predicted protein
A0A287P348	0	0	0	0	0	0	0	0	0	0	0	0	0	0	0	0	0	0	0	0	0	0	0	0	0	0	0	0	155230	0	0	0	0	0	0	0	7.8218	17	1	11.2	TENA_THI-4 domain-containing protein
A0A287P3D6	0	0	0	0	0	0	0	0	0	0	0	0	0	0	0	0	0	0	0	0	0	0	0	0	612170	0	0	0	0	0	0	0	0	0	0	0	2.3512	2	1	5.1	J domain-containing protein
A0A287P3G9	0	0	0	0	0	0	0	0	0	0	0	0	0	0	0	0	0	0	0	0	563480	0	0	0	0	0	0	0	0	659970	833330	768610	533830	0	0	0	6.7934	18	2	22.2	Usp domain-containing protein
A0A287P3H6	0	0	0	0	0	0	0	0	0	0	0	0	0	0	172440	0	0	0	0	0	0	0	0	0	0	0	0	0	0	0	0	0	0	0	0	0	-2	1	1	45.8	Uncharacterized protein
A0A287P3P4	0	0	0	0	0	0	0	0	0	0	0	0	0	0	0	0	0	0	0	0	0	0	0	0	0	720220	0	0	0	0	0	0	0	0	0	0	9.3314	17	3	7.9	Uncharacterized protein
A0A287P473	1983800	2313800	2262300	2142800	1864900	1975500	1868400	2045500	1857900	2310900	1861000	1957000	1820900	2021000	2028400	2114800	1953300	2237000	1993200	1846600	1829000	1877500	2022300	1640500	2401800	2409000	1723500	2108900	1921000	2175000	2163200	2168500	2086200	1963100	1799300	1924200	298.87	229	12	33.9	Aminotran_1_2 domain-containing protein
A0A287P5E8	0	0	0	0	0	0	0	0	0	0	0	0	0	0	0	706530	0	0	0	0	475990	422000	0	403440	0	0	0	469980	0	396280	0	0	0	0	0	481690	43.663	42	9	12.5	AAA domain-containing protein
A0A287P4C4	13949000	10757000	11882000	11775000	9275100	10210000	10899000	11691000	10788000	10973000	7517700	9742100	11956000	9788400	9304900	9628900	9990800	11207000	8906800	8916900	8057500	8210400	7982200	7779300	10353000	9365700	9825200	14161000	9132400	11277000	9246200	10509000	10485000	8454800	7171300	8345700	323.31	368	15	36.2	40S ribosomal protein S7
M0WY96	0	1639000	763310	0	0	1060000	0	0	0	1490100	0	0	1203100	2348700	951980	0	1054500	1916600	996000	439600	1762800	937790	680170	611250	1527100	1397500	1402500	0	1696600	1145100	881520	863860	1166400	571690	813610	1075200	83.388	72	6	29.8	PKS_AT domain-containing protein
A0A287P4G4	0	2554700	3025400	3060200	3202000	3228800	2799900	3720800	4729800	3260600	3812600	3433900	1778200	4252600	3280700	3777400	3375500	2665400	2932500	2637700	1711600	1210700	1595100	1525700	3278100	2661000	4302800	1193000	919370	2185600	2151500	1878900	0	716360	641320	1033900	19.545	75	2	19.4	Uncharacterized protein
A0A287P4V8	0	427060	685810	440680	1484800	1344000	1511900	688910	850800	1826800	554220	853590	864560	4291600	675810	1749600	1940100	1196100	458190	531010	1967400	924530	808310	1648100	2177300	542750	454100	569850	570020	609410	908700	655160	1040100	679790	783160	646420	30.954	112	3	26.6	Uncharacterized protein
A0A287P548	0	0	0	0	0	0	0	0	0	0	237890	0	0	0	0	0	0	0	0	0	0	0	0	0	0	0	0	0	0	0	0	0	0	0	0	0	4.1179	7	2	11.9	Uncharacterized protein
A0A287P5E3	0	0	0	0	0	0	0	0	0	0	0	0	159030	0	0	0	0	0	0	0	0	0	0	0	0	0	0	0	0	0	0	0	0	0	0	0	8.7079	6	1	7.5	RanBD1 domain-containing protein
A0A287P5W9	0	0	0	0	0	0	0	0	0	0	0	0	0	0	0	0	0	498210	0	0	0	0	0	0	0	0	0	0	0	0	0	0	0	0	0	0	2.4663	2	2	9.4	Uncharacterized protein
A0A287P659	3222300	0	0	0	0	0	0	0	0	0	0	0	0	0	0	0	0	0	0	0	0	0	0	0	0	0	0	0	0	0	0	0	0	0	0	0	10.357	11	5	27.9	Uncharacterized protein
A0A287P6G9	0	0	0	0	0	0	0	0	0	0	0	0	0	0	0	0	0	0	0	0	13318000	18920000	14201000	16296000	0	0	0	0	19858000	2806400	1451800	2046500	1763600	19869000	11106000	23606000	171.84	135	11	58.3	PEROXIDASE_4 domain-containing protein
A0A287P6H5	4835800	15479000	18209000	17266000	22086000	24589000	25087000	25757000	19389000	27028000	22783000	17355000	25459000	22488000	22772000	24385000	24005000	28452000	27474000	24579000	24896000	26465000	24286000	23806000	21590000	26286000	28992000	26258000	22362000	29700000	28169000	23809000	24027000	18613000	21835000	19958000	323.31	760	20	44	Uncharacterized protein
A0A287P6V1	0	0	2351500	1932100	3657000	0	0	1080100	0	2675800	1754600	2588800	3383300	0	0	1166900	877510	1935100	836440	945270	0	0	0	0	775170	0	0	675640	0	967900	1305000	1643400	0	0	0	1217600	63.493	62	2	40.2	Uncharacterized protein
A0A287P7D7	0	0	0	0	0	672920	0	498610	607170	570230	970820	0	0	0	549900	791530	699180	0	598260	535420	576700	0	620230	512630	530580	606840	558750	0	517570	521470	451660	448790	0	453010	0	438560	61.872	72	7	17.4	Uncharacterized protein
A0A287P721	10138000	6505000	6558000	8951400	5632400	6827200	7958000	7480200	8878200	7079200	7261800	7369200	3486100	8083600	7049700	7187900	7535300	8623300	8605100	7164100	7627900	8674600	7996600	8715200	6642600	6086800	7125100	823250	8673200	7105500	6976100	6210300	7314800	8856800	6767200	10114000	323.31	654	15	64.2	Uncharacterized protein
A0A287P757	0	0	0	0	0	0	0	0	0	0	0	0	0	0	0	0	0	0	0	0	0	0	0	0	0	0	0	0	477780	0	0	0	0	0	0	0	87.294	11	2	5	Cation_ATPase_C domain-containing protein
A0A287P7E4	0	0	1035700	1193400	847240	897610	913290	687700	1004100	867670	594990	979460	587330	849380	632960	0	0	0	1966400	0	1062500	881710	993210	860580	0	0	578240	536820	0	1024300	955000	993010	941840	0	0	1130900	58.73	67	21	2.5	Elongation factor 1-alpha
A0A287P7S0	0	0	0	0	0	0	0	0	0	0	0	0	0	0	0	0	0	0	0	0	0	0	0	0	0	0	0	0	440800	0	0	0	0	0	0	0	48.264	2	4	24.2	Histone H2A
A0A287P7S8	57974000	43956000	39394000	32171000	36134000	33793000	33607000	40485000	41328000	42118000	28078000	35710000	30711000	29686000	24455000	34377000	28872000	37167000	35328000	22472000	31217000	31464000	35217000	27737000	29012000	27770000	37635000	21647000	33034000	36968000	28076000	33463000	34433000	31034000	31475000	28576000	146.06	364	7	15.8	Histone H2A
A0A287P7S5	0	723690	735740	788920	0	556040	684320	0	801880	0	515630	535720	581250	714490	0	762560	0	0	0	783570	819630	744100	696940	768030	0	712610	0	910660	880230	728390	696210	0	762310	922600	1126500	1016200	124.53	89	6	19.7	Arginine biosynthesis bifunctional protein ArgJ, chloroplastic
A0A287P860	0	0	277970	0	0	0	0	0	0	0	0	0	0	0	0	0	0	0	0	0	0	0	0	0	0	0	0	0	0	0	0	0	0	0	0	0	24.304	10	4	16	RRM domain-containing protein
M0XLX6	0	0	0	0	0	0	0	0	0	0	0	0	0	0	0	0	0	0	0	0	515470	415970	0	534100	0	0	0	0	567800	0	0	0	0	647730	549100	557970	55.929	29	5	12.5	Uncharacterized protein
A0A287P9D9	2174000	3024700	2998900	2508100	2250700	3375900	2728400	2408300	3833400	2733600	2350800	2233600	3583000	3975700	3547800	3015100	2267800	2397900	3106300	3827600	6092500	6673800	9823300	10685000	3626700	3859200	3626200	1548000	8537700	3868200	3719500	4409300	4087700	7441500	8102000	8515600	292.55	221	8	35.4	NAD(P)-bd_dom domain-containing protein
A0A287P898	673080	0	0	373280	0	0	334620	0	227290	0	0	0	430330	277510	431130	0	0	0	0	0	0	0	427770	316340	398200	401040	0	433810	0	442440	367730	410570	458800	0	265510	0	49.087	53	3	14.4	Uncharacterized protein
A0A287P8A2	0	0	0	0	0	0	0	0	0	0	0	0	0	0	0	0	0	0	0	0	0	0	0	0	0	0	0	0	0	0	0	0	0	0	930400	0	2.5273	1	6	5	Uncharacterized protein
A0A287P8D6	41228000	55035000	49553000	49061000	57255000	58653000	56186000	58068000	55406000	57226000	54968000	49979000	57233000	54552000	57308000	62500000	62254000	55417000	63778000	60441000	54324000	48183000	46443000	49641000	58304000	57387000	51805000	69638000	42568000	54019000	49814000	53242000	52260000	40858000	44337000	41956000	323.31	1186	31	32.1	Uncharacterized protein
A0A287P8R2	0	0	0	0	0	0	0	0	0	0	0	0	0	0	0	0	0	0	0	0	0	0	0	0	0	0	0	0	0	0	0	0	0	0	0	0	3.8115	2	1	4.6	Uncharacterized protein
A0A287P8T1	15176000	69302000	63956000	64451000	71234000	63722000	67590000	76012000	85224000	78362000	60441000	66820000	63307000	67730000	67960000	64883000	84888000	68509000	86546000	89279000	55728000	44465000	46691000	40782000	75269000	81328000	66342000	34973000	36867000	58796000	66756000	57314000	57880000	34346000	29637000	33122000	323.31	645	14	60.6	VOC domain-containing protein
A0A287P9C5	0	659350	426980	414440	0	0	431810	0	0	0	0	0	0	0	0	0	0	0	0	0	0	0	0	0	0	0	0	627840	0	0	0	0	0	0	0	0	47.941	45	4	15.6	Bac_surface_Ag domain-containing protein
M0Z285	0	0	0	0	0	0	0	0	0	0	0	0	0	0	0	0	0	0	131820	0	0	0	0	0	0	0	0	0	0	0	0	0	0	0	0	0	2.5755	2	1	10.3	Uncharacterized protein
A0A287PA64	0	0	0	0	0	0	0	0	0	0	0	0	0	0	0	0	0	0	0	0	0	0	0	0	0	0	0	0	0	0	0	262300	0	0	0	0	16.359	9	1	22.7	Uncharacterized protein
A0A287PAB3	0	0	0	0	0	0	0	0	0	0	0	0	0	0	0	0	0	0	0	0	0	0	0	0	0	0	0	0	0	0	0	0	253790	0	0	0	63.924	22	1	3.8	VPS9 domain-containing protein
A0A287PAF5	0	0	0	0	0	0	0	0	0	0	0	0	0	0	0	0	0	0	0	0	0	0	0	0	0	0	0	0	0	0	0	0	139110	0	0	0	51.798	28	1	7.4	Uncharacterized protein
A0A287PAY2	0	0	0	0	0	0	0	0	0	0	0	0	0	0	0	0	0	0	0	0	0	0	0	0	0	0	0	0	0	0	0	368570	0	0	0	0	3.9172	13	1	8.9	Imidazole glycerol phosphate synthase hisHF
A0A287PAZ5	0	0	0	0	525290	619560	0	0	0	0	1183800	0	0	1269300	0	685030	0	0	0	0	1807900	2434700	1131700	1798300	0	0	0	968880	1982900	744120	606120	1023600	719070	2116000	1841900	1569300	309.1	78	10	25.9	Uncharacterized protein
A0A287PBA4	0	416150	396560	0	0	391550	936260	430080	651660	422380	840180	0	0	0	0	0	0	0	0	0	0	446790	0	0	0	0	0	0	395760	0	405790	591130	0	0	0	533020	51.718	53	4	14.3	Uncharacterized protein
A0A287PBH0	0	0	0	0	0	0	0	0	0	0	0	0	0	0	0	0	0	0	0	0	0	0	0	0	0	0	0	0	222220	0	0	0	0	0	0	0	9.5512	6	3	4.5	V-type proton ATPase subunit a
A0A287PBT6	0	0	0	0	0	0	0	0	0	0	0	0	49103	0	0	0	0	0	0	0	0	0	0	0	0	0	0	0	0	0	0	0	0	0	0	0	8.698	1	1	0.7	SEC7 domain-containing protein
A0A287PC90	3211200	1937800	1677000	1725500	1303400	1843100	1334700	2050900	1555000	1171700	1871600	1739500	1719500	1987800	1575200	1460100	1895400	2023700	1626100	2067600	1833300	1530000	1718700	1482200	1771500	1791000	2316100	2438500	1576000	1615600	1661800	1768200	1410300	1252400	1505600	1379400	142.26	119	4	16.7	VWFA domain-containing protein
F2CQ90	0	1964400	3039900	2844200	5000900	5298900	5909700	4394800	4443500	4955500	6191300	5972300	2769900	6067900	5991300	6170500	4504500	4180900	3400700	2438100	2649500	2800500	2806600	2588400	4105500	6882900	6407400	1784900	2340700	4268200	3348800	2022100	4018800	1627800	734510	2484600	117.58	142	3	65.6	Ribonucloprotein
A0A287PCP2	1506100	1564600	1424000	1712100	1793900	1165600	792420	729940	1196000	1315500	2244300	1796500	1002600	871700	1058300	1053900	1163500	1038400	1196500	1762900	1056400	836650	565570	0	981640	1006800	999470	1002800	0	1229900	1113300	1283200	763940	0	0	402610	88.696	138	9	31.9	Senescence domain-containing protein
M0XFE2	0	864310	0	678680	0	0	0	1027700	0	0	783960	628870	0	0	0	0	0	0	0	0	0	0	1017500	0	0	0	0	831400	0	0	0	757000	0	0	0	551720	123.53	37	4	26.1	Translocase of chloroplast
A0A287PD18	0	0	0	0	0	0	0	0	0	0	0	0	0	0	0	0	0	0	0	0	0	0	979460	0	0	0	0	0	460520	0	0	0	0	639720	1058700	684070	46.883	15	2	21.8	Metallophos domain-containing protein
A0A287PD82	0	0	0	0	0	0	0	0	0	0	0	0	0	0	0	0	0	0	0	0	0	0	0	0	0	0	0	0	0	0	0	0	179420	0	0	0	3.3923	11	2	16.3	Aldo_ket_red domain-containing protein
A0A287PEG8	0	0	0	0	0	282210	329380	0	0	0	0	249100	0	0	0	0	0	0	0	0	0	0	0	291760	0	0	0	0	245690	0	0	358720	239830	305970	0	205340	34.613	45	6	6.2	Coatomer subunit gamma
A0A287PGE3	0	0	0	0	0	0	0	0	0	0	0	0	0	0	0	0	0	0	0	0	0	0	0	0	0	0	0	0	0	0	0	0	64680	0	0	0	6.0569	11	1	4.4	Vac14_Fab1_bd domain-containing protein
A0A287PGW1	0	0	0	0	0	0	0	0	0	0	0	0	0	0	0	541300	0	0	0	0	0	0	0	0	0	0	0	0	0	0	0	0	0	0	0	0	-2	2	1	5.9	Uncharacterized protein
A0A287PG89	0	0	0	0	0	0	0	0	0	0	0	0	0	0	0	0	0	0	0	0	0	0	0	0	0	0	0	0	0	0	0	457940	0	0	0	0	7.9766	23	1	21.3	Sod_Cu domain-containing protein
A0A287PGB9	0	0	0	0	0	0	0	0	0	0	0	0	0	0	0	0	0	0	0	0	0	0	0	0	0	0	0	0	0	0	0	180450	0	0	0	0	16.432	13	2	4.2	Uncharacterized protein
A0A287PGE7	0	0	0	0	0	1680600	0	0	0	0	0	0	2774900	0	0	0	0	0	0	0	15072000	17257000	14118000	6989800	0	3781000	0	0	21190000	3441500	4475800	0	0	25333000	22539000	11371000	323.31	158	11	48.3	Glutamine synthetase
A0A287PHY0	0	0	0	0	0	0	0	0	0	0	0	0	0	0	0	0	0	0	0	0	0	0	0	0	0	0	0	0	0	0	0	0	0	0	0	368490	4.6673	2	1	4.7	Purple acid phosphatase
A0A287PHL1	4685500	2911700	2897600	2783900	2655600	2721600	2728800	2109200	1913600	2783600	3549200	2845100	3382300	3003100	2848500	3064100	2393100	2429500	3888100	2769800	3795900	3742500	3292500	3821500	3349800	3306100	3421200	4700400	3686100	3133100	2807800	3467100	3430500	2834600	3677500	3622400	58.352	219	11	22.5	Uncharacterized protein
M0XWV3	10595000	10276000	12262000	9625500	8419100	10004000	9522300	8694600	9780800	8844400	9458300	9062300	11263000	9551200	10939000	12053000	9459300	11423000	10517000	7711600	7154800	7552500	7077400	6809400	7984200	8233600	11279000	14040000	6711400	8332800	8948900	9602000	9742300	7441000	6578200	7436000	323.31	499	15	3.2	Uncharacterized protein
A0A287PJ60	0	0	0	0	0	0	0	0	0	0	0	0	0	0	0	0	0	0	0	0	0	0	0	0	0	0	0	0	0	54172	0	0	0	0	0	0	2.3104	1	1	2.6	Uncharacterized protein
A0A287PIB2	0	0	0	0	0	0	0	0	0	0	0	0	0	0	0	0	0	0	0	0	0	0	391970	0	0	0	0	0	594680	0	0	0	0	0	878030	431220	28.041	21	6	9.1	Glyco_hyd_65N_2 domain-containing protein
A0A287PJA9	0	0	0	0	0	0	0	0	0	0	0	0	0	0	0	0	0	0	0	0	0	0	0	0	0	0	0	0	0	0	0	250990	0	0	0	0	10.277	9	2	19.7	Histone H2B
A0A287PJG4	0	0	0	0	0	0	0	0	0	0	0	0	0	467200	0	0	0	0	0	0	0	0	0	0	0	0	0	0	0	0	0	0	0	0	0	0	2.1998	4	2	8.6	PPIase cyclophilin-type domain-containing protein
A0A287PJU2	14513000	26039000	30985000	25031000	19830000	19984000	20165000	24488000	20637000	23926000	13840000	19738000	22969000	19924000	20939000	19565000	18212000	25309000	18974000	20973000	16500000	14351000	18230000	14907000	20025000	22214000	15227000	22107000	14278000	19063000	17344000	18071000	20388000	15941000	15641000	14833000	323.31	356	14	28.7	40S ribosomal protein S3a
A0A287PKC2	156150000	153840000	152420000	154270000	200700000	197600000	191060000	218810000	208710000	206380000	179790000	191830000	199460000	190850000	195650000	211710000	241350000	208230000	233140000	241210000	185350000	144280000	134590000	125200000	205710000	198700000	183820000	194430000	89624000	150790000	170220000	152620000	165330000	106170000	62095000	72303000	323.31	1467	26	41.5	Uncharacterized protein
A0A287PKJ3	0	0	634060	690080	818500	839950	717610	841930	821840	770130	850320	1233500	0	784830	0	895150	0	1593500	705600	0	716200	1057300	513590	682580	1016600	1005800	700660	0	507830	676500	626310	679040	828870	659120	544490	700340	184.19	99	6	29.2	PCI domain-containing protein
A0A287PKN5	0	0	0	198550	0	0	0	0	0	0	0	0	0	0	0	0	0	0	0	0	0	0	0	0	0	0	0	0	0	0	0	0	0	0	0	0	7.374	4	3	12.1	RNA cytidine acetyltransferase
A0A287PL63	0	0	0	0	349340	0	0	0	0	0	0	0	0	0	0	0	0	0	0	0	0	0	0	0	0	0	0	0	0	0	0	0	0	0	0	0	4.7618	30	5	4	PCI domain-containing protein
F2EL23	39193000	19719000	19194000	19595000	19889000	21156000	20028000	21109000	19827000	20757000	20666000	19465000	21432000	20472000	21747000	19252000	24208000	20978000	22125000	21651000	23863000	22214000	24035000	23105000	22606000	17752000	20680000	26966000	22077000	20141000	19905000	22025000	20984000	21601000	25535000	20302000	323.31	783	32	48.8	Predicted protein
A0A287PLT5	0	0	0	0	0	193760	171950	213190	205410	189010	216710	258110	0	220590	254340	0	0	132460	0	0	215190	252030	233120	290580	288720	0	273410	0	0	0	0	123670	0	167360	141210	0	8.8995	52	1	11.9	Uncharacterized protein
A0A287PMF1	0	907130	1354000	1421000	1021900	1252000	1584300	1686100	2261100	1600100	1141900	1559200	2132900	2470000	2970100	1618700	2474700	1074800	1578200	1353700	3163200	3172600	3700000	3691800	1850300	1817000	1710000	0	3680300	2177200	1932600	2135300	1842800	3766000	4143600	3789900	32.931	112	5	27.1	Phosphoserine aminotransferase
A0A287PNF0	0	0	0	0	0	0	0	0	0	0	0	0	112620	0	0	0	0	0	0	0	0	0	0	0	0	0	0	0	130240	0	0	168140	141980	0	0	0	39.77	36	5	11.3	YTH domain-containing protein
F2E4I7	0	0	545290	471150	0	599850	0	514070	377010	0	0	397640	0	453820	0	349470	0	482370	0	0	0	0	0	357280	401330	0	422470	456750	0	0	0	395920	0	0	0	369020	8.9668	48	3	6.7	Predicted protein
A0A287PMQ8	0	0	0	0	1457600	1353700	1931500	1614500	1944900	1577300	1632500	1082300	0	0	1306000	1215800	1617800	1934900	1376300	1328700	1518100	1096800	1163700	1087200	0	2040200	1339100	0	847540	1170400	1213000	1007100	1384400	0	1440100	0	13.939	81	4	30.4	1,2-dihydroxy-3-keto-5-methylthiopentene dioxygenase
A0A287PNB2	0	911250	684190	1166900	807260	777250	0	0	833070	0	874330	1052100	0	0	0	0	0	778290	0	0	0	0	0	0	0	0	0	0	0	0	0	0	0	0	0	0	101.06	36	5	12.6	Uncharacterized protein
A0A287PNL2	635320	1326500	1255900	1023300	828120	736880	887400	1164800	739750	727180	972740	660190	1237700	1036000	1100100	990690	1150800	1094400	1859600	1078800	646960	0	0	0	1144900	1104700	991230	1410600	563280	1137200	1073500	846120	678820	696520	612800	0	196.1	88	6	52.5	Alba domain-containing protein
A0A287PNY5	0	774710	774810	837900	767100	759280	827500	831060	819610	843940	706500	791070	957150	665020	817840	1027200	635840	477800	769910	1096800	772200	0	740280	930760	760860	695910	922090	0	1042300	963210	981920	1027800	1029900	0	0	773120	112.4	107	5	14.1	Serine/threonine-protein phosphatase
A0A287PP23	9525300	20120000	21453000	19004000	15789000	15048000	14939000	16515000	16850000	17491000	21296000	20055000	17908000	13620000	15121000	15981000	20987000	20194000	29382000	21748000	8551700	6599900	8253500	6062400	19110000	18604000	17385000	16633000	4653100	10084000	11838000	11709000	13404000	4761100	4176600	4116800	323.31	515	25	42.3	Uncharacterized protein
A0A287PPT0	0	0	945620	720300	0	928210	1160600	1151700	1237300	967990	873700	1484700	0	573770	879520	1466200	0	0	811030	1243400	1900400	1383000	1606400	1704400	0	918630	0	0	2153100	1134800	969950	1056800	977070	2233600	2497000	2850400	187.52	97	10	38.4	Uncharacterized protein
A0A287PQG2	2120600	1235500	1211300	1104600	1041900	1191800	1039900	1303200	1186200	1438100	989680	1343500	1390600	1140600	1160300	1237700	1585000	1459600	869760	1123900	920730	1007800	914540	942530	1353600	1011300	1008400	1686000	1097600	980370	915690	1032400	875870	1130300	1089600	920890	269.73	141	7	30.3	CN hydrolase domain-containing protein
A0A287PQV9	36487000	58616000	58708000	51947000	45110000	36554000	40583000	37551000	37126000	37731000	40393000	38953000	45730000	36439000	35398000	40138000	37889000	44729000	47307000	46210000	28952000	31939000	35121000	30967000	32415000	37635000	34357000	42838000	29933000	42640000	37984000	36866000	35418000	33782000	31119000	28686000	323.31	837	24	51.6	Ribos_L4_asso_C domain-containing protein
A0A287PQY8	24873000	21469000	21067000	23187000	22213000	19590000	19083000	16353000	16882000	18985000	20212000	17919000	21127000	20951000	23058000	16766000	15875000	19382000	23315000	19812000	14676000	15199000	17527000	14919000	15857000	16306000	23517000	6886900	13668000	23311000	18628000	26544000	21414000	18619000	15850000	16220000	200.44	388	10	30.8	40S ribosomal protein SA
A0A287PR25	0	0	0	0	0	0	0	0	0	0	0	0	0	0	0	0	0	0	0	0	0	0	0	0	0	0	0	0	0	1213300	0	0	0	0	0	0	7.6615	9	1	4.6	Ribosomal_L2_C domain-containing protein
A0A287PRJ1	1380500	0	0	967820	1548000	1558300	1476500	1931900	1474700	1825900	1336400	1597200	1365900	1601600	1322200	1057700	1883400	2006800	1850900	1215200	2427300	2048900	1859800	1811000	1480600	2044500	1051100	1718800	1778700	1714500	1540600	1450400	1492600	2195100	1835300	2182500	127.74	154	7	20.7	Peptidase A1 domain-containing protein
A0A287PRK3	0	0	0	0	0	0	0	0	0	0	0	0	0	0	0	0	0	0	0	0	0	0	0	0	0	0	0	0	0	0	0	0	250850	0	0	0	7.3448	19	3	16.2	Uncharacterized protein
M0YRR5	0	0	0	0	0	0	0	0	0	0	0	0	0	0	0	0	0	0	0	0	0	0	0	0	0	0	0	643650	0	0	0	0	0	0	0	0	8.926	32	3	18	ADH_zinc_N domain-containing protein
F2D4N4	0	0	0	0	0	0	0	0	0	0	0	0	0	0	0	0	0	0	0	0	0	0	0	0	0	0	0	0	0	0	0	0	273510	0	0	0	52.003	25	1	4.3	Predicted protein
A0A287PSF7	14893000	11420000	9779400	11241000	9718000	9709000	9238200	10026000	9309300	10776000	8717700	8634400	11977000	10429000	10636000	12315000	9403100	9741000	9857800	8264900	8230800	8940300	9447000	8434000	10557000	10773000	9184400	12912000	7580800	10506000	9653400	9963900	9698200	8452000	8517300	7310800	323.31	510	23	25	Uncharacterized protein
A0A287PST6	0	0	0	0	308220	0	0	0	0	0	0	0	0	0	0	0	0	0	0	0	0	0	0	0	0	0	0	0	0	0	0	0	0	0	0	0	3.5947	6	2	25.3	ANK_REP_REGION domain-containing protein
A0A287PTL4	0	0	0	0	0	0	0	0	0	0	0	0	0	0	0	0	0	94175	0	0	0	0	0	0	0	0	0	0	0	0	0	0	0	0	0	0	6.7998	7	2	7	ATP-grasp domain-containing protein
A0A287PU20	3865500	8500600	7177700	7100200	9960200	10236000	10002000	9198600	8721400	9956200	9817600	8867500	10898000	9399000	10131000	9302200	8112200	8514700	8179800	8700600	11844000	12325000	11415000	12931000	8643600	9577600	10875000	9591800	14482000	10355000	9751800	11109000	9822800	14313000	14606000	13067000	323.31	672	24	37.3	Aconitate hydratase
A0A287PUC9	0	0	0	0	0	0	0	0	0	0	0	0	0	0	0	0	0	0	0	0	0	0	0	0	0	0	0	0	189110	0	0	0	0	0	0	0	4.1103	5	1	8.5	GST N-terminal domain-containing protein
A0A287PUC3	0	0	1282100	0	0	0	1211800	0	1082600	2669600	871340	0	0	0	0	0	0	0	0	0	2229700	2412400	3141500	3102700	0	0	0	0	3844700	0	1824400	0	0	2931800	4294100	4037000	40.834	68	6	40.4	Uncharacterized protein
A0A287PVA2	0	0	0	0	0	0	0	0	0	0	0	0	0	0	0	0	0	0	0	0	0	0	0	0	0	0	0	0	0	0	0	0	192140	0	0	0	2.4778	13	1	9.3	HisG domain-containing protein
M0Y182	0	0	0	0	0	544690	0	0	0	414370	0	0	739620	0	0	0	0	0	0	0	847890	932040	999030	1058200	0	622550	0	852580	1369700	1063000	864800	897360	715450	910130	1062400	916020	105.6	80	8	19.1	Uncharacterized protein
A0A287PW00	0	0	0	0	0	0	0	0	0	0	0	0	0	0	0	0	0	0	0	0	0	0	0	0	0	0	0	0	0	0	0	0	0	0	0	159240	12.681	9	4	22.9	Ubiquitin-like domain-containing protein
A0A287PV69	0	0	0	0	0	0	0	0	0	0	0	0	0	0	0	0	0	0	0	0	0	0	0	0	0	0	0	0	0	0	0	115890	0	0	0	0	7.0404	15	2	16.7	Uncharacterized protein
A0A287PVL0	0	0	0	0	0	0	0	409040	0	0	0	0	0	0	0	0	0	0	0	0	0	0	0	0	0	0	0	0	0	0	462730	0	0	0	0	0	6.309	14	2	21.6	Uncharacterized protein
A0A287PVL8	38414000	0	0	1067100	0	0	0	0	0	0	0	0	0	8184800	0	1966700	5457400	0	1330200	2968300	8075400	10383000	6510100	7758200	0	0	0	0	13034000	1187400	0	0	2410800	12714000	9126200	16330000	196.61	89	5	28.2	AAI domain-containing protein
A0A287PVU6	0	0	0	0	0	0	0	0	0	0	0	0	0	0	305290	0	0	0	0	0	0	0	0	0	0	0	0	0	0	0	0	0	0	0	0	0	6.5349	9	4	11	Dolichyl-diphosphooligosaccharide--protein glycosyltransferase subunit 1
A0A287PXN4	0	0	0	0	0	0	0	0	0	0	0	0	0	0	0	0	0	0	0	0	0	0	0	0	0	0	0	0	464270	0	0	0	0	0	0	0	2.9448	6	1	12.2	N-acetyltransferase domain-containing protein
A0A287PX79	0	0	0	0	0	0	0	0	0	0	0	0	0	0	0	0	0	0	0	0	0	0	0	0	0	0	0	0	0	0	0	68917	0	0	0	0	7.63	9	2	23.2	Methyltransferase
A0A287PXI5	0	0	0	0	0	0	0	0	0	0	0	0	0	0	0	0	0	0	0	0	0	0	0	0	0	0	0	0	0	0	0	0	0	0	0	252420	4.1873	4	1	5.3	Uncharacterized protein
A0A287PXJ6	1293100	2172400	2552500	2120100	2060100	1897200	1693700	1784200	2169100	2087400	1832600	2082600	1661600	1733600	1730700	1742500	1288700	1288700	1454300	0	2137500	1586200	1766100	1690100	1713000	1486700	1483500	1837700	1397400	1982800	1478000	1783700	1946700	1335400	1283200	1572800	64.379	80	6	13.7	Uncharacterized protein
A0A287PYN9	0	0	0	0	0	0	0	0	0	0	0	0	0	0	0	0	0	0	0	0	0	0	0	0	0	0	0	0	199820	0	0	0	0	0	231940	0	27.79	9	2	18.7	Uncharacterized protein
A0A287PYT2	0	0	0	0	0	0	0	0	0	0	0	0	0	0	0	0	0	0	0	0	0	0	0	0	0	0	0	0	225210	0	0	0	0	0	0	0	5.7362	6	3	0	Beta_elim_lyase domain-containing protein
A0A287PYR1	0	0	0	0	0	0	0	0	0	0	0	0	0	0	0	0	0	0	0	0	1123900	1147800	786550	932340	0	0	0	0	963460	0	0	0	0	909750	778620	815580	74.86	29	4	10.4	Uncharacterized protein
A0A287PZ95	0	0	0	0	0	0	0	0	0	0	0	0	0	0	0	0	0	0	0	0	0	0	0	0	0	0	0	0	0	0	0	0	0	0	0	0	14.346	1	1	7	Uncharacterized protein
M0YMJ7	0	0	0	0	0	0	0	0	0	0	0	0	0	0	0	106430	0	0	0	0	0	0	0	0	0	0	0	0	0	0	0	0	0	0	0	0	14.195	3	1	7.2	AMPK1_CBM domain-containing protein
A0A287Q0J9	0	0	0	0	0	0	0	0	0	0	0	0	0	0	0	0	0	0	0	0	0	0	0	0	0	0	0	0	60201	0	0	0	0	0	0	0	4.4525	2	3	18.4	Uncharacterized protein
A0A287Q0E8	0	594540	419400	435190	446310	0	0	0	0	0	0	0	0	0	418380	0	568100	0	0	0	0	390960	452960	474020	504220	891180	609130	785810	455020	555910	535290	551940	0	0	558230	399780	169.03	62	3	17.2	rRNA N-glycosidase
A0A287Q0F5	0	0	0	0	0	0	0	0	0	0	0	0	0	0	0	0	0	0	0	0	0	0	176630	0	0	0	0	0	260620	0	0	249810	0	0	0	237770	2.1569	15	6	1.7	rRNA N-glycosidase
A0A287Q1B3	0	0	0	0	0	0	0	0	0	0	0	0	0	0	0	0	0	0	0	0	891690	1588600	1281000	1823700	0	0	0	716360	1709800	1250000	1398200	1551900	969280	1068900	1429200	1431500	123.94	71	9	10.5	rRNA N-glycosidase
A0A287Q0Z3	699860	141970	234340	421450	1120700	1040400	927600	1043800	975400	863470	1230400	1441200	546420	856570	0	658960	0	408810	0	0	728160	1216600	806160	971180	0	946350	1091000	0	740430	696130	524120	349660	462400	248310	175650	586470	39.873	85	3	29.6	AAI domain-containing protein
A0A287Q0Y8	0	0	0	0	0	0	0	0	0	0	0	0	0	0	0	0	0	0	0	0	0	151350	0	0	0	0	0	0	0	0	0	0	0	0	0	0	8.2537	3	1	14.7	AAI domain-containing protein
A0A287Q147	0	0	0	0	0	0	0	0	0	0	0	0	632840	0	0	0	0	0	0	0	0	0	0	0	0	0	0	0	0	0	0	0	0	0	0	0	3.1993	17	3	6.5	Uncharacterized protein
A0A287Q1U0	0	0	0	0	0	0	0	0	0	0	0	0	0	0	0	0	0	0	0	0	0	0	332940	0	0	0	0	0	574870	0	0	291120	0	0	388600	0	27.987	25	5	7.6	Coatomer subunit alpha
A0A287Q2B4	0	0	0	378000	0	0	294120	0	0	0	0	0	0	0	0	0	0	0	0	0	0	0	0	0	0	0	0	0	0	0	0	0	0	0	0	0	17.028	27	4	15.9	PKS_ER domain-containing protein
A0A287Q2Y4	0	0	0	0	0	0	0	0	0	0	0	0	0	0	243690	0	0	0	0	0	0	0	0	0	0	0	0	0	0	0	0	0	280840	0	0	0	6.0647	19	9	2.5	Alanine--tRNA ligase
A0A287Q333	0	0	0	0	0	0	0	0	0	0	0	0	0	0	0	0	0	0	0	0	0	0	0	0	0	0	0	0	314470	0	0	0	0	0	0	0	100.25	1	1	5.2	Uncharacterized protein
A0A287Q326	0	0	0	0	0	0	0	0	0	0	0	0	0	0	0	0	0	0	0	0	0	0	0	0	0	0	0	0	0	0	0	0	72656	0	0	0	8.1202	13	2	13.5	Uncharacterized protein
A0A287Q345	2441700	2077700	2048000	1966700	2447000	2860800	2438200	2701900	2336300	2990500	2233900	2565700	2514400	2469600	1999800	2231600	2464800	2527000	2736800	2453300	2573700	1913900	1852500	2434400	3104100	2795400	2936000	4029600	1675900	1999300	2313400	1965000	2361000	1238300	1547400	1634600	323.31	204	13	15.2	Uncharacterized protein
A0A287Q3J1	0	0	473560	585360	417390	395910	377820	369470	432440	377970	0	428840	0	435590	518530	594390	310750	0	598850	356140	496440	317910	410270	0	662670	473220	612240	511250	0	555500	459250	573130	589120	0	328200	416430	6.6428	77	2	18.5	Small nuclear ribonucleoprotein Sm D3
Q84T20	51561000	690380	5051600	3035600	1555600	8307600	14312000	2217900	2067700	2795800	0	0	18737000	27419000	10194000	17547000	26236000	5095000	5038700	23007000	28444000	65821000	37776000	35839000	2694000	6473300	3580800	3302200	93341000	7999500	12196000	12407000	17328000	114770000	47536000	83595000	323.31	452	24	53.6	Beta-amylase
A0A287Q3X6	0	0	0	134260	0	0	0	0	0	0	0	0	0	0	0	0	0	0	0	0	0	0	0	0	0	0	0	0	0	0	0	0	0	0	0	0	4.1826	3	2	4.7	Malate dehydrogenase
A0A287Q3Z2	0	4068500	3122100	3269500	3279900	2995400	3635500	4027400	3615200	3644600	3506500	4293200	3022400	4506800	3173600	3018000	3427600	2581800	2635000	2974100	3297900	3685800	4214900	2717100	5554500	3021000	3392900	4307200	3105000	4188000	4497800	3634400	3841700	2694200	3181100	2929200	323.31	164	6	29.9	Nascent polypeptide-associated complex subunit beta
A0A287Q4U2	0	0	0	0	0	0	0	0	0	0	0	0	0	0	0	0	0	0	144790	0	0	0	0	0	0	0	0	0	0	0	0	0	0	308220	0	0	31.978	34	6	5.4	Uncharacterized protein
A0A287Q5N1	0	0	0	0	0	0	0	0	0	0	0	0	0	0	0	0	0	0	0	0	8133000	7201800	5290800	6654000	0	0	0	0	4777500	0	0	0	0	6588600	8845500	6247500	73.496	71	7	33.8	Uncharacterized protein
A0A287Q5K9	0	0	0	0	963370	0	1096600	1010400	1051600	785380	940980	0	1100300	958830	981280	0	0	0	0	1177900	975930	1068900	1257800	1274300	0	0	0	889060	1505800	863200	1003700	1108500	910870	1559800	1586400	1512400	110.49	91	6	14.6	Uncharacterized protein
A0A287Q5Q8	1488800	0	0	0	0	0	0	0	0	0	0	0	0	0	0	0	0	0	0	0	0	0	0	0	0	0	0	0	0	0	0	0	0	0	0	0	26.643	5	2	14	AAI domain-containing protein
Q5URW6	2321400	0	0	0	0	525150	0	0	0	0	0	0	0	999730	482000	0	1694100	0	0	1516000	0	0	0	0	0	0	0	0	0	0	0	0	0	0	0	0	55.622	29	2	18.4	Hordoindoline b-1
A0A287Q635	1891700	0	0	0	0	0	0	0	0	0	0	0	0	0	0	0	0	0	0	0	0	0	0	0	0	0	0	0	0	0	0	0	0	0	0	0	42.061	15	2	12.5	AAI domain-containing protein
A0A287Q681	0	0	0	235880	0	0	0	0	0	0	0	0	0	0	0	0	0	0	0	0	0	0	0	0	0	0	0	0	0	0	0	0	0	0	0	0	5.0585	3	2	19.1	Uncharacterized protein
A0A287Q728	80805000	96322000	114180000	106830000	106630000	103260000	104440000	113940000	110080000	105590000	99024000	97182000	100840000	103740000	95626000	90430000	109890000	90843000	111240000	117050000	123030000	112300000	112940000	100980000	106620000	109660000	102850000	135220000	106590000	113850000	130840000	111220000	119930000	111200000	117960000	120050000	323.31	1737	26	0	Uncharacterized protein
A0A287Q710	7199600	5669300	10258000	6493500	9746400	14158000	8570400	9541600	7128800	10015000	9310400	8882200	9788900	9204400	11887000	8389700	13708000	9660600	8390400	10985000	13442000	9049100	7429800	14527000	9031500	8490600	9694600	11074000	8631400	8861700	8366300	10887000	6955400	12947000	10449000	12317000	89.197	152	20	5.6	Enolase_C domain-containing protein
M0Y1S0	0	0	0	0	0	0	0	0	0	0	0	0	0	0	0	0	0	0	0	0	0	0	0	0	0	0	0	0	128110	0	0	0	0	0	0	0	2.2864	8	1	1.9	Lipoxygenase
A0A287Q774	1033900	2299300	2649000	2229700	2400400	2749500	3934300	3364700	2563100	2707400	3472200	3949300	2596900	2822400	3075600	2830800	4149500	4230900	3208100	3292500	6097200	6531900	5155600	7970500	3249900	3819400	3958700	2116200	10230000	3930700	3786400	3572000	4098500	8836600	9607400	10107000	323.31	244	10	49.6	Malate dehydrogenase
A0A287Q8C5	0	0	0	0	0	0	0	0	0	0	0	0	0	0	0	0	0	0	0	0	0	0	0	0	0	0	0	0	0	0	0	0	57359	0	0	0	4.9035	16	1	66.7	Uncharacterized protein
A0A287Q7C7	2162200	9297600	4942800	9130000	5960200	5699000	4679500	7069500	3323000	5039700	10803000	6087000	5025200	4463500	4505000	6167400	5760800	4228600	8203600	5408800	8348000	8341100	7487200	7203700	9672500	8538700	8622400	6347000	4375900	7940900	8972600	5453600	8299100	8550100	5973900	6218000	163.87	206	4	44.4	RRM domain-containing protein
A0A287Q834	0	0	0	0	0	0	0	0	0	0	0	0	0	0	0	0	0	0	0	0	0	0	0	0	0	0	0	0	0	0	0	0	70337	0	0	0	4.301	4	2	4.1	Uncharacterized protein
A0A287Q7M4	0	0	0	0	0	0	0	0	0	0	0	0	0	0	0	0	0	0	0	0	0	71268	0	91085	0	0	0	0	82137	0	0	0	0	0	0	0	5.2784	8	1	2.2	Uncharacterized protein
A0A287Q7Q1	0	0	0	0	0	0	0	0	0	0	0	0	0	0	0	0	0	0	0	0	0	0	0	0	6853900	0	0	0	0	0	0	0	0	0	0	0	12.213	36	24	1.8	Uncharacterized protein
A0A287Q7Z3	0	0	0	0	0	0	1030600	0	0	0	0	0	0	0	0	0	0	0	0	1544500	0	0	0	0	0	0	0	0	841640	0	0	0	0	0	0	0	13.185	33	5	24.4	Uncharacterized protein
A0A287Q7Z9	0	0	0	0	0	0	0	0	0	0	0	0	0	596920	0	0	0	0	0	0	0	0	0	0	0	0	0	0	0	0	0	0	0	0	0	0	67.739	38	9	10.6	Uncharacterized protein
A0A287Q809	0	0	0	0	0	0	0	0	0	0	0	0	0	0	0	0	0	0	0	0	0	0	0	0	0	0	0	0	0	0	0	0	0	0	530100	0	2.5938	2	2	20.9	Uncharacterized protein
A0A287Q8P2	0	0	0	0	0	0	0	0	0	0	0	0	0	0	0	0	0	0	0	0	0	0	0	0	0	0	0	0	128870	0	0	0	0	0	182700	0	3.5551	4	4	18	Uncharacterized protein
A0A287Q894	0	0	0	502300	459780	0	499330	453410	538580	0	0	0	0	0	0	0	0	0	0	0	0	0	0	0	0	0	0	0	0	0	0	0	0	0	0	0	17.325	21	5	6.7	Uncharacterized protein
A0A287Q8X7	1233100	3138300	4018200	2535500	2807100	2747000	2885500	3386900	2564500	2941100	3356300	2040000	2739300	3576500	2653000	3206600	3999100	3167700	3057600	3314500	4089600	5952700	5131600	4980300	2748200	2732700	3366300	2417200	5797000	3128800	3410900	2975900	3891600	7125200	6420300	5578900	323.31	216	9	27.7	Cysteine synthase
A0A287Q8Z0	0	2475900	0	2519900	0	2898700	5020000	1905800	0	2342400	2217000	2078800	0	1521900	2780000	1708200	1862100	0	2498100	4094100	2399500	4234500	5181800	5290500	2242200	1598600	2016600	1908500	12700000	2387300	3887700	0	3229900	4020300	4171400	7373400	43.081	87	9	13.6	Meth_synt_1 domain-containing protein
A0A287Q9M9	10746000	13607000	11780000	12553000	11702000	13288000	12334000	11905000	11804000	12034000	11014000	10414000	16937000	14303000	15542000	13937000	9623300	15252000	11466000	13050000	14818000	20847000	27257000	23464000	12547000	15111000	11720000	18611000	24468000	15256000	16242000	15817000	15864000	23229000	22073000	19364000	323.31	397	20	30.6	Meth_synt_2 domain-containing protein
A0A287QAE1	0	0	0	556470	0	0	0	0	0	0	0	0	0	0	0	0	0	0	0	0	0	0	0	0	0	0	0	0	0	0	0	406740	0	0	0	0	70.63	28	2	13.8	Uncharacterized protein
A0A287S9H5	0	0	0	0	0	0	0	0	0	0	0	0	0	0	0	0	0	0	0	0	0	0	0	0	0	0	0	0	0	0	0	0	71678	0	0	0	6.5003	17	1	4.6	Serine/threonine-protein phosphatase
A0A287QAA5	0	791490	0	0	0	0	0	0	0	0	0	0	0	0	0	2451500	0	0	449640	0	0	0	696450	0	0	0	1028500	0	0	983230	0	0	0	0	0	0	12.394	37	2	15.5	WD_REPEATS_REGION domain-containing protein
A0A287QAE3	0	0	0	185480	0	0	0	0	0	0	0	0	0	0	0	0	0	0	0	0	0	0	0	0	0	0	0	0	0	0	0	0	0	0	0	0	50.239	12	1	8.8	SAM_MPBQ_MSBQ_MT domain-containing protein
A0A287QB60	0	0	0	119780	0	196140	174220	0	0	0	188060	229030	0	173510	224350	0	0	0	133010	101300	0	231470	0	0	0	0	0	0	0	159540	149510	134400	230660	0	0	0	7.2731	45	1	4.1	Uncharacterized protein
M0YM33	0	0	0	0	0	0	0	0	0	0	0	0	0	0	0	0	0	0	0	0	0	0	0	0	0	0	0	0	0	28995	0	0	0	0	0	0	10.591	4	3	8.4	LisH domain-containing protein
A0A287QBI1	5365200	6788900	5907900	6303100	8054900	6854900	6832900	7367800	7720300	11118000	5405500	7052500	4640900	9498600	8325300	7594000	7505100	7329200	5080300	8817200	4030900	5108300	4520900	3930100	8268200	7149600	5655800	3421000	3714200	6392600	5262600	7030900	7036100	3271300	3737600	4269900	247.53	512	6	26.9	Uncharacterized protein
A0A287QBY8	0	0	0	0	0	0	0	0	0	0	0	0	0	0	0	0	0	0	0	0	0	0	0	0	0	0	0	0	273080	0	0	0	0	299820	0	0	4.2342	8	2	7.8	Pectinesterase
A0A287QBW2	0	0	0	0	0	0	0	0	0	0	0	0	0	0	0	0	0	0	0	0	0	0	0	0	0	0	0	0	0	0	0	0	105320	0	0	0	65.796	25	3	6.8	Germin-like protein
A0A287QC03	6581800	7456200	6235300	5104100	3234200	4677300	2107400	4932000	3384000	3327600	4575500	3260500	3658200	3234200	2530200	3420500	3673500	3040400	4634400	3530500	2005900	2012100	1850800	2580200	3700500	5271200	4993200	1789000	2331700	5493000	4585700	4962300	2899800	1481000	1165700	1952500	194.71	201	4	9.2	Germin-like protein
A0A287QCL0	0	0	0	0	0	0	0	0	0	0	0	0	910740	687210	760180	666500	0	0	0	0	519060	607790	643040	655180	442970	538220	0	929250	0	668350	620320	539930	545990	502050	0	0	77.046	54	5	8.8	Uncharacterized protein
M0XQH2	0	0	0	114490	0	0	0	0	0	0	0	0	0	0	0	0	0	0	0	0	0	0	0	0	0	0	0	0	0	0	0	0	0	0	0	0	3.1129	3	1	4.5	Uncharacterized protein
A0A287QDK5	0	0	214290	0	0	0	0	0	0	0	0	0	0	0	0	0	0	0	0	0	0	0	0	0	0	0	0	0	0	0	0	0	0	0	0	0	49.542	26	1	15.1	Ku_N domain-containing protein
M0Y7M3	0	1317100	1328800	1198900	0	1281800	1358800	1164800	1324600	1325300	1439100	1421000	0	1260900	1310400	1532000	1439600	0	2003700	1507100	1731500	0	1499300	2016100	1584800	1378900	1409600	2357800	1249200	1198900	1469400	0	1559900	0	0	1660600	181.01	85	5	35.5	Sulfurtransferase
A0A287QDT0	0	0	0	0	0	0	0	0	0	0	0	0	0	0	0	0	0	0	0	0	0	0	0	0	0	0	0	0	257490	0	0	0	0	0	444390	391220	20.115	14	4	27.4	Cellulase domain-containing protein
A0A287QDP7	0	0	0	620740	1803200	1220700	968030	1149600	1805600	0	1472900	940360	0	1103900	862100	1810300	1014300	0	0	824520	877470	1623700	997240	1142500	0	545240	0	0	0	1274200	1227600	808890	850080	0	0	0	59.248	66	3	37.9	Uncharacterized protein
A0A287QE41	0	0	0	0	0	0	0	0	0	0	164070	0	0	0	0	0	0	0	0	0	0	0	0	0	0	0	0	0	0	0	0	0	0	0	0	0	3.7401	2	2	9.2	Uncharacterized protein
A0A287QE55	0	0	0	0	0	0	0	0	0	0	0	0	0	0	0	442480	0	0	0	0	0	0	0	0	0	0	0	0	0	0	0	0	0	0	0	0	10.798	11	4	20.8	TPR_REGION domain-containing protein
A0A287QFA8	0	0	0	0	0	0	0	0	0	0	0	0	0	0	0	0	0	0	0	0	0	0	0	0	0	0	514310	0	0	0	0	0	0	0	0	0	28.666	25	2	24.5	Abhydrolase_3 domain-containing protein
A0A287QEN7	0	0	0	0	928640	0	0	0	0	577250	0	0	0	796550	0	0	0	501550	0	0	0	607620	0	0	0	0	0	708140	731850	0	0	0	0	649170	0	0	38.587	43	2	15.1	Aldo_ket_red domain-containing protein
A0A287QER1	0	0	0	0	791420	685600	0	0	0	0	0	635550	0	0	0	0	0	0	0	0	0	0	0	0	0	0	0	0	375530	503390	0	0	0	0	0	0	11.565	17	2	26.1	Uncharacterized protein
A0A287QFL4	0	0	0	135060	0	0	0	0	0	0	0	0	0	0	0	0	0	0	0	0	0	0	0	0	0	0	0	0	0	0	0	0	0	0	0	0	23.62	15	3	7.3	Uncharacterized protein
A0A287QGA8	0	0	0	0	0	0	0	0	0	0	0	0	0	0	0	0	0	0	1409000	1248800	0	0	0	0	0	0	0	0	0	0	0	0	0	0	0	0	2.2136	19	1	16.5	Uncharacterized protein
A0A287QI28	0	0	1207800	1081500	936310	0	0	0	0	0	1123300	1246500	0	0	1970300	0	0	610730	0	0	1969400	1645400	1483000	0	0	0	0	0	1740000	0	0	920570	654850	2479000	1803100	2253500	74.39	54	2	21	Pribosyltran domain-containing protein
A0A287QJT0	0	0	0	0	0	0	0	0	0	0	0	0	0	0	0	0	0	0	0	0	0	0	0	0	0	0	0	0	0	283900	0	0	0	0	0	0	12.396	5	1	11.1	TPR_REGION domain-containing protein
A0A287QL18	0	0	0	0	0	0	0	0	0	0	0	0	0	0	0	0	0	0	0	0	0	0	0	0	0	0	0	0	0	703550	0	0	0	0	0	0	33.446	21	1	17.9	Uncharacterized protein
A0A287QLB7	0	0	0	253900	0	0	420080	0	0	448170	441590	494150	0	0	0	0	0	0	0	0	438680	570070	361930	467400	0	317500	509330	0	388260	418460	338380	0	0	335580	318620	676210	52.879	52	1	6.9	Uncharacterized protein
A0A287QLG6	25958000	16466000	17600000	14936000	13690000	12050000	12376000	12934000	12622000	12571000	12734000	12692000	14229000	14267000	12355000	13752000	13470000	14198000	22083000	13838000	11642000	10857000	12005000	10648000	13080000	13765000	10791000	10669000	9129700	13300000	12271000	12601000	11111000	10697000	8516300	10107000	225.54	279	8	30.2	Ribosomal_L2_C domain-containing protein
A0A287QLL6	0	0	0	0	0	0	0	0	0	0	0	0	0	0	0	0	0	0	0	79646	0	0	0	0	0	0	0	0	0	0	0	0	0	0	0	0	2.5249	2	9	11	Uncharacterized protein
M0V2C8	0	1116200	1787200	757800	1005900	1817900	1335000	1090400	1137100	1316400	1229800	1346800	1904200	999240	2446000	0	1055500	1213100	1084900	966680	1524400	1776100	1276300	0	861790	1244100	1320900	0	1506600	1379600	1101600	2469900	1116700	1646400	1300700	1583400	156.71	78	4	19.8	Uncharacterized protein
A0A287QM05	0	1092900	0	0	689700	760820	0	0	0	842410	937450	0	1113100	1249800	1121700	1028100	723670	473740	0	0	0	1234600	893170	720570	975260	1125900	1142000	667660	0	0	0	0	0	846000	0	0	292.67	59	4	25.7	Prefoldin subunit 3
A0A287QML7	0	0	0	0	0	0	0	0	0	0	0	0	0	0	0	0	0	0	0	0	0	0	0	0	0	0	0	0	0	0	0	0	151330	0	0	0	14.871	8	1	10.3	Uncharacterized protein
M0UUV2	0	0	0	0	0	0	0	0	0	0	0	0	0	0	0	0	0	0	0	0	0	0	0	0	0	0	0	0	0	0	0	0	68664	0	0	0	2.8201	6	1	5	Uncharacterized protein
A0A287QN80	0	0	0	0	0	0	0	0	0	0	495560	0	0	594860	0	675480	0	629950	0	0	0	634290	742330	620240	644410	0	607650	0	620460	0	614930	577140	779110	678320	768180	663690	15.708	58	5	29.2	Uncharacterized protein
A0A287QNC0	0	0	0	0	0	0	0	0	0	0	0	0	0	0	0	0	0	0	0	0	0	0	0	204380	0	0	0	0	0	0	0	0	0	0	0	0	4.251	1	2	13.5	Bet_v_1 domain-containing protein
A0A287QNN2	0	0	0	0	0	0	0	0	0	0	0	0	0	0	0	0	0	0	0	0	0	0	0	0	0	0	0	0	181240	0	0	0	0	0	0	0	9.0189	3	2	0	Bet_v_1 domain-containing protein
A0A287QPF4	0	0	0	0	0	0	0	0	0	0	0	0	0	0	0	596920	0	0	0	0	0	0	0	0	0	0	0	0	0	0	359410	0	353150	0	0	0	3.8653	33	2	16.2	Uncharacterized protein
A0A287QPZ3	0	0	0	0	0	0	0	0	0	0	0	0	138180	0	0	0	0	0	0	0	0	0	0	0	0	0	0	0	0	0	0	0	0	0	0	0	2.4674	3	2	9.3	Uncharacterized protein
A0A287QQT3	0	0	0	147780	0	0	0	0	0	0	0	0	0	0	0	0	0	0	0	0	0	0	0	0	0	0	0	0	0	0	0	0	0	0	0	0	15.74	9	2	8.5	Uncharacterized protein
A0A287QQF3	1423200	699540	1128400	867740	1104600	1015100	1087300	1438300	1334700	1102900	993670	1235900	1704600	1052500	1732900	1196500	1500500	1110000	1729500	1497900	1387500	1428100	1712200	1609400	1513800	909260	810250	1224300	1420900	1000900	1400400	743260	1181600	1576300	1470700	1826900	315.88	166	8	18.4	Metalloenzyme domain-containing protein
A0A287QR24	0	0	164480	0	0	0	0	0	0	0	0	0	0	0	0	0	0	0	0	0	0	0	0	0	0	0	0	0	0	0	0	0	0	0	0	0	10.178	2	1	3	ANK_REP_REGION domain-containing protein
A0A287QQT5	0	639810	719760	670530	960790	785030	871610	830460	674460	937890	878050	908060	790270	651530	888020	667650	0	0	0	556180	1155100	799960	891990	1136500	660610	1139600	702060	1052300	968580	915420	760820	723550	895910	911750	1149800	1103700	33.914	142	8	39.5	Probable bifunctional methylthioribulose-1-phosphate dehydratase/enolase-phosphatase E1
A0A287QR52	0	0	0	0	0	0	0	0	0	0	0	0	0	0	0	0	0	0	0	0	0	0	0	0	0	0	0	0	0	0	0	0	0	0	123130	0	2.336	1	1	4	Uncharacterized protein
A0A287QQR0	0	0	0	0	0	0	0	0	0	0	0	0	0	0	0	0	0	0	0	0	0	0	0	0	0	0	0	0	0	0	0	0	378170	0	0	0	4.3676	21	1	12.8	Uncharacterized protein
A0A287QRE4	0	0	0	0	0	0	0	0	0	0	0	0	0	0	0	0	0	0	0	0	275530	0	0	0	0	0	0	0	0	0	0	0	0	0	0	0	10.846	6	3	16.2	Glutathione synthetase
A0A287QR30	0	0	0	0	0	0	0	0	0	0	0	0	0	0	0	0	0	0	0	0	0	0	0	0	0	0	0	0	0	0	0	488050	0	0	0	0	4.7132	2	3	16.8	Histone H2A
A0A287QRA4	1579900	4181100	4604400	3527500	3968200	4593600	3308000	4181700	4306800	3850000	3324900	4357800	4538300	3784800	3889800	5020700	3516600	3738200	4496800	4041700	3324100	2835400	3391900	3678500	4488400	4249900	2632800	4419400	2767500	3878700	3706700	3752200	4223500	3202600	2357400	3006300	323.31	229	11	15.6	HATPase_c domain-containing protein
A0A287QS34	0	0	0	0	0	0	0	0	0	0	0	0	0	0	0	0	0	0	0	0	0	0	471190	0	0	0	0	0	0	0	0	0	0	0	0	0	4.5258	14	2	5.7	DNA replication licensing factor MCM7
A0A287QS62	0	0	0	0	0	0	0	0	0	0	0	0	0	0	0	0	0	0	0	0	0	0	0	0	0	0	0	0	0	272430	0	0	0	0	0	0	2.1908	1	1	8.5	Uncharacterized protein
A0A287QSL7	0	0	0	618320	0	0	0	0	0	0	0	0	0	0	0	0	0	0	0	0	0	0	0	0	0	0	0	0	0	0	0	0	0	0	0	0	2.6449	12	1	3	AAA domain-containing protein
A0A287QSQ1	0	0	0	0	0	0	0	0	0	0	0	0	0	0	0	0	0	0	0	0	0	0	0	0	0	0	0	0	55699	0	0	0	0	0	0	0	4.4234	5	1	7.9	Defective in cullin neddylation protein
A0A287QTB3	0	0	0	0	0	227210	0	0	0	0	0	0	0	0	0	0	0	0	0	0	0	0	0	0	0	0	0	0	0	0	0	0	0	0	0	0	6.3188	15	2	3.8	Uncharacterized protein
A0A287QTP4	0	0	75845	89285	109430	176160	156990	0	0	109700	187940	0	152610	0	154070	0	0	115660	0	0	0	109700	131200	135550	101040	0	0	0	192270	118490	0	129520	162470	0	140800	144520	11.821	56	3	1.8	Uncharacterized protein
A0A287XWZ0	0	0	0	0	0	0	0	0	0	0	0	0	0	0	0	0	0	0	0	0	0	0	0	0	0	0	0	0	0	0	0	0	196780	0	0	0	99.553	16	1	8.4	Uncharacterized protein
A0A287QU38	466120	0	383190	431830	0	0	0	342750	0	370840	402120	333890	304640	0	381360	0	0	0	0	382810	0	0	0	0	0	0	0	397700	0	0	0	292990	290710	0	0	0	251.55	46	2	3	Uncharacterized protein
A0A287QUE3	12578000	11508000	12358000	12594000	8702100	9779300	8907800	10031000	9610000	10653000	9544400	10748000	7962400	7851300	10102000	9506900	7245400	7312200	10800000	9566800	7376400	8511300	9987000	7840300	9194300	8734600	9127000	12933000	7528400	8860400	7706500	9480600	8580800	7498900	7489900	6558300	323.31	391	14	42	KH type-2 domain-containing protein
A0A287QV06	0	0	0	0	0	0	0	0	0	0	0	0	0	0	0	0	0	0	0	0	0	0	0	0	0	0	0	50941	0	0	0	0	0	0	0	0	2.9178	19	1	11.3	TFIIS N-terminal domain-containing protein
F2DI93	0	0	628400	724260	0	0	0	0	0	0	0	0	0	0	0	0	0	0	0	0	0	0	0	0	0	0	0	0	292030	0	0	0	0	0	0	0	10.943	51	11	15.7	Predicted protein
A0A287QVH5	0	595210	534230	625090	0	676860	634830	814180	622650	893760	871530	806720	708210	0	638480	541890	791010	714680	0	798850	459760	562780	806360	643160	798560	679420	0	0	572760	826750	1306400	804870	825040	0	679330	551750	38.989	98	10	35.3	PEROXIDASE_4 domain-containing protein
A0A287QVY1	0	0	0	0	0	0	0	0	0	0	0	0	0	669680	878180	0	0	0	0	0	0	0	0	0	0	0	0	0	0	0	0	0	0	0	0	0	8.4514	13	2	72.9	Uncharacterized protein
A0A287QVU9	0	0	0	0	0	0	0	0	0	0	0	0	0	0	0	0	0	630860	0	0	0	0	0	0	0	0	0	0	0	0	0	0	0	0	0	0	64.382	7	2	9.3	Dihydrolipoamide acetyltransferase component of pyruvate dehydrogenase complex
A0A287QW45	0	0	0	0	0	462980	0	0	0	0	0	0	0	0	0	0	0	0	0	0	0	0	0	0	0	0	0	0	0	0	0	0	960320	0	0	0	161.06	38	1	16.7	2-oxoacid_dh domain-containing protein
A0A287QW83	0	0	0	0	0	0	0	0	0	0	0	0	0	0	0	0	0	0	0	0	0	0	0	0	0	0	0	0	0	0	0	154710	0	0	0	0	4.6548	9	6	11.1	Proteasome subunit alpha type
A0A287QWS6	0	0	0	0	0	0	0	0	0	0	0	0	0	0	0	0	0	0	0	0	0	0	0	0	0	0	0	0	0	0	0	0	342260	0	0	0	37.859	15	8	4.4	Uncharacterized protein
M0Y3T7	0	0	0	0	0	0	0	0	0	0	0	0	0	0	0	0	0	0	0	0	0	0	0	0	0	0	0	0	0	0	526070	0	0	0	0	0	-2	0	1	5.5	AA_permease_C domain-containing protein
A0A287QXP1	0	0	0	0	0	0	0	0	0	0	0	0	0	0	0	0	0	0	0	0	0	0	0	0	0	0	0	0	497000	0	0	0	0	0	0	0	8.281	9	4	10.1	AMP-binding domain-containing protein
A0A287QXK8	1674400	2619300	3711200	2837900	4664600	4827100	4315400	4607000	4596000	3903900	4752100	4572800	4956200	4348100	4698300	3753600	5209100	4461400	3898400	3222600	4851300	4887200	4651200	5472500	4818800	4422700	5793200	3984900	4671700	3912700	3981600	3728400	4918200	4751300	4234100	4901900	286.77	368	8	60.6	DUF3700 domain-containing protein
A0A287QXW0	4235700	7767400	7994900	11493000	11059000	11966000	9673200	9331700	9949100	10274000	11258000	9913100	9786000	10658000	12745000	11448000	11400000	9673600	7698500	7536500	7858100	8722500	11631000	13048000	7506400	8220100	9547500	10994000	11362000	12261000	10979000	11619000	11824000	9910300	10144000	11246000	323.31	369	14	37.4	Pyruvate kinase
A0A287QYU4	0	0	0	0	494040	0	0	269340	472720	0	591470	0	0	0	0	0	0	0	0	0	0	0	0	0	0	0	0	0	0	0	0	416240	0	0	0	0	41.851	20	3	9.4	Signal recognition particle subunit SRP68
A0A287QYW2	0	0	0	0	0	0	0	0	0	0	0	0	0	0	0	0	0	0	0	0	0	832730	0	795700	0	0	0	0	776610	0	0	0	0	842680	944990	1007600	152.76	16	2	23	ACT domain-containing protein
A0A287QZI1	0	0	0	0	0	0	0	0	0	0	0	0	0	0	0	0	0	0	707910	0	0	0	0	740840	0	0	0	0	0	0	0	0	0	0	0	0	5.8601	21	3	15.4	FAD-binding PCMH-type domain-containing protein
A0A287QZY2	0	0	176510	232040	556850	396210	450490	374420	482430	296310	357420	450180	0	243780	312290	404070	279890	234190	0	126490	305580	316560	244200	371510	211880	318830	503150	0	316930	271580	296880	194280	258820	213330	0	427560	48.554	80	4	22.9	EF-hand domain-containing protein
A0A287R103	0	0	0	0	0	0	0	0	0	0	0	0	0	0	0	0	0	0	0	62085	0	0	0	0	0	0	0	0	0	0	0	0	0	0	0	0	125.17	13	3	12.1	Alpha-L-AF_C domain-containing protein
A0A287R0T8	0	380570	320610	432890	288990	314000	0	0	0	348430	0	331100	0	0	0	0	0	393410	0	0	0	0	287060	0	0	0	0	389400	0	287130	0	0	0	0	0	0	10.807	44	3	12.9	Homoserine dehydrogenase
A0A287R124	351100	0	0	0	0	0	0	0	0	0	0	0	0	0	0	0	0	0	0	0	0	0	0	0	0	0	0	0	0	0	0	0	0	0	0	0	14.675	11	2	18.5	ADF-H domain-containing protein
A0A287R153	1728500	1241100	1394300	0	1002700	1449300	1280800	1162200	1171400	1379700	1502100	1102200	950160	838430	1120900	1294600	888260	940870	657490	996850	1067900	901200	1050500	836980	1089900	1075200	1221200	962220	974030	1194300	1022100	1083800	1075600	1046000	825810	902960	9.0543	88	5	14.6	Uncharacterized protein
A0A287R1L5	0	560950	0	0	0	594630	749820	715890	656240	0	0	0	0	0	0	484760	0	496030	0	840780	562690	458140	598770	641900	490400	415690	536380	612700	584830	0	0	507180	0	668820	572240	720070	105.11	67	7	13.7	Beta-galactosidase
A0A287R1Z6	0	0	0	0	0	0	0	0	0	0	0	0	0	0	0	0	0	0	0	0	0	0	0	0	0	0	0	0	0	0	0	0	0	452360	0	0	19.673	32	3	11.1	Uncharacterized protein
A0A287R331	966380	3168900	3074400	2953500	2548300	3960200	3079700	3375500	2873200	3665000	4468000	4010800	4979000	3624200	3598600	3863100	2960500	5633700	1944400	1979700	4323700	5163700	4841500	5022900	4536000	3839000	6786700	5321600	5280600	6105000	3921600	4532400	4171200	4188700	4796300	4480600	323.31	388	21	23.6	UBA_e1_C domain-containing protein
A0A287R3H4	0	0	0	0	0	0	0	0	0	0	0	0	0	0	0	0	0	0	0	0	0	0	0	0	0	0	0	0	0	0	0	0	213630	0	0	0	33.118	13	3	15.8	Ribosome assembly factor mrt4
A0A287R566	0	0	0	0	0	0	0	0	0	0	0	0	0	0	0	0	0	0	0	0	0	0	0	0	913550	704810	1430600	791140	0	0	0	0	0	0	0	0	8.0477	30	3	23.1	RRM domain-containing protein
A0A287R569	0	0	0	0	0	0	0	0	0	0	0	0	0	0	0	0	0	0	0	0	0	0	0	0	0	0	0	0	0	0	0	0	0	0	0	0	39.998	1	1	3.8	Peptidylprolyl isomerase
A0A287R5R0	0	0	0	0	0	0	0	0	0	0	0	0	0	0	0	0	0	0	0	0	0	0	0	0	0	0	0	0	0	160510	0	0	0	0	0	0	10.839	12	1	32.8	Uncharacterized protein
A0A287R6A6	0	0	0	0	0	0	0	0	0	0	0	0	0	0	0	0	0	0	0	63013	0	0	0	0	0	0	0	0	0	0	0	0	0	0	0	0	3.1446	5	1	2.7	WW domain-containing protein
A0A287R6B4	7367700	6376700	5596500	6323700	5217000	4470000	4953000	4953700	4054800	4702900	4219300	4942000	5658900	6297500	5602100	4806700	4775000	5242700	5526200	5088100	4894000	5393400	5667400	4677000	5190100	5123000	3981100	6513100	4843900	5700500	5480700	5902600	5248600	4935200	4776600	4871300	323.31	455	14	29.7	Polyadenylate-binding protein
A0A287R6D2	0	0	0	0	0	0	0	0	0	0	0	1203100	0	0	921260	253380	0	0	0	2971600	0	0	0	772040	0	0	490370	0	0	3347100	0	0	0	0	0	0	7.8863	51	2	15.9	Uncharacterized protein
A0A287R6X5	0	0	331780	0	0	0	0	0	0	373060	0	0	0	0	0	0	0	0	0	0	0	0	0	0	0	0	0	0	0	0	0	0	0	0	0	0	57.811	25	4	36.5	Uncharacterized protein
A0A287R7D4	0	0	0	0	124420	0	0	0	0	0	0	0	0	0	0	0	0	0	0	0	0	0	0	0	0	0	0	0	0	0	0	0	0	0	0	0	3.4274	1	4	15.8	VOC domain-containing protein
F2CTV7	47683000	27174000	27213000	23699000	22252000	34800000	30082000	37348000	22917000	32519000	32517000	30175000	21558000	26332000	18182000	20780000	23197000	25428000	38095000	40343000	34390000	27110000	28474000	24231000	25424000	25235000	26771000	30864000	24222000	28651000	27595000	28872000	27641000	26125000	35906000	31160000	323.31	462	12	22.9	Predicted protein
A0A287R7H8	0	0	0	0	0	0	0	0	0	0	0	0	0	0	0	0	0	0	0	0	0	0	0	0	0	0	0	0	0	0	0	0	217260	0	0	0	4.4848	8	15	5.1	Uncharacterized protein
A0A287R820	0	1707700	903930	864460	0	1057100	0	0	0	0	0	0	0	0	1063900	0	0	0	0	0	0	0	0	0	0	0	0	0	1424300	0	0	1509600	0	0	762510	708060	25.574	44	3	13.5	Uncharacterized protein
A0A287R7K7	1930900	3508800	3004600	2463800	2869500	3311100	3832900	2782500	2740400	2480600	3035000	2639900	3961600	2261500	3676200	3683300	1876300	3112900	1874100	2935200	3117100	3510100	3954500	4119000	2717300	3262000	4147100	4410700	3920100	3476300	3970200	3096700	3436700	3621200	3328400	4027500	81.84	300	16	5.8	Uncharacterized protein
A0A287R7R3	5461400	11020000	9505700	8319400	6961900	6516500	6562700	6433800	5885900	8975300	6787500	10068000	7494000	7810000	7483800	7794900	7315200	6235400	5879200	6294800	5762000	5470500	5887800	5083200	6809100	6264400	6322100	5402800	5204300	7260500	6561600	6390400	6572200	5529100	6050100	5655800	79.835	199	7	23.7	Uncharacterized protein
A0A287R801	7547900	7831500	8149500	8635200	8365600	9408200	8692400	8864200	9089100	7459800	9552400	8869600	8374000	9136300	7723500	8047700	8100800	7997100	6271200	7851300	8288900	7391600	7699500	8892500	8530000	8670800	8118500	10848000	9734500	7824100	7806300	8915300	7493200	7781900	6945500	8332200	323.31	485	17	49	Uncharacterized protein
A0A287R856	0	0	0	0	0	0	0	0	598580	0	0	582640	0	0	0	0	0	0	0	0	0	0	0	0	0	0	0	0	0	0	0	0	0	0	0	0	7.8785	16	4	15.1	PABS domain-containing protein
A0A287R8B5	0	0	0	533000	540840	387840	0	0	0	0	0	0	663760	0	0	0	445700	386430	0	0	0	0	0	0	774810	0	0	0	0	0	0	364920	0	0	0	0	14.899	31	7	17.9	Uncharacterized protein
M0YSD3	1400500	1546300	1142900	1813100	1645900	1488100	1721100	1829600	1811000	1852300	1087600	1257000	1842000	1769700	1431300	2095200	2646600	2029700	0	2243700	1735900	1568900	1440100	1591700	1377000	1793400	1730400	1146800	1436400	1701200	1824100	1609000	1628500	1584100	1256900	1623800	113.39	124	4	39	GrpE protein homolog
A0A287R987	0	0	0	0	0	0	0	0	0	0	0	0	0	0	0	0	0	0	0	0	0	0	0	0	0	0	0	0	0	0	0	104290	0	0	0	0	25.109	6	2	4.5	Uncharacterized protein
A0A287R9N8	0	0	0	0	0	0	0	0	0	0	0	0	0	0	0	0	0	0	0	0	0	0	0	0	0	0	0	0	206880	0	0	0	0	0	0	0	6.6888	8	3	18.2	Ferrochelatase
A0A287RAL0	0	0	0	0	0	0	0	0	0	0	0	0	0	0	0	0	0	0	0	0	0	0	0	0	0	0	0	0	0	177940	0	0	0	0	0	0	3.0369	9	3	28.7	UBIQUITIN_CONJUGAT_2 domain-containing protein
F2DMI6	2547800	2280700	2383900	1152200	0	2625300	0	0	0	2768000	4220100	2085900	805460	2666100	0	0	2954300	2590100	954810	2223100	2524700	1455800	2325800	1512300	1430700	1879200	0	2146400	1531800	2734000	2095600	0	1430700	1820100	4264300	2311600	93.863	70	7	43.9	Predicted protein
A0A287RBE1	0	613060	474180	0	0	0	398460	0	0	0	496250	0	0	362730	0	474300	494940	572430	0	403580	382280	388710	0	0	0	0	0	0	279550	335070	350310	427620	0	0	376960	0	18.084	54	6	22.4	Aminotran_5 domain-containing protein
A0A287RBR8	4318300	8058500	7664300	7576100	7997000	7249300	6768700	8275200	8988100	7432600	8835300	7527700	8178500	10360000	9539600	6974900	8890100	7884700	8052000	8927500	10654000	9685700	9663100	8964200	9914200	9258400	8826400	9808700	9725700	8161100	7476300	8868700	9164900	10785000	12451000	11504000	256.88	181	4	30.9	Uncharacterized protein
A0A287RC40	0	0	0	0	0	0	0	0	0	0	0	0	0	0	0	0	0	0	0	0	0	0	0	0	0	0	0	0	0	0	0	0	874680	0	0	0	27.9	35	1	31.2	Uncharacterized protein
A0A287RD46	0	0	0	0	0	0	0	0	0	0	0	0	0	0	0	0	0	0	0	0	0	0	0	0	0	0	0	0	0	0	0	94321	0	0	0	0	2.4165	1	1	10.3	Uncharacterized protein
A0A287RD60	0	0	0	0	0	0	0	0	0	0	0	0	0	0	0	0	0	0	0	0	0	0	0	0	0	0	0	0	0	0	0	0	78157	0	0	0	2.4825	11	1	5.5	WD_REPEATS_REGION domain-containing protein
A0A287RD67	0	1166100	859610	0	1290700	1928500	1824700	2002300	2137200	1649800	1146900	1693500	1796200	1841900	1320000	1826900	1402800	1655000	1088200	1386500	1922000	1554000	1286700	1677000	3305400	1458900	0	1700500	1023500	0	1251600	1631600	1492400	1122200	1125700	1210500	238.23	106	6	23.1	4Fe-4S ferredoxin-type domain-containing protein
A0A287RDC9	0	0	0	0	0	0	0	0	0	0	0	0	0	0	0	0	0	0	0	0	0	0	0	0	0	0	0	0	59747	0	0	0	0	0	0	0	2.8123	1	1	2.9	RING-type domain-containing protein
A0A287RDG6	0	0	0	0	0	0	0	0	0	0	0	0	0	0	0	0	0	0	0	0	0	0	0	0	0	0	0	0	0	0	0	0	0	0	206450	0	3.0885	1	2	5.6	Uncharacterized protein
A0A287REW1	346400	0	0	0	312060	0	0	0	0	0	0	0	0	0	0	0	0	0	0	0	0	0	0	0	0	0	0	0	0	227460	0	0	0	0	0	0	12.103	19	5	22.2	Annexin
A0A287RF11	1410300	2075500	1821400	2296200	2341300	1922800	2083700	2566500	2459100	2558200	2171600	1629100	2056900	2047100	1970400	2194200	2247700	1994700	2730600	2699000	1848600	1347200	1282200	1338600	2013500	2102500	2096900	1552600	1123400	1777200	1744700	1873900	2026200	1374700	1410400	1304500	151.51	132	5	43	GFA domain-containing protein
A0A287RF91	0	0	0	0	0	0	605860	0	0	0	0	0	0	0	0	0	0	0	0	0	0	0	0	0	0	0	0	0	0	0	506180	0	493800	0	0	0	2.5986	20	1	20.4	UBA domain-containing protein
A0A287RFB9	0	0	0	0	0	0	0	0	0	0	0	0	0	0	0	0	0	0	0	0	0	0	0	0	0	0	0	0	0	0	0	0	90101	0	0	0	8.2489	18	1	8.6	Uncharacterized protein
A0A287RFD6	0	283380	216730	218390	262830	288750	291960	322850	294230	258170	261700	319180	171980	305540	246820	278990	266410	0	214260	0	172600	199570	232920	0	283080	283890	315920	108450	169000	164230	232340	150280	238690	173270	105530	207500	15.558	88	3	54.1	H15 domain-containing protein
A0A287RG61	0	2111900	2240300	1653400	2293400	2368100	2405600	2462900	2202300	2362400	2671300	2266300	3331700	3634800	2708400	2519900	2232100	2713400	1334500	1209400	2845900	2529500	2346800	2744500	2478600	2371700	3132700	2858500	2501500	2416200	2260900	2466300	2934000	2063200	2639500	2614700	64.608	99	5	9.5	Uncharacterized protein
A0A287RG91	0	990670	858920	923000	1122000	825010	719400	810480	659150	1625100	485230	0	1088900	818360	776740	382820	538150	890330	0	770790	840720	1091100	1073800	975910	651450	966570	518570	1260700	929090	1038300	1164800	914950	1079900	868750	1107100	934090	98.582	98	6	6.1	Uncharacterized protein
A0A287RGS8	0	0	0	0	0	0	0	0	0	0	0	0	799150	0	0	0	0	0	0	0	0	0	0	0	0	0	0	0	0	0	0	0	0	0	0	0	6.2433	17	3	23.4	Uncharacterized protein
A0A287RGY4	2282700	4997100	3878600	3705400	5360100	5336900	5791700	4599700	5609900	5199100	5041800	4983000	5705400	5003700	4483600	5111000	4314000	6161300	4724200	5130700	4995200	5247300	4946900	6066900	3910600	4304100	4929600	5127700	7109700	4591500	4525800	5107400	5503200	5709100	5576300	5374100	322.53	384	14	3.7	Aldedh domain-containing protein
A0A287RH61	0	0	0	0	0	0	0	0	0	0	0	0	0	0	0	0	0	0	0	0	0	0	0	0	0	0	0	0	0	0	0	0	781490	0	0	0	14.288	38	13	3.9	Aldedh domain-containing protein
A0A287RHQ0	2254900	1886300	1683700	1807600	2245800	2649900	2936000	2986900	2370000	2927500	2801700	3023700	2504200	1706800	1994600	1953500	1851800	1653700	3481700	3243700	3268400	2451300	2176900	2387000	2547500	2281600	3735600	3244300	2062200	2426300	2165400	2905000	2228800	2037700	2319400	2021100	209.84	162	7	16.8	Aminotran_1_2 domain-containing protein
A0A287RIC1	448820	959610	854040	767780	549640	722180	639180	651300	719250	0	0	580650	679700	0	1021200	805500	455560	752330	0	527410	0	721030	574430	591590	0	0	0	634880	744370	0	556060	510330	577090	560780	491280	0	136.93	91	12	21.1	Eukaryotic translation initiation factor 3 subunit C
A0A287RL17	858900	944350	967260	1081500	978060	896630	994900	911190	830210	1097200	606690	927390	882990	936920	984340	0	1015500	978850	1229200	893730	1139200	1409500	1133600	1246100	0	903280	847680	1142900	1368700	1066100	851260	1081600	873580	1213600	1434400	1369400	35.612	118	8	16.6	Uncharacterized protein
A0A287RLW1	579330	2329000	2366900	2460200	2575200	2092200	2297400	2178000	2976100	2452800	2582200	2891900	2157200	2840100	2914600	2645400	1812500	2356500	2338000	2196700	2219900	2692700	2601000	3050000	2274800	2000900	2323500	2498300	2922800	2152700	2408000	2160600	2292900	2400900	2308600	2008300	199.06	234	12	30.3	Uncharacterized protein
A0A287RM00	6227900	0	3034900	4286600	2891700	3748600	3252000	4263000	2579000	3563100	4130500	3461400	3150700	5581100	3001800	2836300	5128300	4412300	5811500	5777200	6528200	4028400	4454600	5018000	3775200	4149000	2960300	6095600	3685800	4504200	4346000	4285000	4931500	4664100	5200100	4025700	32.691	91	5	47.3	Uncharacterized protein
M0WYH0	0	0	0	0	0	0	0	0	0	0	0	0	0	0	0	0	0	0	0	0	0	0	0	0	0	0	0	0	0	0	0	0	0	0	334280	0	8.7979	8	3	14.1	Aminotran_1_2 domain-containing protein
A0A287RMW1	0	0	0	0	0	0	0	0	0	0	0	0	0	0	0	0	0	0	0	0	0	537940	0	0	0	0	0	0	637810	0	0	0	0	0	660890	621390	29.652	18	3	14.6	PKS_ER domain-containing protein
A0A287RN92	0	0	0	0	0	0	0	0	0	0	0	0	0	0	0	0	0	0	0	0	0	0	0	0	0	0	0	0	0	137170	0	0	0	0	0	0	7.1641	7	1	26.8	RRM domain-containing protein
A0A287RP57	1190300	884390	655310	658190	867710	677860	725230	727580	716900	632330	563050	656700	570090	581620	736850	665660	605330	798620	647440	786320	912480	649650	839910	855980	190970	501820	459390	635980	823060	765860	677500	756140	775310	0	939360	887920	174.7	109	6	2.8	Glucose-6-phosphate isomerase
A0A287RPN3	910610	499730	502810	474760	0	565050	444710	401290	527330	724090	0	446930	486310	733590	0	521920	562530	508020	0	538400	412870	0	369420	337480	472130	0	598690	484510	315120	446250	514370	578170	491940	0	0	0	91.792	72	3	6.2	Aamy domain-containing protein
A0A287RPD3	0	0	0	0	0	0	0	0	0	0	0	0	0	0	0	0	0	0	0	0	0	0	0	0	0	0	0	0	194200	0	0	0	0	0	0	0	8.2708	4	1	29.1	Phytocyanin domain-containing protein
A0A287RPQ8	0	0	0	0	0	0	0	0	0	0	0	0	0	0	0	0	0	0	0	0	0	0	0	0	0	0	0	305610	0	0	0	0	0	0	0	0	4.6546	21	2	6.4	Uncharacterized protein
A0A287RPU7	2772500	1912800	1629100	1500500	1592000	1535300	1471000	1633400	1617000	1467800	1466300	1571900	1954400	1544600	1891400	1721200	1362200	1456300	1196500	1387100	1476900	1317800	1409600	1297400	1691200	1437100	1914600	1805700	1280100	1526900	1215800	1418900	1563100	1489100	1030100	1395300	320.56	182	10	10.4	HATPase_c domain-containing protein
A0A287RQF2	0	0	0	0	0	0	0	0	0	0	0	0	0	0	0	0	0	0	0	0	0	0	0	0	0	0	0	0	0	0	0	0	124400	0	0	0	7.1318	30	1	33.8	Uncharacterized protein
A0A287RR08	0	0	715160	1295400	0	0	0	0	0	0	0	0	0	0	0	0	0	0	1005700	0	0	0	0	0	0	0	0	0	0	0	0	0	0	0	0	0	20.29	24	3	25.6	Uncharacterized protein
A0A287RR43	24798000	19391000	17437000	19111000	16618000	17194000	16731000	17477000	15996000	16802000	18755000	16126000	24221000	16279000	24032000	24173000	13810000	18406000	13213000	17902000	17266000	20689000	22791000	21203000	16088000	16179000	18758000	21589000	19956000	19639000	20522000	20369000	19681000	23043000	20792000	21761000	323.31	679	25	28.7	HATPase_c domain-containing protein
A0A287RR84	0	0	0	0	0	0	0	0	0	0	0	0	0	0	0	0	0	0	0	0	0	0	0	0	0	0	0	0	0	0	0	0	1363900	0	0	0	-2	3	1	5	Uncharacterized protein
M0YUK6	0	0	0	0	0	0	0	0	0	0	0	0	0	0	0	0	0	39988	0	0	0	0	0	0	0	0	0	0	0	0	0	0	0	0	0	0	2.7755	3	2	28.3	Uncharacterized protein
A0A287RRS2	0	483180	344600	497350	528870	417180	441760	421610	427970	394850	413230	415550	411220	0	0	0	0	305020	572940	575930	306040	313700	242530	432670	0	400980	515910	0	354370	384300	308640	432410	294420	0	271710	0	27.224	110	5	21.1	Eukaryotic translation initiation factor 3 subunit E
A0A287RS75	0	798850	912310	1235000	1064100	1615100	1133100	899390	1105000	1002200	1220000	1316900	0	0	782950	786890	955700	995650	0	0	0	0	889120	880260	1165800	852640	1587400	784600	1167100	891900	772280	896040	1535600	894260	817640	683990	21.223	95	7	31.4	NAD(P)-bd_dom domain-containing protein
M0X9E3	0	0	0	0	0	0	0	0	0	0	0	0	0	0	0	0	0	0	0	0	0	0	0	0	0	0	0	0	0	0	0	0	243620	0	0	0	5.9367	31	1	6.5	Uncharacterized protein
A0A287RSV9	0	0	0	0	1083200	1455700	0	1718500	1267200	1305900	1484200	2325800	0	1430600	1507500	0	0	716970	0	0	0	0	0	0	0	0	0	0	0	0	0	736290	716810	0	0	0	26.064	44	4	19.7	Epimerase domain-containing protein
A0A287RT05	0	0	0	0	0	0	0	0	0	0	0	0	0	0	0	0	0	0	0	0	0	0	0	0	0	0	0	0	0	0	0	0	197320	0	0	0	4.7735	4	3	7.2	Serine/threonine-protein phosphatase
A0A287RTG3	0	0	0	398350	340720	0	0	0	372100	405480	0	0	0	0	447910	537070	0	0	250540	0	0	0	0	0	0	0	0	0	0	0	0	331370	0	0	0	0	33.008	38	2	10.7	Uncharacterized protein
A0A287RTE3	0	0	0	0	0	0	0	0	0	0	0	0	0	0	0	0	0	0	0	0	0	0	0	0	0	0	0	222310	0	0	0	0	0	0	0	0	3.527	2	1	21.4	Uncharacterized protein
A0A287RU74	6334000	5096400	4783800	4992600	3418900	3164600	4228500	4422100	3511500	4048800	3630000	3522000	4240300	3240000	3337400	3986300	2946500	3188400	4306100	4571000	3263000	3336100	3428800	2661100	3272500	3819000	3111000	2562100	2794200	3585300	3191400	3101200	3466500	3004500	2636500	2944200	222.9	122	3	51.9	Uncharacterized protein
A0A287RU66	0	858600	800530	0	878520	1526100	1072300	0	0	1492500	469930	936600	0	0	1164100	0	1236700	0	862820	1098400	861350	0	884290	927000	906350	931240	0	1268500	1098400	1025700	0	1228600	917590	776070	997250	0	47.345	64	2	47.2	Peptidylprolyl isomerase
A0A287RU99	0	0	666220	642640	324020	0	471090	0	502440	536770	0	636970	0	0	574730	458020	568780	0	692470	0	0	546610	486280	0	0	538850	0	593710	474800	595760	0	0	0	641210	524740	0	19.995	53	5	21.7	FAS1 domain-containing protein
A0A287RUW1	4471300	3816300	3904800	3677400	4123700	3928800	3913300	3673000	4503900	4174000	2871000	3605700	3473900	4043400	3195400	3242900	2716600	3525600	2714000	2784700	3200000	3271700	3202200	3251400	3793400	3869300	2602400	6001600	3395900	3441800	3425000	3616600	4287200	3294300	3109900	3604900	245.68	256	10	54.8	Proteasome subunit beta
A0A287RUY1	0	0	0	0	0	0	0	0	0	0	0	0	0	0	0	0	0	0	0	0	0	0	0	0	0	0	0	0	0	230980	0	0	0	0	0	0	42.873	8	2	15.1	Ribulose-phosphate 3-epimerase
A0A287RUT6	0	0	0	0	0	0	0	0	0	0	0	0	0	0	0	0	0	0	0	0	0	0	0	0	0	0	0	0	0	0	0	0	140010	0	0	0	2.1491	6	1	2.5	CN hydrolase domain-containing protein
A0A287RUX5	5303500	11339000	10535000	16568000	11976000	10116000	12393000	11222000	7990200	10075000	11715000	15610000	14419000	9760900	6983200	10379000	0	5324300	5130200	8776900	7525900	11622000	7458100	8773100	6362700	8331500	8617400	5568100	6609200	8861200	6920300	2766200	8314500	8444900	6479000	5887900	142	317	11	4.9	Ribosomal_L7Ae domain-containing protein
A0A287RUX2	763670	1082200	1126300	0	890440	1004100	935030	1029300	828610	818170	0	827200	1058900	1037300	1145100	1157300	924460	834210	0	1007800	0	1401000	1292400	1108600	0	1204200	881180	804190	1448100	993350	1131900	1248600	1168600	1094000	1106200	1370300	139.47	98	7	22.9	PfkB domain-containing protein
A0A287RVL7	0	1204500	1616500	1287700	1196600	1452400	1728000	1881100	1481800	1503200	1319500	1437000	504660	1198700	386600	1569300	0	768370	2059400	2169200	1431800	1405500	1417700	1109200	1176200	1688100	1317000	0	1017700	1373900	1335100	0	1600800	997330	0	1203600	9.5561	86	4	14.3	Uncharacterized protein
A0A287RVJ0	0	1414700	1739500	1462200	2553000	2257800	2285200	2006800	2473200	1919000	2229400	2093500	0	2923100	1932600	2803100	2690500	2027200	1984200	1349300	3436300	3101000	2536200	2506300	2080800	2380300	0	3567500	2781400	2003100	1397200	1928200	0	1702300	2672800	0	13.285	87	7	15.6	Pyruvate dehydrogenase E1 component subunit beta
A0A287RVL3	0	0	0	65878	0	0	0	0	0	0	0	0	0	0	0	0	0	0	0	0	0	0	0	0	0	0	0	0	0	0	0	0	0	0	0	0	2.3839	3	1	1.9	Uncharacterized protein
A0A287RWJ6	0	5143000	4057500	5045200	5579500	5781300	5417900	5729400	6185500	6021700	5593400	4464500	3476000	3697100	4151200	4508600	4249700	5693800	3335900	4452400	3302000	2887600	3028700	2628900	3965700	3492200	4343300	3295400	2259400	4135900	4290300	4395300	4286100	2239900	2716400	2873800	92.394	120	5	19.7	Uncharacterized protein
A0A287RWJ7	0	2665800	1742900	2312700	1624800	2203500	1580600	1447700	1698200	1325300	1754100	1296100	1218300	1025300	1502600	0	1605000	2153800	1577000	1681200	1118300	1061000	970710	804550	1448900	1848800	1282700	828800	882540	1281600	1512400	0	1352000	0	722030	804930	235.55	95	5	27.2	Uncharacterized protein
A0A287RXA5	1790900	2960300	4235300	3891200	2791700	2462600	3139100	3914300	3435300	3522400	1807900	2837300	3699700	2811100	3503000	1465300	3612000	3519700	2922100	2229200	3603000	5745300	3572900	3213800	2024500	2528900	2606800	2488900	3155200	4011000	2993000	3372700	3533500	4356600	0	3657700	37.456	79	7	7.7	Uncharacterized protein
A0A287RXH7	0	0	0	0	0	0	0	0	0	0	0	0	0	0	0	0	0	0	0	0	0	0	0	0	0	0	0	0	289620	0	0	0	0	0	0	0	3.8756	15	3	20.9	Uncharacterized protein
A0A287RXX8	1578600	5049300	5819100	5918200	5289700	5745000	3708300	4487300	4966600	5885400	5945000	4953800	5294200	4171200	6355100	5642500	4372300	5210900	4034900	5177700	4352900	5466300	4508100	4440500	4398500	5083100	3401500	4292000	4749600	5444900	5823700	5547300	6400700	4636600	4534000	4813600	323.31	235	7	34.1	Proteasome subunit beta
A0A287RY81	847670	2930500	2631900	2111600	2295400	2065300	2810000	3093300	2477400	2318000	1936400	2031700	2066400	2302900	1887200	2111700	3242700	2825000	2117600	2343200	3258700	2441700	3148400	3491600	2682000	1526400	2248600	2618400	3205200	2515300	2518400	2317100	2763100	3170200	3624700	3832100	130.73	172	8	5.7	Epimerase domain-containing protein
A0A287RY88	0	0	0	0	0	1832500	0	0	0	0	0	0	0	0	0	0	0	0	0	0	0	1059200	770430	0	0	1178800	0	0	0	0	786370	0	913310	713830	0	0	26.653	35	2	35.1	GST C-terminal domain-containing protein
A0A287RY39	0	0	0	0	0	0	0	0	0	0	0	0	0	0	0	0	0	0	0	0	0	0	0	0	0	0	0	0	0	0	0	0	494680	0	0	0	5.4639	8	7	6.5	Epimerase domain-containing protein
A0A287RYB1	0	0	0	0	0	0	0	0	0	0	735820	0	0	0	0	0	0	0	0	0	0	0	0	0	0	0	0	0	0	0	0	670700	0	0	0	0	16.457	31	4	40.3	Glycosyltransferase
A0A287RYU7	0	0	0	0	0	0	0	0	0	0	0	0	0	0	0	0	0	0	0	0	0	0	0	0	0	0	0	0	0	294210	0	0	0	0	0	0	8.3969	19	1	3.7	HTH myb-type domain-containing protein
F2D967	0	0	0	0	0	0	0	0	0	0	0	0	0	0	0	0	0	0	0	0	0	0	0	0	0	0	0	0	0	0	0	0	0	0	0	0	-2	1	1	3.7	Predicted protein
A0A287RZ11	0	0	0	0	554550	0	0	0	0	0	0	0	0	0	0	0	0	0	0	0	0	0	0	0	0	0	0	527470	0	0	0	0	0	0	0	0	14.042	21	5	14.2	Uncharacterized protein
A0A287RZ49	0	0	0	0	0	0	0	0	0	0	0	0	0	0	0	0	0	0	0	0	0	0	0	0	0	0	0	0	0	0	0	179950	0	0	0	0	13.669	20	2	8.7	ATPase
M0Y9J5	0	0	0	0	0	0	0	0	0	0	0	0	0	0	0	0	0	0	0	0	0	0	0	0	0	0	0	0	102800	0	0	0	0	0	0	0	3.4833	2	1	3.5	UBX domain-containing protein
A0A287RZN1	0	0	0	0	0	0	0	0	0	0	0	0	0	0	0	0	0	0	0	0	8442600	7274000	4905800	6099500	575020	1217100	662240	0	7943400	675450	1781500	2186400	2076200	8424600	8591700	10497000	323.31	168	18	70	UDP-glucose 4-epimerase
A0A287RZX4	0	0	0	0	0	0	0	0	0	0	0	0	0	0	0	0	0	96482	0	0	0	0	0	0	0	0	0	0	0	0	0	0	0	0	0	0	14.619	5	2	10.1	NEDD8-activating enzyme E1 regulatory subunit
A0A287S0D3	0	0	0	0	114490	0	0	0	0	0	0	0	0	0	0	0	0	0	0	0	0	0	0	0	0	0	0	0	0	0	0	0	0	0	0	0	-2	1	1	2.5	Hexosyltransferase
A0A287S1D0	4343600	2937600	3100000	2968000	2642700	3244000	3182600	3851700	3663800	3630900	3050900	3315600	2984300	3328800	3216500	3541100	3184400	3396100	2776400	3584000	4025800	3439600	3490500	3825400	3450100	3450300	2751200	4377100	3974300	3156700	2820900	2711900	3177400	4702600	4619200	4011100	323.31	321	13	72	Uncharacterized protein
A0A287S229	0	559810	9814000	3190800	1416900	1197600	923550	335150	90798	0	4177500	276800	1048400	293550	0	512910	495970	246200	15767000	8546800	1007100	2292200	1473700	696990	358510	499370	672290	0	1518100	7420800	7061400	896230	2570300	491940	508190	283530	7.7867	200	1	18.5	Uncharacterized protein
A0A287S239	7125200	5887200	7671300	5449500	6116700	5342800	5770400	6578000	6769500	7928000	6580600	5855600	6885400	8646600	5103600	5942400	5534700	5405900	8333700	8733100	4773100	5422000	5054500	6107600	10539000	9503600	7296800	6145800	5100300	5291500	6988300	5580000	6206800	5416800	7435200	5915200	186.71	231	9	31.7	Proteasome subunit alpha type
A0A287S2G7	0	0	0	0	0	0	0	0	0	0	0	0	0	0	0	0	0	0	0	0	0	948860	0	0	0	0	0	0	784740	0	0	0	0	951170	0	0	93.064	18	4	18.7	DHQ_synthase domain-containing protein
A0A287S2C6	0	0	0	0	0	0	0	0	0	0	0	0	0	0	0	0	0	0	0	87631	0	0	0	0	0	0	0	0	0	0	0	0	0	0	0	0	4.2063	5	1	9.6	Uncharacterized protein
A0A287S2I3	0	1764400	2562200	2166000	2162500	0	1343300	1900600	0	0	0	0	0	3227500	0	0	1976700	0	0	1602100	0	1075400	0	0	2129000	0	0	2222900	0	0	0	2309700	0	0	0	1111200	17.343	63	5	18.5	Alba domain-containing protein
A0A287S2T5	0	0	0	0	0	0	0	0	0	0	0	0	120830	0	0	0	0	0	0	0	0	159790	0	0	0	0	0	0	0	0	0	0	149210	0	0	115280	12.149	31	6	8.7	PCI domain-containing protein
A0A287S3A4	0	0	0	0	0	0	0	0	0	351960	0	0	0	0	0	0	0	0	0	0	0	0	0	0	0	0	0	0	0	0	0	0	0	0	0	0	-2	2	1	2.6	NB-ARC domain-containing protein
A0A287S3D7	0	0	870290	0	464270	543440	0	0	405800	438200	394180	517890	794250	0	563020	858140	614450	552560	0	0	0	470640	550260	0	529750	537520	0	568060	0	0	0	371480	596120	0	0	0	117.54	51	15	3.4	Uncharacterized protein
A0A287S5G7	0	0	0	0	220860	0	0	0	0	0	230530	0	0	0	0	0	254360	0	0	0	343750	0	0	347020	179840	0	0	0	0	284920	303010	0	223750	0	0	0	6.7443	42	5	24.3	Uncharacterized protein
A0A287S5U0	0	0	0	516760	0	0	0	0	0	0	0	0	0	475150	0	0	0	0	0	0	0	0	0	0	0	0	678110	0	0	0	0	427490	0	0	0	0	9.4161	28	4	15.7	Uncharacterized protein
A0A287S5U2	37438000	38952000	41988000	39764000	36790000	42097000	41645000	41428000	40429000	41289000	38975000	39920000	45081000	43415000	46012000	41886000	38524000	41920000	34419000	38093000	63604000	64485000	59000000	68513000	43120000	42842000	39610000	36639000	82705000	42345000	43901000	40639000	43771000	84484000	100780000	85422000	323.31	1241	38	82	UTP--glucose-1-phosphate uridylyltransferase
A0A287S637	0	0	0	0	0	0	0	0	0	0	0	135290	0	0	0	0	0	0	0	0	0	0	0	0	0	0	0	0	0	0	0	0	0	0	0	0	2.2122	4	1	6.5	UEV domain-containing protein
A0A287S6B7	0	0	0	0	0	0	0	0	0	0	0	0	0	0	0	0	0	0	0	0	0	0	0	0	0	0	0	0	0	0	0	76970	0	0	0	0	2.1681	3	1	4.5	Signal peptidase complex subunit 3
A0A287S6R3	0	0	0	0	0	0	0	0	0	0	0	0	0	0	0	0	0	0	0	0	0	0	0	0	0	46170	0	0	0	0	0	0	0	0	0	0	-2	0	1	4.3	BACK domain-containing protein
A0A287S729	0	0	0	0	0	0	0	0	0	0	0	0	0	0	0	0	0	0	0	0	0	85840	0	0	0	0	0	0	0	0	0	0	0	0	0	0	12.109	4	2	6.3	NADPH--cytochrome P450 reductase
M0YV75	0	1019700	0	1474600	2336600	2079500	2049700	1815300	2562600	2258300	2381600	1805200	2035000	1699300	1496400	1993400	1813600	1782600	1447700	1249900	2917500	2181600	1445300	2142100	2139400	2007000	2633000	2491300	1829200	1684500	1512400	1532900	2203800	1448800	1970800	1961900	26.369	128	7	40.2	MOSC domain-containing protein
A0A287S897	0	0	0	0	0	0	0	0	0	0	0	0	0	0	1533700	0	0	0	0	0	0	0	0	0	0	0	0	0	652680	0	0	0	0	0	0	0	5.9017	16	2	5.5	Uncharacterized protein
A0A287S8C1	0	311430	495640	426150	442160	0	324490	307470	0	247270	359440	703400	0	0	0	0	0	0	578790	919390	0	0	0	0	245490	391950	0	0	0	0	0	292560	214020	0	0	0	32.606	52	2	20.6	Uncharacterized protein
A0A287S8I1	1988300	1219400	1767700	2280000	812990	901320	1536800	1190600	1684700	1788000	1448200	1433700	0	0	0	0	819830	846340	1462600	1304900	0	0	0	0	789790	0	0	0	0	0	0	0	0	0	0	0	14.989	65	3	31.9	Uncharacterized protein
A0A287S8F0	0	0	280250	271400	235320	287830	194640	258080	235040	273820	0	230010	0	0	261110	231410	0	0	0	167030	0	123870	0	0	0	0	221320	0	0	0	0	0	0	0	0	0	24.487	50	2	1.9	Uncharacterized protein
A0A287S902	12499000	13380000	16429000	17704000	12932000	15497000	16323000	14192000	10760000	13045000	13568000	18057000	13711000	12064000	14120000	18962000	12408000	12926000	11066000	11989000	11568000	10305000	13311000	10910000	14899000	14392000	13337000	14003000	9670200	14318000	10900000	10703000	13543000	12248000	9520100	10805000	124.08	395	9	22.5	Ribosomal_L18_c domain-containing protein
A0A287S930	5045700	5565300	5173100	5518100	4952100	4212200	3621600	5691200	5350000	4623500	4158800	4372600	5006600	5844100	5400600	5152700	4903400	4894900	4421600	4656200	3344000	3082700	3018400	2649500	4903000	5678400	4006900	7232000	2135100	3905900	4706700	3706700	4493100	2387200	2779800	2222900	82.039	204	8	22.3	MBD domain-containing protein
M0WQZ6	0	0	0	0	0	0	0	0	0	0	0	0	0	0	0	0	0	0	0	0	0	0	0	0	0	0	0	0	0	0	0	172850	0	0	0	0	2.6943	14	1	5.5	Pyruvate dehydrogenase E1 component subunit beta
A0A287S9I7	0	0	0	0	0	0	0	0	0	0	0	0	0	0	0	0	0	0	0	0	0	655040	0	0	0	0	0	0	0	0	0	0	0	0	0	0	7.3081	6	3	14.4	Ornithine aminotransferase
A0A287S9Z8	0	0	0	135650	0	0	0	0	0	0	0	0	0	0	0	0	0	0	0	0	0	0	0	0	0	0	0	0	0	0	0	0	0	0	0	0	2.8786	0	1	14.4	RECA_2 domain-containing protein
A0A287SAK2	1808200	5250500	3582300	5793000	4350800	6302300	4780300	3942000	3375700	3810200	5274800	3300800	8923700	5972200	8226800	6826700	3598200	5288300	3882700	4840000	21900000	44928000	40495000	52100000	4220200	5615700	4588100	6893300	69514000	9001400	8916600	12357000	10910000	59109000	65573000	64792000	323.31	759	45	57.5	Lipoxygenase
A0A287SAM7	0	0	0	0	0	0	0	0	0	0	0	0	0	0	0	0	0	0	0	0	0	0	183060	282030	0	0	0	0	148060	0	0	0	100970	155800	196700	198340	17.576	24	10	5.2	Lipoxygenase
A0A287SAY4	0	0	0	0	0	0	0	0	0	0	0	0	0	0	0	0	0	0	0	0	0	0	0	0	0	0	0	0	0	0	0	0	15389	0	0	0	3.1906	4	2	9.2	Uncharacterized protein
A0A287SBD7	0	0	0	0	0	0	0	0	0	0	0	0	0	0	0	2236000	0	0	0	0	0	0	0	0	0	0	0	0	0	0	0	0	0	0	0	0	2.3803	23	2	2.1	Protein kinase domain-containing protein
M0XI18	0	2813300	1532700	10635000	18516000	3334000	15701000	11163000	7755900	10994000	13007000	3885500	0	15956000	4578400	13865000	8828400	6951500	2758600	5407000	4924900	7238400	8277300	9335900	2642300	6457900	18199000	6063800	5454200	6541500	5790200	2844400	6659000	2059500	3483500	0	125.63	141	6	46	Histone H2A
A0A287SBR4	0	0	0	0	0	0	0	0	0	0	0	0	0	0	0	0	0	0	0	0	0	65628	52942	0	0	0	0	0	56050	49755	0	0	0	0	0	0	3.308	16	1	16	Uncharacterized protein
F2CW63	0	0	0	0	0	0	0	0	0	0	0	0	0	0	0	0	0	0	0	0	0	0	0	0	0	0	0	0	34260	0	0	0	0	0	0	0	3.9429	10	1	13.4	Predicted protein
A0A287SBS0	37377000	59615000	65477000	57869000	41730000	27143000	35180000	32255000	54622000	50363000	47385000	51749000	8986300	5267100	14541000	11446000	30430000	28748000	36313000	25272000	7685100	0	1120300	1357700	20593000	12854000	20211000	2631500	2978400	8964800	11272000	10183000	7762300	0	0	0	323.31	447	14	75.2	Uncharacterized protein
A0A287SCC4	0	566240	564240	567260	0	437220	512460	456070	0	378330	0	383950	571070	594160	0	471590	0	510940	600470	486490	0	0	0	0	566240	535440	528470	601710	0	443380	485440	419210	403460	0	0	0	104.99	75	5	11.7	YTH domain-containing protein
A0A287SCI5	0	0	0	0	0	0	0	0	0	0	0	0	0	0	0	0	0	0	0	0	717030	544780	0	0	0	0	0	0	860540	707230	499240	0	0	0	840180	876960	16.903	33	6	11.9	Uncharacterized protein
A0A287SCQ1	0	884260	1092600	1036300	755600	0	584610	553080	0	0	1047500	652070	730710	913640	891320	746890	654990	1288500	748520	0	1046000	949050	1426300	951680	1080700	0	0	804850	1350600	1351500	730070	1118900	1638400	1496100	1272800	2057000	88.09	92	6	9.9	Uncharacterized protein
A0A287SCT1	0	0	0	0	0	0	855900	0	0	0	0	0	0	0	0	0	0	0	0	0	0	0	0	0	0	0	0	0	0	0	0	0	0	0	0	0	5.9318	8	2	18.3	Usp domain-containing protein
D2XV83	0	0	0	0	0	0	0	0	0	0	0	0	0	0	0	0	0	0	0	0	0	0	0	0	0	0	0	0	0	0	0	0	611210	0	0	0	76.886	31	1	13.3	Universal stress protein 9308
A0A287STM9	0	0	0	0	0	0	0	0	0	0	0	0	0	0	0	0	0	0	0	0	0	0	0	0	0	0	0	0	0	0	0	288610	0	0	0	0	3.11	17	1	9.5	Str_synth domain-containing protein
A0A287SD45	0	0	0	0	0	0	0	0	0	0	0	0	0	0	0	0	0	343120	0	0	0	0	0	0	0	0	0	0	0	0	0	0	0	0	0	0	7.2361	9	2	39.8	H15 domain-containing protein
M0WVH4	0	0	0	0	0	0	0	0	0	0	0	0	0	0	0	0	0	0	0	0	0	191770	0	0	0	0	0	0	0	0	0	0	0	0	0	0	-2	1	1	40.2	Uncharacterized protein
M0YNV9	0	0	0	0	0	0	0	0	0	0	0	0	0	0	0	0	0	0	0	0	0	0	0	0	0	0	0	0	0	0	0	0	0	0	0	0	2.1285	1	2	3.7	Alpha-1,4 glucan phosphorylase
A0A287SEZ9	0	0	454710	0	0	0	0	0	0	0	0	0	0	0	0	0	0	0	0	0	0	0	0	0	0	0	0	0	0	0	0	0	0	0	0	0	8.5278	19	4	19	Semialdhyde_dh domain-containing protein
A0A287SF44	0	0	0	0	0	372520	0	226110	0	0	0	0	475570	575550	398180	413550	0	260550	0	0	401330	409740	484810	442860	0	398770	363900	583270	415320	396300	0	369150	341380	385060	358390	392380	86.688	72	8	28.3	Uncharacterized protein
M0VWM7	0	0	0	0	0	0	0	0	0	0	0	0	0	0	0	0	0	0	0	0	0	0	0	0	0	0	0	0	0	0	0	0	0	0	0	546480	11.447	7	2	29.3	Uncharacterized protein
A0A287SFI2	350770	0	0	0	0	0	0	0	0	0	0	0	0	0	1259200	0	0	0	0	0	0	518030	0	0	869700	0	0	0	0	0	0	0	0	0	0	0	37.593	39	2	12.2	Uncharacterized protein
A0A287SFV3	0	0	0	0	0	0	0	0	0	0	0	0	0	0	0	0	0	0	0	0	0	0	0	0	0	0	0	0	0	0	0	0	0	0	0	0	-2	1	1	2	Uncharacterized protein
A0A287SGF8	0	0	0	0	0	0	0	0	0	0	0	0	0	0	0	0	0	0	0	0	0	0	0	0	0	0	0	0	0	107900000	0	0	0	0	0	0	2.3787	6	1	16.9	Phosphomannomutase
F2EG59	0	0	0	0	0	0	0	0	0	0	0	0	0	0	0	0	0	0	0	0	0	0	0	0	0	0	0	0	0	0	144340	0	0	0	0	0	5.0993	9	1	19.7	Predicted protein
A0A287SGM6	597610	661240	0	0	858510	823630	872620	1060800	810710	1016200	1207300	722010	0	855850	0	1070700	703590	759770	796130	0	1421200	1037000	993590	1192800	1193700	1231700	877100	0	994830	865490	0	1001100	1005500	1102600	1229100	1265400	106.44	105	7	34.7	Malate dehydrogenase
A0A287SGV1	0	0	0	0	0	0	0	0	0	0	0	0	0	0	569230	0	0	0	0	0	721830	825020	1070100	0	0	563320	0	0	0	0	0	0	0	0	0	711920	39.34	32	4	19.7	Uncharacterized protein
A5CFY2	900020	2997300	2068000	2302400	2924000	3641700	1868400	1954000	1799700	1910000	2005600	1932400	3138700	3147200	3419500	1870000	1803100	2744600	2050300	2554300	1524400	1787900	2527600	2446900	2318200	1766600	2085000	3576800	1840000	2378400	3448400	2592000	2311400	3356800	2250600	3030400	323.31	141	14	7.8	Tubulin alpha chain
M0UG18	2386500	1275500	1483200	1311700	1252300	1686900	1231700	1653200	1319300	1605100	1424300	1859500	1595300	1746800	1565000	1537700	921780	1660000	1420900	1263400	2061700	2294100	2578300	2256800	1403900	1940100	2394500	2492800	2595500	1816800	1818200	1916900	2242900	2427000	2594400	1915000	167.84	211	12	39.1	Citrate synthase
F2CRH2	135580000	96123000	100370000	108480000	78960000	81548000	79110000	87715000	76652000	87473000	83756000	80303000	80021000	71726000	78347000	72743000	77146000	95344000	115530000	105490000	80565000	73688000	78739000	80324000	76288000	78967000	89661000	103720000	64010000	99604000	85283000	89824000	103780000	72026000	75320000	73194000	323.31	1127	22	8.1	Elongation factor 1-alpha
A0A287SHQ9	200110	1220300	894510	938050	743710	826830	992140	0	996220	696520	636070	904140	1013100	936610	1126600	751040	900620	0	1126100	1313400	1582500	1586400	1620400	1359100	876540	847380	800420	959750	2097300	1189400	1205500	1132700	1313900	2339000	1585300	2324000	127.46	100	5	45.5	ADF-H domain-containing protein
A0A287SHW0	0	0	0	0	0	0	0	0	0	0	0	0	0	0	0	0	0	0	0	0	0	0	0	0	0	0	0	0	0	0	0	0	0	381960	0	367470	3.8212	9	16	9.9	Tubulin beta chain
A0A287SI77	685920	0	0	0	0	0	0	0	0	0	0	0	0	0	469110	0	0	0	0	334470	0	0	0	0	0	0	0	0	0	0	0	0	0	0	0	0	13.567	19	2	12.3	Uncharacterized protein
A0A287SI34	0	0	0	0	0	0	70026	0	0	0	0	0	0	0	0	0	0	0	0	0	0	0	0	0	0	0	0	0	0	0	0	0	0	0	0	0	2.7762	1	1	15.9	Uncharacterized protein
A0A287SI55	0	0	0	0	0	0	0	0	0	0	0	0	0	0	0	0	0	0	0	0	0	0	0	0	0	0	0	0	875340	0	0	0	0	0	0	0	88.807	7	2	4.3	SERPIN domain-containing protein
M0XAL2	0	0	0	0	287930	0	0	0	0	0	0	0	0	0	0	0	0	0	0	0	0	0	0	0	0	0	0	0	0	0	0	0	0	0	0	0	2.8785	1	1	17.4	AP complex subunit sigma
M0YEA2	0	0	0	0	0	0	0	0	0	0	0	0	0	0	0	0	0	0	0	0	0	0	0	0	0	0	0	325280	0	280150	0	0	0	0	0	0	14.929	36	2	5.3	Ferredoxin--NADP reductase, chloroplastic
A0A287SJ40	16436000	12383000	12093000	12426000	8366300	8836900	9818900	10331000	10491000	9989700	7794200	9591100	11667000	12179000	12898000	11724000	11274000	10412000	9276800	12228000	9301000	9144400	8828100	7900300	13830000	13432000	9569100	11054000	7656500	9738700	10553000	10592000	11000000	10132000	8889100	8593900	210.24	317	7	36.7	40S ribosomal protein S12
A0A287SJ73	0	0	0	0	0	0	0	0	0	0	0	0	0	0	0	0	0	0	0	0	0	0	0	0	0	0	0	0	0	83130	0	0	0	0	0	0	5.0289	5	3	15.4	Uncharacterized protein
A0A287SJA9	0	1560300	1619100	1239600	1540000	1928700	2192300	1239100	1365400	1126700	1380700	1244400	1935500	1856400	2548200	2215600	1907100	2362300	1111100	0	1342900	1010100	1389500	2150400	1817500	1444300	2028200	1582000	1380400	1353800	1394300	1703200	1721700	945080	1201400	1077000	48.397	147	7	21	Uncharacterized protein
A0A287SJX8	0	0	0	0	0	0	0	0	0	0	0	0	0	0	0	0	0	0	0	0	0	0	0	0	0	0	0	0	38283	0	0	0	0	0	0	0	3.2522	2	2	6.4	Ald_Xan_dh_C2 domain-containing protein
A0A287SJR3	0	0	0	0	0	0	0	0	0	193840	0	0	0	0	0	0	0	0	0	0	0	0	0	0	0	0	0	0	0	0	0	0	0	0	0	0	2.7172	2	6	2.9	FAD-binding PCMH-type domain-containing protein
A0A287SJY8	1031700	4001100	4295300	4443800	6011600	7144000	6167000	5276000	5460000	5847000	7189400	5907000	7262700	4781700	6574500	4877900	4748000	5625200	3922800	5015800	5572800	5963400	5767900	6506300	4536500	5651400	6330200	7648800	6028900	5259200	5892400	5757200	5994700	5994800	6176700	6025700	323.31	509	25	27.9	Uncharacterized protein
A0A287SJY5	0	0	0	0	0	0	0	0	0	0	0	0	0	0	0	221450	0	0	0	0	0	0	0	0	0	0	0	0	0	0	0	0	0	0	0	0	101.31	3	1	6.7	YTH domain-containing protein
A0A287SLH0	0	1449400	1172800	1285200	1169600	1189300	0	1455900	0	1330800	1171600	0	1350000	0	975230	1289600	0	0	1672000	1176000	1266100	0	1331600	991420	0	1142000	0	0	1147200	999290	1189400	935950	1426000	1020800	0	0	12.999	69	3	37.5	PITH domain-containing protein
A0A287SLP6	0	0	0	0	0	0	0	0	0	0	0	0	0	214040	0	0	0	0	0	0	0	0	0	0	0	0	0	0	0	0	0	0	0	0	0	0	7.0502	5	1	15.2	SCP domain-containing protein
A0A287SM52	0	0	0	0	0	0	0	0	0	0	0	0	0	0	0	0	0	0	0	0	0	0	0	0	0	0	0	0	0	0	0	0	0	0	138910	0	4.0226	1	1	5.3	GH10 domain-containing protein
A0A287SM00	0	0	0	0	0	0	0	0	0	0	0	0	759730	767340	0	0	0	0	0	0	0	0	0	0	0	0	0	0	0	0	0	0	0	0	0	0	49.26	44	6	14.7	Lysine--tRNA ligase
A0A287SM54	0	0	0	0	0	0	0	0	0	0	0	0	0	0	0	0	0	0	0	0	0	0	0	0	0	0	0	0	0	0	0	0	17050	0	0	0	5.243	24	1	6.7	Uncharacterized protein
F2CS01	1025300	2515900	2100400	2305600	1699700	1710400	1921900	1544700	1605700	1978400	1542000	1809100	2063200	1461300	1776100	1463800	0	2048900	2146800	1884100	816010	1443700	1721200	1675200	1467900	1303800	1567700	1234600	1844500	1787700	1741000	1854100	1628900	1631700	1655700	1885900	112.55	235	14	28.6	Eukaryotic translation initiation factor 3 subunit B
A0A287SMB0	0	0	0	0	0	0	0	0	0	0	0	0	0	0	0	0	0	0	0	0	0	0	0	0	0	0	0	0	0	0	0	0	0	450910	0	0	5.9332	34	3	7.6	H15 domain-containing protein
A0A287SMG5	0	202160	231490	202970	402190	346520	349370	336400	348610	325350	407740	0	415000	328660	356670	363240	0	0	226190	0	325580	292050	237060	290070	275420	416020	0	0	258990	228460	165950	161650	233030	225390	170370	258860	17.727	64	1	28.6	Uncharacterized protein
A0A287SMD8	0	0	0	0	0	0	0	0	0	0	0	0	5263600	0	0	0	0	0	0	0	0	0	0	0	0	0	0	0	0	0	0	0	0	0	0	0	6.3269	12	3	12.8	H15 domain-containing protein
A0A287SMM7	0	0	0	0	0	0	0	0	0	0	0	0	0	0	0	0	0	0	0	0	0	0	0	0	0	0	0	0	0	0	0	0	154690	0	0	0	108.99	30	1	10.8	Uncharacterized protein
A0A287SML4	0	1771500	0	1529900	0	441380	1110000	938570	0	0	632430	0	0	0	703200	0	0	651960	0	0	0	0	0	784910	679120	0	0	529550	0	0	997390	1151300	0	0	0	0	14.284	62	4	18.3	H15 domain-containing protein
A0A287SNS5	9302200	8382500	6939100	6952500	6684200	8462700	6482000	6701200	7195300	7361400	7611600	8098900	8085200	7830200	6653300	7531800	6672600	6088800	4711900	4925900	6481000	6405700	6775800	5670100	6632200	7901800	5802300	8577300	5952500	8441500	6985700	8421400	7750400	5271700	5917100	5021100	301.25	433	14	37.6	Uncharacterized protein
A0A287SP60	0	0	0	0	0	0	0	0	0	0	0	0	0	0	0	0	0	0	0	0	0	0	0	0	0	0	0	0	0	0	1102800	0	0	0	0	0	2.6709	26	1	6	Uncharacterized protein
M0Z6B5	4452500	4710500	4619700	3818800	4136200	3434900	3875500	3524700	3412200	3950100	3424600	3819200	4677200	4436800	5236100	5933900	4144600	4251700	3592200	4896000	2310000	2442100	3349000	2104600	4982700	4097300	3537400	5265400	2600800	3634800	3651800	4826800	3932600	3553300	2844100	3960200	165.57	198	8	40.2	Uncharacterized protein
A0A287SPG0	16404000	21413000	19240000	19262000	13094000	14051000	12999000	15090000	13044000	12048000	13276000	13191000	16834000	12957000	15347000	13202000	14658000	12755000	14124000	15261000	11058000	12678000	12070000	11541000	12774000	11887000	13793000	18366000	11921000	14538000	15206000	14398000	15744000	13052000	12317000	12013000	323.31	508	11	10.2	S5 DRBM domain-containing protein
A0A287SQ15	0	0	0	0	0	0	0	0	1515300	2500400	0	0	1504100	0	2424300	1364900	0	0	0	2238600	0	0	0	0	1303500	0	1030800	1982200	0	0	0	0	0	0	0	1752200	13.662	48	1	23.8	RRM domain-containing protein
A0A287SPZ1	0	0	0	0	0	0	0	0	0	0	0	0	0	0	0	0	0	0	0	0	0	796370	0	0	0	0	0	0	945980	0	0	0	760270	1029500	967550	1033200	67.63	40	3	18.6	Proteasome subunit beta
A0A287SQ55	0	0	0	0	0	0	0	0	0	0	0	0	0	0	0	0	0	0	0	0	0	0	0	0	0	0	0	0	0	0	0	777440	0	0	0	0	8.1158	8	6	0	Histone H2A
A0A287SQG3	0	711600	1084100	916760	750140	725330	682500	686010	624850	827800	763020	721730	1015400	615980	1146600	649220	0	792240	952590	646890	0	695640	802950	742310	0	0	578210	932120	678140	776600	849090	986500	855500	749590	707740	805050	121.37	109	8	21.6	Mitochondrial Rho GTPase
A0A287SQK3	0	0	0	192240	0	266190	0	0	179240	220100	0	0	0	0	0	0	0	0	0	0	0	0	0	0	0	0	181620	213880	0	0	0	0	0	0	0	0	116.75	36	3	8.6	TOP4c domain-containing protein
M0VTF3	0	0	0	145530	0	0	0	0	0	0	0	0	0	0	0	0	0	0	0	0	0	0	0	0	0	0	0	0	0	0	0	0	0	0	0	0	2.463	1	1	11.8	Stress-induced transcription factor SNAC1
A0A287SQZ2	1162500	644760	766470	965020	742220	1348300	749630	509720	1856500	966220	635820	826950	1910800	1903300	1967000	1524000	1116500	1085400	481190	545290	2246600	4458100	4660700	5890800	1153000	1036100	999090	1327800	5666800	1987100	1404400	1621900	1324100	4612700	6290500	4823400	183.59	210	18	40.6	Methylenetetrahydrofolate reductase
F2CV88	15075000	5400100	8363700	5971200	3293700	3232600	3585300	4196800	3642200	2986600	3879100	5737800	6131200	7362600	5087100	4640000	3935300	5773800	7861200	5779500	5147200	4729100	5516900	4579800	7807700	7129100	5856400	8049100	3377200	4820200	4670500	4120900	4388700	3609100	2872300	3863000	87.373	134	4	33.3	40S ribosomal protein S26
A0A287SR28	0	0	0	0	0	0	0	0	0	0	0	0	0	0	0	0	0	0	0	0	0	0	0	0	0	0	0	0	331760	0	0	0	0	0	0	0	6.2022	6	5	2.3	SERPIN domain-containing protein
A0A287SR97	0	0	0	0	0	0	0	0	0	0	0	0	0	0	0	0	0	0	0	0	1489000	1765800	1288600	1694100	0	0	0	0	3501600	0	0	0	0	3056800	2052400	4269300	155.04	47	9	12.6	SERPIN domain-containing protein
A0A287SRB3	0	450840	321130	0	531290	415540	367710	610960	314180	570780	0	455670	562420	0	772760	706160	0	0	336800	0	374200	0	0	0	0	413430	854700	521600	0	403480	459540	236500	0	311560	0	223230	28.149	66	7	25.1	Uncharacterized protein
A0A287SRS0	2035100	0	0	1086900	0	0	0	0	0	0	0	0	0	0	0	0	0	940260	0	0	0	0	945350	0	1090300	0	0	0	773520	0	0	0	0	611000	761770	823000	16.572	52	5	4	Dihydrolipoamide acetyltransferase component of pyruvate dehydrogenase complex
A0A287SRS7	5948900	0	0	0	0	1346300	2057800	0	0	0	0	0	5761800	6224500	2405400	3575000	5346200	0	0	3427900	8103600	22987000	14536000	17905000	1202000	967000	0	0	23020000	711720	2343200	1450300	2155000	36827000	18429000	34651000	323.31	243	12	14.2	rRNA N-glycosidase
A0A287SRV4	0	0	0	0	0	0	0	0	0	0	0	0	0	0	0	0	0	0	0	0	0	0	0	0	0	0	0	0	0	0	0	0	367910	0	0	0	24.944	35	1	14.4	ADF-H domain-containing protein
A0A287SS50	0	1590700	1659000	1630500	1684000	2354500	1025000	1410100	0	1240400	4405500	1060000	4151000	3546500	3192300	3446900	2337900	1399600	2155800	1602400	2615600	3161000	3180100	3725300	2617700	3843600	1284800	3673500	2924700	2771600	2543100	2926200	2896400	4471900	3541800	3531100	128.6	105	24	11.1	Uncharacterized protein
A0A287SSM3	0	0	308570	0	0	0	0	0	421020	0	0	0	0	0	0	472050	0	532770	679780	0	0	482650	0	0	0	322560	0	567290	0	0	0	395480	0	0	0	0	24.831	39	3	15.6	Expansin
A0A287SSN7	1164400	913390	757750	788020	970050	1192700	928210	721060	1016300	965970	593570	891700	783370	1011000	1286200	813820	702510	677350	767920	817240	674290	626770	754100	704070	608020	699550	825130	1145700	698110	958920	882060	701990	680070	0	767460	912370	57.356	127	11	24	Alpha-mannosidase
M0UPR9	509200	428990	521830	392280	336120	0	0	0	0	340480	0	0	0	499980	682640	438870	679150	0	0	599260	0	322310	436640	390590	0	0	489100	0	285420	442770	0	413140	564650	0	0	397410	48.496	58	5	20.8	TOG domain-containing protein
A0A287ST65	0	0	0	0	0	0	0	0	0	0	0	0	0	0	0	0	0	0	0	0	0	0	0	0	0	0	0	0	0	0	0	0	164990	0	0	0	2.9578	11	1	26.4	Uncharacterized protein
A0A287SU60	1981900	2202900	1814900	2265600	2473800	1919600	2260600	2371400	2206500	2042400	2534100	1968700	1967200	2382700	2385000	2015100	2687400	2056100	3210500	2139500	1750700	1499700	1493800	1634800	2504400	2056300	2747500	1228200	977540	1995700	2268700	1779400	2094900	1080600	1315400	964110	323.31	152	3	13.4	GRAM domain-containing protein
A0A287SUJ3	0	0	0	0	0	0	0	0	0	0	0	0	0	0	0	0	0	0	0	0	0	0	0	0	0	0	0	0	0	0	0	0	152340	0	0	0	3.8935	23	1	9.8	AB hydrolase-1 domain-containing protein
A0A287SUL2	0	0	0	0	0	0	0	0	0	0	0	0	0	0	0	0	0	0	0	0	0	0	0	0	0	0	0	0	0	0	0	0	183070	0	0	0	33.524	26	1	5.3	FAA_hydrolase domain-containing protein
A0A287SUY4	2225500	1440800	1386000	1643200	2090000	1824800	1486800	1793400	1652600	1478200	2996800	1846700	1963000	1564200	1446600	1299400	1365200	1664300	798720	1057500	1756100	1529400	1546900	1823800	1786300	1390700	1701700	1579200	1480600	1943100	2038000	2012500	1752200	1868700	1737500	2257600	132.23	168	5	24.3	Uncharacterized protein
A0A287SUX9	0	0	0	0	0	0	0	0	0	0	0	0	0	0	0	0	0	0	180330	0	0	0	0	0	0	0	0	0	0	0	0	0	0	0	0	0	2.8036	2	2	30.9	Uncharacterized protein
A0A287SV50	0	2513800	0	0	5210300	2600000	2959500	1822200	2896300	0	0	0	0	0	0	0	0	0	2313300	0	1520300	1837000	0	1727500	0	0	0	3274500	2014300	2017000	0	2437400	0	2123600	0	2050200	45.537	56	26	3.7	Uncharacterized protein
A0A287SV31	0	0	0	0	0	0	0	0	0	0	0	0	0	0	0	0	0	0	0	0	0	0	0	0	0	0	0	0	0	0	0	0	195370	0	0	0	-2	3	37	0	Tr-type G domain-containing protein
A0A287SV46	0	0	0	0	0	0	0	0	0	0	0	0	0	0	0	0	0	0	0	0	0	0	0	0	0	0	0	0	0	0	329190	0	0	0	0	0	14.345	9	2	16	Uncharacterized protein
A0A287XP46	71651000	118490000	103570000	104490000	96274000	99663000	85079000	81690000	91162000	94078000	102860000	89692000	113240000	76715000	86612000	87199000	76690000	75807000	82983000	83025000	77609000	87430000	95678000	91778000	75836000	91918000	92262000	118100000	75241000	89034000	90585000	87283000	101210000	90824000	78427000	79193000	323.31	1679	38	1.1	Tr-type G domain-containing protein
M0XM18	4491900	4153700	4544700	3746900	5605100	5400000	5374600	5002700	5034300	5876000	5486400	5867500	4595300	3993000	5487300	3907100	4221900	4534600	4180800	4561800	5801000	4321200	4047000	5082900	3762100	5024400	4869200	5060900	3821000	4271400	4062500	4511500	5279700	3602700	4304500	4261800	188.6	261	11	34.2	Uncharacterized protein
A0A287SVK5	0	0	0	0	0	0	0	0	0	0	0	0	0	0	0	0	0	0	0	0	0	0	0	0	0	0	0	0	0	0	0	79856	0	0	0	0	2.4354	10	1	2.5	Uncharacterized protein
A0A287SVS2	0	0	0	0	0	0	0	0	0	0	0	0	0	0	0	0	0	0	0	0	0	0	0	0	0	0	0	0	0	0	0	0	35375	0	0	0	8.1359	25	1	7.1	RTC domain-containing protein
A0A287SVU1	0	0	0	0	0	0	0	0	0	0	0	0	0	0	0	0	0	0	0	0	0	0	0	0	0	0	0	0	0	0	0	0	0	481160	577750	555310	34.994	32	4	35.6	CMP/dCMP-type deaminase domain-containing protein
A0A287SW74	0	0	473660	400030	0	429000	0	0	0	343510	0	0	584320	694070	0	818750	0	729680	0	0	429560	521280	0	0	593310	0	0	0	495020	0	0	443400	0	0	676350	0	47.281	61	6	28.9	ETF domain-containing protein
M0XGH1	0	0	0	0	0	0	0	0	0	0	0	0	0	0	0	0	0	0	0	0	0	0	0	0	0	0	0	0	0	0	0	0	983840	0	0	0	15.738	36	1	22.9	Ferredoxin
A0A287SWD4	0	0	0	0	0	0	0	0	0	0	0	0	0	0	0	0	0	0	0	0	0	0	0	0	0	0	0	0	0	0	0	0	1042300	0	0	0	6.9869	36	8	0	Uncharacterized protein
A0A287SWH7	0	0	0	480770	0	0	0	0	0	0	0	0	0	0	0	0	0	0	0	0	0	0	0	0	0	0	0	0	0	0	0	0	0	0	0	0	2.4442	4	1	10.4	Uncharacterized protein
A0A287SX12	0	0	0	0	0	0	0	0	0	0	0	0	0	0	0	0	0	0	0	0	0	0	0	0	0	119340	0	0	0	0	0	0	0	0	0	0	3.0425	3	2	3.8	Ubiquinone biosynthesis monooxygenase COQ6, mitochondrial
A0A287SXA5	0	0	0	0	964650	1256200	609220	765830	623720	907960	870470	712030	664360	935310	606280	0	956890	0	912260	796430	727960	585040	0	0	897470	586230	0	897670	0	0	788850	1570100	0	0	0	519180	31.208	72	7	19.7	Uncharacterized protein
A0A287SXZ6	1343700	0	0	0	1749100	2062700	1701400	1232000	1275300	1228000	1213100	1181700	1565700	1298300	1540100	0	0	0	818220	0	0	0	0	0	865530	0	1112400	921640	0	0	0	0	0	0	0	0	42.259	69	7	31.1	Uncharacterized protein
M0W5I8	0	0	664630	0	0	0	0	0	0	0	0	0	0	669850	0	0	0	1319700	0	0	0	0	0	0	0	0	0	0	0	0	0	792300	0	0	0	0	5.5107	32	2	8.1	Uncharacterized protein
F2DED9	2886600	8526000	7696500	8805500	8336900	8158300	8424300	9322700	8365400	8934900	9965100	9875600	8689000	6580500	7471300	7110800	7486100	9725100	7133000	7605800	5195900	5781300	5088500	5668000	8645200	6795400	10309000	7168000	5282300	6893500	7281300	8041400	6629000	4433500	5067600	4773300	121.09	412	14	52.9	Predicted protein
A0A287SZQ0	0	0	0	0	0	0	0	0	0	0	0	0	0	0	0	0	0	0	0	0	0	0	0	0	0	0	0	0	0	0	0	0	434990	0	0	0	12.578	32	1	13.6	Uncharacterized protein
A0A287SZN7	0	0	0	0	0	0	0	0	0	0	0	0	0	0	0	0	0	0	0	0	0	0	0	0	0	0	0	0	0	0	0	0	0	0	58818	0	3.3809	3	2	8.6	Epimerase domain-containing protein
A0A287SZY2	0	0	1617300	0	3090700	0	0	0	0	0	0	0	0	2332400	0	0	0	0	1546100	0	0	0	0	0	2879900	0	0	2894400	0	0	0	0	0	0	1522900	0	12.857	47	5	44.4	Nascent polypeptide-associated complex subunit beta
A0A287SZZ2	0	0	0	0	0	0	0	0	0	0	0	0	0	0	0	0	0	0	0	0	0	0	0	0	0	0	0	0	0	0	0	270280	0	0	0	0	2.2125	15	1	2.3	NB-ARC domain-containing protein
A0A287SZY0	5564200	2791200	2908400	3046200	2482400	2766500	3223900	3011800	2360000	3126800	2691600	2946400	2241900	2497700	2262500	2328500	1875200	2440700	2841700	3321100	2754200	2246200	2490200	2272100	3800100	3031600	2403300	3256200	2157000	3026300	2932100	3252900	3077300	2738500	2612100	1854700	222.23	223	9	15	Tr-type G domain-containing protein
A0A287T069	0	516050	0	0	0	440430	386030	0	0	518460	464130	442590	0	0	0	0	0	0	0	0	0	0	0	0	0	0	0	0	0	509860	0	568390	0	0	0	0	27.381	48	5	13.1	PCI domain-containing protein
A0A287T0X1	0	0	0	0	0	0	0	0	0	0	0	0	0	0	0	0	0	0	0	0	0	0	0	75720	0	0	0	0	0	0	0	0	0	0	0	0	3.1283	1	2	6.7	Arf-GAP domain-containing protein
A0A287T0X9	0	0	0	0	0	0	0	0	0	0	0	0	337960	391760	0	0	0	0	0	0	0	7003500	2556500	2644700	0	721570	0	0	4398900	557400	682270	1055600	0	3157500	3385300	4564500	138.75	33	1	27	CYTOSOL_AP domain-containing protein
A0A287T0Y1	0	0	0	602710	847140	702120	810160	1104700	1012300	733770	932960	691980	0	0	588300	833630	819700	1003300	899440	673530	0	0	0	0	518980	0	892350	0	0	926390	774040	821240	0	0	0	956630	77.722	67	4	32.2	RNase III domain-containing protein
A0A287T115	0	0	0	0	0	0	0	0	0	0	0	0	0	0	0	0	0	0	0	0	0	0	0	0	0	0	0	0	0	0	0	0	1078300	0	0	0	5.0963	9	1	0.6	Uncharacterized protein
A0A287T1H6	0	0	0	0	0	0	0	0	0	0	0	0	0	0	0	0	0	0	0	0	1691800	577970	0	0	0	0	0	0	0	0	0	0	0	1032300	0	0	8.6598	14	2	21.8	Uncharacterized protein
A0A287T1L4	0	0	0	0	0	0	0	0	0	0	0	0	0	0	0	0	0	0	0	0	0	0	0	0	0	0	0	0	0	0	0	0	45756	0	0	0	28.257	29	1	8.2	Uncharacterized protein
A0A287T221	0	695130	0	0	603030	0	614840	0	556790	0	664720	671870	858740	0	0	0	0	0	0	0	713880	0	0	596430	0	0	0	832370	0	640110	0	0	602340	402290	0	564370	11.6	54	3	10.3	Uncharacterized protein
A0A287T2J5	0	0	0	0	0	0	0	0	0	0	0	0	0	0	0	0	0	0	0	0	0	0	0	0	0	0	0	0	0	0	0	0	125200	0	0	0	5.0997	24	1	17.4	HTH La-type RNA-binding domain-containing protein
F2DEW5	3999300	4755100	4753800	2977700	2853100	3056300	3467500	3046000	2613700	2499500	2482600	2526700	2905700	3033100	2888100	3821200	2413200	2458900	2635900	2377600	2442000	2013000	2805700	3177600	2589500	2762900	2172300	4018000	3860500	3358600	4120500	3031400	2811800	3248800	3047600	2750100	323.31	218	12	29.3	Predicted protein
A0A287T3E6	0	0	0	0	0	0	0	0	0	0	0	0	0	0	0	0	0	0	0	0	0	0	0	0	0	0	0	152160	0	0	0	0	0	0	0	0	2.7576	2	2	12.4	Uncharacterized protein
A0A287T3J0	0	236260	236330	260300	309860	319400	278470	279530	351510	236880	309930	392000	471530	359560	365880	269960	215270	219100	189280	126840	410570	478450	385670	490190	398650	394910	361190	436070	440570	293870	319970	321000	394700	351800	363140	341430	84.032	136	8	9	Uncharacterized protein
A0A287T443	0	0	0	0	0	0	0	0	0	0	0	0	127450	0	0	0	0	0	0	0	163650	179750	148450	0	0	0	0	0	149020	0	0	0	0	141060	91060	137410	52.899	28	2	6.9	Uncharacterized protein
A0A287T4B3	51700000	12290000	21442000	23907000	0	1158900	1355500	0	0	0	10407000	22572000	0	0	0	1280300	9846300	0	0	20627000	0	7305800	6855100	5038000	14129000	12194000	0	0	9700800	10959000	1211300	9685800	15289000	7831500	1401700	9326200	25.747	140	5	15.3	Uncharacterized protein
A0A287T4Z0	0	801680	894710	888450	903500	868700	928750	1033400	967910	905050	1139600	988880	1324500	909420	1030600	883400	956520	1073800	1033100	630890	1115900	745760	879840	947930	1084900	1100600	920930	1167800	803650	1036800	881580	989890	982470	848890	858780	840190	165.63	132	5	12.8	TPR_REGION domain-containing protein
A0A287T4T0	0	0	671770	746160	824400	626410	1014100	0	721840	851330	702670	838100	0	1376800	297790	0	599610	0	1090100	895300	619230	0	0	593110	1399800	0	803100	1298300	693830	0	805080	0	1428700	0	850970	570450	17.235	75	5	18.6	Uncharacterized protein
A0A287T5F6	0	0	0	0	0	0	0	0	0	0	0	0	0	0	0	0	0	0	0	0	0	0	0	0	0	0	0	0	0	0	0	216420	0	0	0	0	10.475	16	2	5.3	Uncharacterized protein
A0A287T5Q0	0	0	0	0	0	0	0	0	0	0	0	0	0	0	0	0	0	0	0	0	0	0	0	0	0	0	0	0	0	0	0	0	362580	0	0	0	5.9592	28	3	6.8	TRANSKETOLASE_1 domain-containing protein
A0A287T684	3612400	2268500	1921500	2033400	2091900	2044200	2431300	2497200	1845200	1950700	2214700	2525800	2467700	3055200	2459400	2541700	3216200	2271600	2882400	2677700	3617500	3836700	3169900	3585000	3127100	3355900	2504900	0	3848500	2805400	2698300	3003500	2958900	4262200	3662800	3841600	188.21	202	10	23.9	Aspartate aminotransferase
A0A287T697	3502600	4221400	3363700	3383300	3385100	3612900	3926400	3691300	3256800	4116800	3563300	3462500	3748800	3911700	3386100	3327600	3456400	3720800	4443100	4498100	4696700	4017600	3948400	3842200	3997900	3999700	3498900	4788700	3952100	4117200	3808900	4622000	4000900	4051400	4667900	3935100	323.31	324	14	44.9	Acetyltransferase component of pyruvate dehydrogenase complex
A0A287T6J9	0	0	0	0	0	0	0	0	0	0	0	0	0	0	0	0	0	0	0	0	0	0	0	0	535950	0	0	0	0	0	0	0	0	0	0	0	25.475	10	2	7.3	LsmAD domain-containing protein
F2DBR3	0	0	0	0	0	0	0	0	0	0	0	0	0	0	0	0	0	0	2080600	0	0	0	510760	0	0	0	0	0	0	0	0	1166300	991890	0	0	0	14.381	72	2	20.4	Ribosomal protein L37
A0A287T7U1	0	0	0	0	0	0	0	0	0	0	0	0	0	0	0	0	0	0	0	0	0	0	0	376680	0	0	0	0	0	0	0	0	0	0	0	0	4.8274	3	1	26.1	FMN_red domain-containing protein
A0A287T7Y9	526310	17011000	28613000	29996000	21101000	20116000	17798000	14141000	24651000	23327000	14610000	12665000	14382000	19677000	15912000	21636000	11530000	20541000	80450000	24531000	20265000	14644000	13762000	11003000	36334000	14408000	16321000	13682000	13864000	31211000	15807000	22201000	25463000	15011000	25413000	17276000	20.863	133	6	0	Histone H2A
A0A287T7W4	0	0	0	0	0	0	0	0	0	0	0	0	0	0	0	0	0	0	0	0	0	0	0	0	0	0	0	0	600660	0	0	0	0	0	0	0	5.1664	11	6	0	Histone H2A
M0W8A5	608290	0	0	0	0	0	0	0	0	507910	0	0	0	0	0	0	0	0	0	0	0	0	0	0	0	0	0	0	0	0	0	0	0	0	0	0	5.6034	16	2	10.2	Uncharacterized protein
A0A287T878	0	0	0	0	0	0	0	0	0	0	0	0	0	0	0	0	0	0	0	0	148590	0	0	0	0	0	0	0	0	0	0	0	0	0	0	0	5.2635	23	2	14.1	Transket_pyr domain-containing protein
A0A287T8J2	0	0	0	0	0	0	0	0	0	0	0	0	0	0	0	0	0	0	0	0	540220	593820	431910	656350	0	0	0	0	553760	346840	0	0	322540	585650	650610	784760	124.44	34	4	12.6	Carboxypeptidase
A0A287T8X2	4324800	6112800	5490700	4952600	9822700	11946000	10174000	9875700	10820000	11657000	10387000	11295000	10777000	11137000	9974000	10017000	10139000	10657000	11161000	9818300	27120000	29359000	22645000	27586000	10465000	13283000	11860000	12208000	28793000	13519000	14274000	15246000	12361000	30605000	41664000	28403000	323.31	565	16	47.4	Catalase
A0A287T9D0	0	0	0	542480	0	0	0	0	0	0	0	0	0	0	0	0	0	0	0	0	0	0	0	0	0	0	0	0	0	0	0	0	0	0	0	0	14.547	25	4	5.5	Uncharacterized protein
A0A287TAN0	2034000	1664300	2282700	2359100	1200400	1081500	1262100	1503000	1451200	1357100	1524300	0	617090	822480	930300	886000	1686000	1624400	2388800	1348900	0	0	0	0	1102100	828670	1156100	976400	0	692540	676300	590710	657220	0	0	0	149.77	62	2	14.9	Uncharacterized protein
A0A287TBI2	0	0	0	0	0	0	0	0	0	0	0	0	0	0	0	0	0	0	308040	0	0	0	0	0	0	0	0	0	0	0	0	0	0	0	0	0	7.6377	14	2	9.5	rRNA adenine N(6)-methyltransferase
A0A287TBU3	0	0	710600	697920	0	538370	543110	746150	519300	524570	0	636990	479900	0	516780	0	570180	0	350330	466650	488320	0	0	474640	0	812840	0	819820	470710	0	650060	702660	0	0	0	0	77.423	50	4	23.4	Eukaryotic translation initiation factor 3 subunit J
A0A287TC63	3945000	2604700	3067700	2653400	3158200	3305600	2920600	2773100	3090800	2940600	3398700	3473800	3737100	3715500	2862600	2857800	3579100	3291400	4693900	4201500	3838000	3236500	3280600	3084500	3353600	3460700	2865100	4146500	2523300	3077700	3139700	2614400	3245400	3516100	2906900	2602000	323.31	296	8	46.7	Uncharacterized protein
A0A287TCD8	0	0	0	0	0	0	0	0	0	0	0	0	0	0	0	0	0	0	0	0	0	0	0	0	0	0	0	0	694910	0	0	0	0	0	789440	920680	58.812	23	3	14.2	Uncharacterized protein
A0A287TCL5	5019600	8058200	9013600	11124000	8162500	9784400	9187900	10141000	10216000	13308000	6470100	10289000	8413300	8470800	9626900	12807000	6959200	6647700	9131500	11684000	5121600	5440500	5641000	5227700	10247000	10325000	8109800	8464700	4769400	7638700	9601300	9906700	9828500	5397900	4298100	4823200	129.57	205	7	45	Peptidyl-prolyl cis-trans isomerase
A0A287TCV6	0	0	0	0	0	0	0	0	0	0	0	0	0	0	0	0	0	0	0	0	0	0	0	0	0	0	0	0	0	0	0	0	55808	0	0	0	2.5963	7	1	13.3	Uncharacterized protein
A0A287TDV8	0	477720	539360	566690	476870	455840	591830	701710	503770	680010	577910	515470	0	540340	585010	390080	539130	0	380780	842470	537940	412450	585850	0	667450	617230	418750	798970	453460	618590	587240	625240	687350	532630	501800	716130	18.933	86	4	13.9	Aconitase domain-containing protein
A0A287TDS4	2253000	7308000	6453900	6915100	5261500	5359100	5864500	6374700	5817900	5537300	6114800	5738200	5343000	4859800	4337800	4630200	5181300	4860700	5276600	6344800	4877800	4947000	5616900	5568100	6155000	6000700	5502100	7156100	5194800	6174200	5515300	7284000	5936300	5151500	5591500	5333900	208.27	320	10	36.4	Aldo_ket_red domain-containing protein
A0A287TDT1	0	0	0	0	0	0	0	0	0	0	2461400	0	0	0	0	0	0	0	0	0	0	0	0	0	0	0	0	0	0	0	0	0	0	0	0	0	-2	1	1	35.7	Uncharacterized protein
A0A287TEA0	0	0	0	0	0	0	0	231610	0	0	0	307700	0	0	0	0	0	0	0	0	0	0	150850	0	0	0	0	0	0	0	0	184620	226790	0	0	0	24.727	37	3	16.2	Pribosyltran_N domain-containing protein
F2D4I8	435590	1082600	1071600	1201700	2246100	2330100	1678000	1508800	2310900	1540300	1556500	2837500	2413000	1526100	1849100	2001800	2025600	1933700	1034700	1410500	1407100	1514300	1569000	1630400	2553100	1605200	2257900	2050600	1543100	1751300	1724700	1764300	2025000	1299700	1131600	1546400	54.597	177	7	37.7	Eukaryotic translation initiation factor 3 subunit F
A0A287TEH8	0	0	0	0	0	0	0	0	0	0	0	0	0	0	0	0	0	0	0	0	141270	0	0	0	0	0	0	0	0	0	0	0	0	0	0	0	2.7761	1	1	6.2	TPR_REGION domain-containing protein
A0A287TFN9	0	961270	797110	636860	651510	496450	605720	788710	792830	831840	783960	687490	838530	800910	521310	564840	536540	522470	727200	453930	466090	557630	352100	469100	944610	896640	631550	466520	356370	568470	372970	651780	560610	400020	359240	396330	96.347	88	4	20	UBA domain-containing protein
A0A287TG02	8395400	3595900	3887500	3542600	3119300	3281300	2698500	3729200	3434800	3112700	3910900	3463900	3871000	4312400	3552300	3946400	4514200	4092600	3990500	3845200	2949400	3418300	3533100	3050900	4408300	3759600	4310100	5751600	2909500	3544700	3636100	3438700	3497800	3073900	3390300	2984700	296.64	269	12	45.6	Proteasome subunit alpha type
A0A287TGR2	0	0	0	0	0	0	0	0	0	0	0	0	0	0	0	0	0	0	0	0	84199	0	0	0	0	0	0	0	0	0	0	0	0	0	0	0	3.073	1	1	4.8	L-aspartate oxidase
A0A287TGX1	0	0	0	0	0	0	0	0	0	0	0	0	0	0	0	0	0	0	0	0	0	0	0	0	0	0	0	0	0	0	0	0	0	0	642120	823490	43.531	28	2	2.7	Uncharacterized protein
A0A287THC8	0	0	0	0	0	0	0	0	0	0	0	0	0	0	0	0	0	0	0	0	0	0	0	0	0	0	0	0	0	0	0	0	282530	0	0	0	20.223	25	2	4.7	Uncharacterized protein
A0A287THA8	0	0	0	0	0	0	0	0	0	0	0	0	0	0	0	327670	0	0	0	0	0	0	0	0	0	0	0	0	0	0	0	0	0	0	0	0	21.254	3	2	1.9	Uncharacterized protein
A0A287TH25	0	0	0	0	0	0	0	0	1166600	0	0	0	988380	727620	1242800	0	0	0	0	0	0	0	0	0	0	0	0	782200	0	0	671470	787330	1082500	941540	743280	0	8.8761	47	3	13.6	Uncharacterized protein
A0A287THF7	0	0	0	0	0	0	0	0	0	0	0	0	0	0	0	0	0	0	0	0	0	0	0	0	0	0	0	0	0	0	0	0	260810	0	0	0	-2	3	1	10	Uncharacterized protein
A0A287THI2	0	0	0	0	0	0	0	0	0	0	0	0	0	0	0	0	0	0	0	0	0	0	0	0	0	0	0	0	0	0	199370	0	0	0	0	0	4.0627	6	2	18.8	Uncharacterized protein
A0A287TI29	0	0	0	0	0	0	0	0	0	0	0	0	0	0	0	265480	0	0	0	0	0	0	0	0	0	0	0	0	0	0	0	0	0	0	0	0	9.2148	6	4	4.8	CPSF_A domain-containing protein
A0A287TIF1	4579500	3449800	4156500	4428800	3620300	2596900	2787400	3299500	2987700	3907200	3838300	3120700	2532200	1753300	1939900	2220900	2585600	2760500	4995800	4244600	0	0	0	0	3626500	2526400	2734200	2186300	0	2112600	1887800	2429300	1916400	0	0	0	80.621	179	11	41.6	Uncharacterized protein
A0A287TJ16	0	0	0	0	0	0	0	0	0	0	0	0	0	0	0	0	0	0	0	0	0	0	0	0	0	0	0	0	0	0	0	0	0	0	743700	0	12.081	4	2	3.4	Uncharacterized protein
F2DQ10	0	654820	648620	0	1504800	840480	770240	0	1248000	451440	665940	669540	1775500	0	849520	1207100	0	609080	0	1489600	0	1010800	978140	815730	0	562050	1025600	923840	1093600	846840	670970	954810	760860	1058600	847890	654320	51.342	108	9	10.9	26S proteasome non-ATPase regulatory subunit 2 homolog
A0A287TJF3	0	0	0	0	0	0	0	0	0	0	0	0	0	0	0	0	0	0	0	0	0	0	0	0	0	0	0	0	0	0	569910	0	0	0	0	0	2.258	31	6	4.9	Histone H2A
A0A287TJG0	0	8365700	9180800	5249500	8762000	5667400	11530000	8476700	7146900	7772000	6427400	9019300	7649400	9880700	4015400	5722100	6126800	11469000	6233100	3271900	7777900	6044100	5853900	5565500	5626400	5360200	12881000	6919000	5476300	7747400	6424300	5012000	7435800	4825000	8076500	7847100	36.565	194	6	0	Histone H2A
A0A287TJH8	0	2881100	6361300	5374800	2163700	2188100	7041600	1740100	0	4020800	2956300	3476800	4970600	3700500	4922100	4224300	4999800	0	8226200	1546400	0	11701000	0	2360300	2228900	2734300	12743000	1419600	0	7816800	0	5652000	4122000	11214000	4337600	16635000	23.768	80	6	16.3	Histone H2A
A0A287TJJ0	0	0	0	0	0	0	0	0	0	0	0	0	0	0	0	0	0	0	0	0	0	0	0	0	0	0	0	0	22365	0	0	0	0	0	0	0	2.9566	5	1	3.9	Uncharacterized protein
A0A287TJN2	0	0	0	0	0	0	0	0	0	0	0	0	0	0	0	0	0	0	0	0	0	0	0	605540	0	0	0	0	0	0	0	0	0	0	0	0	6.9106	23	2	9.3	Peroxidase
A0A287TKR7	0	0	0	0	0	0	0	0	0	0	0	0	0	0	0	0	0	0	0	0	0	0	0	0	0	0	0	0	0	0	0	0	171450	0	0	0	8.7029	22	2	15	Uncharacterized protein
A0A287TKM2	509630	743410	698850	624250	505200	767820	0	469960	484830	587460	541720	500600	519920	451110	0	0	0	0	0	0	0	419330	571140	579890	476370	0	378320	653990	542930	0	570460	928110	704740	579400	537730	510740	22.068	69	3	12.8	Orn_Arg_deC_N domain-containing protein
A0A287TKK2	0	0	0	466620	0	0	0	0	0	0	0	0	0	0	0	0	0	497870	0	0	0	0	0	0	0	0	0	0	0	0	0	0	0	0	0	0	34.347	39	5	17.8	PPM-type phosphatase domain-containing protein
A0A287TLV4	0	675110	549870	716120	671680	923990	1028800	547060	0	759990	0	542270	683630	590910	595040	1276300	0	0	0	0	0	837810	906150	830410	0	760740	570800	0	1193400	678650	722890	873040	748410	989170	1099200	1028000	34.581	98	11	9.7	Uncharacterized protein
A0A287TMC6	0	0	0	0	0	0	0	0	0	0	0	0	0	0	0	0	0	0	0	0	0	0	0	0	0	0	0	0	0	0	0	0	341880	0	0	0	58.793	35	1	8.4	Uncharacterized protein
M0X0Z2	15143000	12655000	12979000	11757000	11814000	10210000	12315000	10377000	8268500	11395000	10508000	10918000	12946000	10178000	10343000	12507000	10004000	10131000	12334000	10462000	8377600	6432000	8219100	7154000	11896000	11609000	9308500	12829000	8378000	10868000	9282900	10967000	11607000	8162400	7883200	7101400	323.31	474	26	62.5	T-complex protein 1 subunit eta
A0A287TMF0	22135000	28346000	27655000	26167000	14919000	13544000	15064000	17190000	17108000	20775000	17632000	19657000	6502300	4586900	6355300	6405100	13421000	11880000	12426000	11406000	2392600	0	0	0	9788900	7762300	9730400	6873900	0	7862100	7834600	7920100	5689400	0	0	0	288.42	364	13	37.8	Uncharacterized protein
A0A287TMY0	0	0	0	0	0	0	0	0	0	0	0	0	0	0	0	0	0	0	0	120060	0	0	0	0	0	0	0	0	0	0	0	0	0	0	0	0	83.428	1	8	23.8	Uncharacterized protein
M0Z810	0	0	0	0	0	0	0	0	0	0	0	0	0	0	0	0	0	0	0	0	0	0	0	0	0	0	0	0	321180	0	0	0	0	0	0	0	23.815	9	3	13.8	Peroxidase
F2DRX2	0	0	0	0	0	0	0	0	0	0	0	0	0	0	0	0	0	0	0	0	0	0	0	0	0	0	0	0	0	904650	889360	771110	1414300	0	0	0	8.8848	14	5	30.4	Predicted protein
A0A287TPC5	0	0	0	0	0	0	0	0	0	0	0	0	0	0	0	0	0	0	0	0	0	0	0	256530	0	0	0	0	232010	0	0	0	0	415600	269530	194790	14.004	13	3	12.7	4-hydroxyphenylpyruvate dioxygenase
A0A287TPX9	0	0	0	0	0	0	0	0	0	0	0	0	0	0	0	0	0	0	0	0	0	0	0	0	0	0	0	0	0	0	0	0	120210	0	0	0	8.7848	9	1	2	Uncharacterized protein
A0A287TQ27	0	0	0	0	0	0	0	0	0	0	0	0	0	0	0	0	0	0	0	0	0	0	0	0	0	0	0	0	0	0	0	1025900	0	0	0	0	16.606	10	6	9.3	Uncharacterized protein
A0A287TQ56	0	0	0	0	0	0	0	0	0	0	0	0	0	0	0	0	0	0	0	0	0	0	0	0	0	0	0	0	0	0	0	0	91831	0	0	0	3.6036	23	1	4.3	Uncharacterized protein
A0A287TRA6	0	0	0	0	0	0	0	0	0	0	0	0	0	0	0	0	0	0	0	0	0	0	0	0	207860	0	0	0	0	0	0	0	0	0	0	0	9.814	19	3	18.4	Uncharacterized protein
A0A287TR35	0	0	0	0	0	0	0	0	0	0	0	0	170680	0	0	0	0	0	0	0	0	0	0	0	0	0	0	0	0	0	0	0	0	0	0	0	4.146	3	1	50	UBA domain-containing protein
A0A287TRB4	0	0	0	0	0	0	0	0	0	0	0	0	0	0	0	0	0	0	0	0	0	0	0	0	0	0	0	0	0	0	0	0	125530	0	0	0	5.534	10	3	10.2	VID27 domain-containing protein
A0A287TRC3	0	0	0	0	0	616290	0	0	0	0	0	0	0	0	0	0	0	0	0	0	0	0	0	0	0	0	0	0	0	0	0	0	0	0	0	0	5.9903	6	2	35.1	Uncharacterized protein
A0A287TSZ0	3110200	9292000	10487000	9892400	12310000	12183000	14113000	11618000	13864000	16137000	12941000	12829000	11939000	11920000	14342000	12153000	14573000	12301000	13719000	10839000	12549000	11166000	9582000	10450000	14161000	13713000	11689000	15404000	8919700	10290000	12191000	11572000	12736000	8495700	10941000	9156400	323.31	540	16	43.8	Succinate-semialdehyde dehydrogenase
A0A287TTB0	19243000	42376000	42625000	36734000	47678000	51223000	49702000	50486000	51389000	51222000	41881000	47700000	47668000	44974000	54547000	47485000	42356000	49758000	42165000	47588000	47531000	47495000	50199000	46325000	45141000	44384000	44895000	52779000	46298000	43543000	46881000	54582000	50466000	46776000	50372000	45474000	323.31	892	23	46	Phosphoglycerate kinase
A0A287TUG6	0	0	0	0	0	0	0	0	0	0	0	0	0	0	0	0	0	0	0	0	0	0	0	0	0	0	0	0	0	0	0	0	0	0	0	425180	5.5849	7	2	15.8	Asp_protease domain-containing protein
A0A287TV82	0	1527100	1481400	1447600	1463900	1739900	1677100	1424400	1445200	1882800	1799100	1442800	1496100	1516000	1541400	1377700	1746500	1697000	1535600	1172500	1671200	1207000	1196300	1745600	1953700	1290900	1816200	1607100	1216000	1343600	1280100	1468800	1615700	1621500	1228100	1249500	63.12	167	6	26.2	Fumarylacetoacetase
A0A287TW86	0	0	0	0	0	0	0	0	0	0	0	0	598230	0	0	0	0	0	0	0	0	0	0	0	0	0	0	0	0	0	0	0	0	0	0	0	7.339	15	2	13.2	Uncharacterized protein
M0Y819	1113100	4221300	4073000	3962400	4743600	5751300	5348700	5041500	4870400	5730300	4142400	4360500	1931700	3654500	5346000	4254700	3311200	4482900	3651700	4867900	4809300	4710200	4273700	5013200	3921800	3603400	4786800	1178300	4909600	4601200	5118300	4805800	4919300	4539200	4890600	5257400	218.39	290	15	46.1	Citrate synthase
A0A287TWU5	0	0	0	0	479940	568480	0	0	0	0	0	0	516530	0	0	0	0	321070	0	0	0	504850	0	368130	0	0	0	429260	426810	406880	0	454260	481830	419690	736330	0	112.09	36	3	8.9	Uncharacterized protein
A0A287TWY3	0	0	0	0	0	0	0	0	0	0	0	0	0	0	0	0	0	0	0	0	0	0	0	0	0	0	0	0	0	0	0	0	63462	0	0	0	2.3624	16	1	10.5	Uncharacterized protein
F2D6X8	0	0	0	0	0	0	0	0	0	0	0	0	0	0	0	0	0	0	0	0	2548400	2562100	2306400	3591100	0	0	0	0	3550000	0	0	0	0	3470000	4760200	4348900	67.989	67	9	27.5	Predicted protein
A0A287TXV7	0	0	0	0	0	0	0	0	0	0	0	0	0	0	0	380340	0	0	0	0	0	0	0	0	0	0	0	0	0	0	0	0	0	0	0	0	2.3142	6	1	5.2	RRM domain-containing protein
A0A287TY05	0	1251700	912090	860330	988770	1238700	697470	1068000	899840	1018100	852160	1214800	1119400	641650	3205200	1402800	1845800	1074200	1533000	1176900	1383000	1053800	958950	0	1153400	622660	1473500	1042100	904470	926600	1042300	882370	1027000	931560	867590	784680	50.162	120	10	27.7	AAA domain-containing protein
F2EDY2	1141600	563690	630140	616890	763250	0	0	0	0	1036900	0	905110	951120	0	520770	0	0	0	630750	773910	0	0	0	0	0	890550	0	798770	0	0	675930	516730	535640	0	0	0	18.266	54	5	40.3	Predicted protein
A0A287U061	0	0	0	0	0	0	0	0	0	0	0	0	0	0	0	0	0	0	0	0	0	0	0	0	0	0	0	0	0	0	271200	0	0	0	0	0	10.039	16	1	6	Serine/threonine-protein phosphatase 2A 55 kDa regulatory subunit B
A0A287U0J0	0	3954000	0	6222300	1358800	1011100	2564000	0	1033700	0	437370	619670	2369400	1722000	1407800	1364100	1780100	1713700	3746400	0	0	2031100	2082700	880870	1498700	1846000	1330900	1669500	0	1727900	0	0	2310700	0	1066100	0	27.198	84	2	18.1	Uncharacterized protein
A0A287U0C3	0	0	0	0	0	0	0	0	0	0	0	0	0	0	0	432410	0	0	0	0	0	0	0	0	0	0	0	0	0	0	0	0	0	0	0	0	16.045	25	3	13.6	Uncharacterized protein
A0A287U189	0	0	0	0	140800	0	0	0	0	0	0	0	0	0	0	0	0	0	0	0	0	0	0	0	0	0	0	0	0	0	0	0	0	0	84553	0	5.9475	28	2	15.4	Uncharacterized protein
A0A287U1D3	0	0	0	0	0	0	0	0	0	368420	0	0	0	0	0	0	0	0	0	0	0	0	0	0	0	0	0	0	0	0	0	0	0	0	0	0	30.255	27	6	5.5	Uncharacterized protein
A0A287U1D4	0	0	0	0	0	0	0	0	0	0	0	0	0	0	0	0	0	0	0	0	0	0	0	0	0	0	0	0	0	0	0	0	373830	0	0	0	-2	3	1	5.4	Uncharacterized protein
A0A287U1E0	0	0	0	0	0	0	0	0	0	0	0	0	0	0	0	0	0	0	0	0	0	0	0	0	0	0	0	0	0	0	0	196900	0	0	0	0	2.7002	8	1	7.9	Peptidase_M24 domain-containing protein
F2DIN4	0	0	0	0	0	0	0	0	0	0	0	0	0	0	0	0	0	0	0	0	0	0	0	0	0	0	0	0	0	0	0	182260	0	0	0	0	13.213	7	1	18.6	Predicted protein
A0A287U203	0	0	0	0	0	0	0	0	0	0	0	0	0	0	0	0	0	0	0	0	0	0	0	0	0	0	0	180990	0	0	0	0	0	0	0	0	4.5151	5	2	20.1	Uncharacterized protein
F2D510	3608100	5495300	5755500	5934800	4550700	3914700	3720600	4768600	3532300	4375200	2876300	3722100	3132700	3083900	4489600	3789300	4106100	2986600	4118700	4976500	2643800	3290400	3576900	2479000	2487700	4907300	2744500	2479200	2781400	4421900	3182200	3574500	3953100	3489800	2886200	2724600	45.62	75	4	23.4	40S ribosomal protein S24
A0A287U2S2	0	0	0	0	0	0	0	0	0	0	0	0	0	0	0	0	0	0	0	0	0	0	0	0	0	0	0	0	0	0	150050	0	0	0	0	0	2.5973	10	1	8.6	U1 small nuclear ribonucleoprotein C
A0A287U3J1	0	1492400	1416100	2494400	2312700	1966700	2042400	1809600	2574400	0	2846100	2616400	1150900	0	3175900	0	2601500	2612600	2480100	2010100	2059600	0	2567900	1653900	1875500	1806600	3818500	0	2231200	2287500	2551400	3096600	2525400	1888000	1344800	1949500	69.611	76	3	18.7	Prohibitin
A0A287U3J5	3938300	4687100	4021300	4440600	4268400	4654400	4215400	4785300	4115100	5339200	4167300	4704100	4377000	3921100	4084700	3594500	4592100	4160600	3497300	4839700	5869200	4947300	5287700	5754100	4763400	4153200	4545600	5452500	6513300	4368200	5201100	4904900	5080100	5702100	6716600	6176100	70.974	279	12	41.7	Isocitrate dehydrogenase [NAD] subunit, mitochondrial
A0A287U3U7	0	0	0	0	0	0	0	0	0	0	0	0	0	0	0	0	0	0	0	0	0	0	0	0	0	0	0	0	0	0	0	0	111830	0	0	0	3.5921	16	2	6	Uncharacterized protein
A0A287U4A0	0	0	0	0	0	0	69955	0	0	0	0	0	0	0	0	0	0	0	0	0	0	0	0	0	0	0	0	0	0	0	0	0	0	0	0	0	-2	0	1	10.7	Transmembrane 9 superfamily member
A0A287U4S6	0	0	5392500	0	0	0	0	0	0	0	0	0	2394100	0	0	0	0	0	0	2701200	0	0	0	0	0	0	0	2503000	1933400	1955400	3088700	2142000	0	0	0	0	22.573	42	5	25.4	ATP synthase subunit beta
M0XII1	0	1471700	1871600	1844400	1573100	1733100	1853800	1875700	1980000	1757500	964320	1978300	1411800	2040900	1762000	1479900	1747000	1970000	1524800	1558300	1132900	1392800	1494500	1495200	1346000	1013400	1477100	1532600	1341600	1260700	1358000	1628400	1299100	1280800	1630400	1328400	109.52	130	6	39	Peptidyl-prolyl cis-trans isomerase
F2DLH6	0	474220	641790	1007700	846810	1127300	3350800	922910	1454100	791650	3549900	1092000	0	757920	916110	1402100	750690	578330	402760	461740	567320	0	646890	0	804710	1191200	0	0	0	710480	558720	1208100	885510	410620	485820	0	34.397	68	2	27.2	Small nuclear ribonucleoprotein Sm D1
A0A287U5N0	0	2453200	2448900	2842200	2423300	2462300	3009300	2384500	2777600	2552600	2861700	2977200	3459000	3034000	3833300	3033200	3014700	2724000	1996900	2987700	1613700	1746600	2376400	1879400	2322300	2691400	3178100	4202900	1621500	2859100	3124600	2822400	3017000	2052500	1939400	1828000	305.05	229	6	54.7	Uncharacterized protein
A0A287U5U5	0	0	0	0	0	0	0	0	0	0	0	0	0	0	0	0	0	0	0	0	0	0	0	0	0	0	0	0	0	0	0	0	0	0	0	0	-2	1	1	3.8	Calponin-homology (CH) domain-containing protein
M0WQ79	627410	1242000	1329000	1472700	1486700	1629900	1600100	1277300	1619700	1449200	1040000	1064300	2249700	1477300	1285300	1175400	1421700	1737400	1171300	1496600	1315800	1852100	1696100	1300200	1187000	1406400	1044900	1236800	1936800	1468200	1578100	1661200	1559400	1208700	1686200	1736100	91.774	142	8	15.7	Uncharacterized protein
A0A287U6A1	13445000	25201000	22573000	24015000	22281000	23134000	22200000	21085000	20919000	21229000	21240000	21750000	19038000	16992000	18105000	16836000	15324000	16797000	14844000	17145000	11921000	14454000	17459000	15083000	13428000	15336000	20587000	17551000	15239000	20276000	19162000	21780000	16353000	14305000	12167000	13252000	215.57	321	9	17.7	Uncharacterized protein
A0A287U748	832250	1295400	1369800	1252200	1745100	1819900	1753200	1418700	1771600	1511700	1433600	1521800	2057900	1674300	1694500	1857100	1293100	1347600	1014800	895340	1312700	1286700	1353800	2102200	1322800	1810000	2961200	2015600	1067700	1973400	1228100	1083000	1716400	1163200	997040	1225500	221.84	220	8	24.1	Elongation factor Tu
A0A287U7K7	0	0	0	316770	0	496250	0	0	0	0	0	333330	0	0	0	0	0	0	0	395400	0	0	0	0	0	0	0	0	0	226960	0	0	0	0	0	0	16.475	27	3	19.5	Uncharacterized protein
F2D6I8	95471000	106370000	103080000	98921000	113290000	110270000	116030000	123150000	113220000	105390000	112720000	92946000	134230000	124240000	113790000	131240000	105810000	99830000	155790000	134030000	185590000	178780000	177600000	154250000	151020000	152040000	153890000	203310000	141080000	151240000	165980000	171670000	175740000	163810000	209960000	165020000	323.31	1433	29	71.8	Glyceraldehyde-3-phosphate dehydrogenase
A0A287U922	0	0	0	0	0	0	0	380720	0	0	0	0	350840	0	0	0	0	0	0	0	0	0	0	0	0	0	0	0	0	0	0	0	0	0	0	0	82.376	25	5	19.8	Eukaryotic translation initiation factor 2A
A0A287U8Y6	0	0	0	0	549720	0	0	0	0	0	0	0	0	0	0	0	0	0	0	0	0	0	0	0	0	0	0	412840	0	0	0	0	0	0	0	0	17.695	28	5	16.9	Uncharacterized protein
A0A287U928	0	0	0	0	0	0	0	0	0	0	0	0	0	175450	0	0	0	0	0	0	0	0	0	0	0	0	0	0	0	0	0	0	0	0	0	0	33.681	3	1	6	GrpE protein homolog
A0A287U991	0	0	0	0	0	0	0	0	0	0	0	0	0	0	0	0	0	0	0	163210	0	0	0	0	0	0	0	0	0	0	0	0	0	0	0	0	14.697	13	1	9.4	Lipocln_cytosolic_FA-bd_dom domain-containing protein
A0A287UAA3	0	0	0	0	0	253760	0	0	0	0	1574300	0	0	0	0	0	0	0	0	0	0	0	0	0	0	0	349210	2154500	0	0	0	0	0	0	0	0	15.024	30	3	2.7	Uncharacterized protein
A0A287UAN6	4865900	4399300	3696600	3929000	3404700	3573400	2809100	4514900	3817800	3521500	3266200	3738800	3521600	3107600	2789300	3123000	3430300	3433700	4151400	3493700	4636400	4866500	4049700	4110700	4164000	3931900	3764200	2795800	3852200	3887100	4241600	4220100	4181200	4065300	4434300	4125900	203.25	305	17	48.1	Succinate--CoA ligase [ADP-forming] subunit beta, mitochondrial
F2D3Q4	0	0	0	0	0	0	0	0	0	0	0	0	0	0	0	0	0	0	0	0	0	0	0	0	0	0	0	0	0	0	0	0	327570	0	0	0	2.6631	34	11	7.5	Predicted protein
A0A287UC85	0	0	0	0	0	0	0	0	0	0	0	0	0	0	0	0	0	0	0	0	0	0	0	0	0	0	0	0	0	0	0	0	0	266630	0	0	3.5715	12	2	12.8	ATP-dependent Clp protease proteolytic subunit
A0A287UBY5	0	0	0	0	0	0	0	0	0	0	0	0	82581	0	0	0	0	0	0	0	0	0	0	0	0	0	0	0	0	0	0	0	0	0	0	0	3.6328	4	1	8.3	Uncharacterized protein
A0A287UC28	0	0	0	0	0	0	0	0	0	0	0	0	0	0	0	0	0	0	0	162900	0	0	0	0	0	0	0	0	0	0	0	0	0	0	0	0	19.434	3	1	7.5	CN hydrolase domain-containing protein
A0A287UC83	0	0	0	0	0	0	0	0	0	0	0	0	0	0	0	0	0	0	0	0	0	0	0	0	0	0	0	0	131040	0	0	0	0	0	0	0	2.6639	6	1	7.3	ADH_N domain-containing protein
M0XBU1	0	0	0	0	0	0	0	0	0	0	0	0	0	0	0	0	0	0	0	0	0	0	0	0	0	0	0	0	0	0	0	0	287780	0	0	0	54.973	35	2	9.4	Uncharacterized protein
A0A287UD99	0	1225500	1104800	1102000	1768000	1381000	1490700	1724300	1639000	1544100	1147500	1303900	1555400	951780	1457600	0	1607700	1758300	1647500	1235200	648780	542560	0	0	0	880930	866030	797180	0	0	483290	495180	566900	0	0	0	62.005	90	4	28.5	Uncharacterized protein
A0A287UDA4	1256400	1074400	717810	796150	0	529260	726280	793080	722030	0	0	797030	837990	797880	877390	955340	1005800	933150	764090	659280	0	753740	732880	824200	727800	693080	623160	0	0	798680	655120	822570	679680	632670	748600	697270	63.931	103	6	16.9	Uncharacterized protein
A0A287UE70	0	0	0	0	0	0	0	0	0	0	0	0	0	0	0	0	86242	0	0	0	0	0	0	0	0	0	0	0	0	0	0	0	0	0	0	0	3.6994	4	1	18.6	Uncharacterized protein
A0A287UEC8	0	0	0	0	0	0	838710	0	0	0	961030	0	1234000	0	0	0	1082900	957510	0	0	0	0	0	0	1403900	958260	1221700	1681400	0	0	0	0	685100	0	0	0	7.9513	47	3	24.5	Ubiquitin carboxyl-terminal hydrolase
A0A287UED7	2394500	1976800	2097900	1738600	1467200	1638400	1243100	1790800	1933600	2805800	1272400	2150100	1680100	1699600	2015900	1369100	1710000	2146400	1731600	1600900	1959500	1779800	1701300	1926700	1863000	2175100	1853100	2742800	1150400	2165300	1469100	2154100	1828700	1965600	1513300	2127300	58.194	175	8	40.1	Aconitase_C domain-containing protein
A0A287UEZ6	0	0	0	0	0	0	0	0	0	0	0	0	0	0	0	0	0	0	0	0	0	0	0	0	0	0	0	0	0	0	0	0	1280900	0	0	0	6.7382	10	12	10.7	S-adenosylmethionine synthase
A0A287UF69	0	0	0	0	0	0	0	0	0	0	0	0	0	0	0	0	0	0	0	0	0	0	0	185200	0	0	0	0	0	0	0	0	0	0	0	0	2.3501	1	1	9.4	PKS_ER domain-containing protein
A0A287UF89	0	4094300	4617800	4168700	3961500	0	4356700	6386200	3835800	5168100	3367900	4838500	3467800	4888200	5151700	3805700	5185300	5473800	5766300	5015800	0	2870100	3965400	0	4339700	5546200	3831100	0	0	3983000	4581900	5071700	4400300	0	0	0	169.41	125	6	10.7	Glutathione peroxidase
A0A287UF91	0	0	0	0	0	0	0	566050	0	0	0	309270	0	0	0	0	0	0	0	362480	0	0	0	0	0	0	0	304120	0	0	0	365410	457810	0	0	0	36.023	30	2	4.7	Peptidase_S8 domain-containing protein
A0A287UG69	0	0	629560	534940	0	0	0	0	0	0	0	0	91594	0	0	0	0	168900	0	0	0	0	0	0	0	0	0	0	0	0	0	0	0	0	0	0	2.8263	31	1	17.3	HMG box domain-containing protein
A0A287UGR8	0	0	0	0	0	0	0	0	0	0	0	0	0	0	0	0	0	0	0	0	0	0	0	653810	0	0	0	0	0	0	0	0	0	715540	664150	870280	119.77	22	4	12.7	RmlD_sub_bind domain-containing protein
A0A287UHR2	1087100	1812300	2214200	1628600	2301300	2573600	2613800	2282700	3054100	2192900	1667000	2113000	3492800	3203300	2144200	2132400	1470500	2632600	2675600	0	10668000	9412900	8468100	9462000	3552400	3625800	3367000	4571300	10831000	3801900	4182800	4526800	4620000	11080000	15259000	12031000	323.31	194	8	51.4	M20_dimer domain-containing protein
A0A287UHQ2	0	3795500	0	0	6754700	0	7072500	0	0	7087800	0	6312200	0	4984100	0	4947000	0	0	0	5786300	22022000	12747000	14423000	16885000	0	0	6758900	5407600	17431000	0	7307400	11444000	4073000	26581000	33084000	24723000	90.181	73	8	62.3	Uncharacterized protein
A0A287UIJ6	31332000	25435000	24184000	27309000	19550000	22234000	20270000	24596000	19017000	20440000	24752000	22688000	16307000	23728000	23232000	24026000	25236000	21286000	18418000	20406000	18746000	16226000	18174000	14972000	21156000	16167000	22513000	11782000	16088000	19460000	21498000	21760000	17341000	16810000	12308000	19562000	266.43	257	7	45.6	Uncharacterized protein
A0A287UJD3	0	1946900	1854000	1720400	1571900	2276100	1687200	1825700	2265600	2109300	2031400	1778800	1971000	2097500	1290100	2212600	2378000	0	2005700	3109500	1789000	1684100	1936400	1854700	2184600	1699100	0	0	1935500	2235300	1851200	1840900	1697500	1568700	1636300	1956000	35.055	78	4	29.4	Uncharacterized protein
A0A287UJU1	0	0	0	517300	0	0	0	0	0	0	0	0	0	0	0	543540	0	0	0	0	0	0	473130	0	0	0	0	0	509840	0	0	0	0	0	461720	0	10.143	32	3	22.9	Uncharacterized protein
A0A287UK56	0	0	0	0	0	0	468700	540740	0	414740	0	0	0	0	0	0	601530	0	440610	0	0	0	0	0	0	0	0	0	0	0	0	0	0	0	0	0	7.3975	25	2	24.2	Usp domain-containing protein
A0A287UK92	0	0	0	0	0	0	0	0	0	0	0	0	0	0	0	0	0	0	0	0	0	0	0	0	0	0	0	0	0	480860	0	0	0	0	0	0	11.72	20	3	11	Aminotran_1_2 domain-containing protein
A0A287UKL3	0	0	0	0	0	0	0	0	0	0	0	0	334630	0	0	0	0	0	0	0	0	0	0	0	0	0	0	0	398000	0	0	0	0	0	0	0	9.2118	13	3	6	PDZ domain-containing protein
A0A287UKV2	1451700	2193000	1982400	2056900	1907600	2805400	1942300	2025500	2053700	2157800	1817700	1959500	2596900	2005200	2685800	2249000	1594500	1824100	2116800	1878200	2776000	2887800	3247900	3553800	1785100	2282000	2694600	2667700	3748100	2651800	2468600	2882300	2743000	3206600	3794000	3202900	255.07	236	13	30.7	Pyrophosphate--fructose 6-phosphate 1-phosphotransferase subunit alpha
A0A287UKW1	0	688140	930440	541760	1076600	1062500	1028400	797910	1027300	1116700	1157300	1217900	1302100	845300	1378500	1048600	809580	1018700	627100	703170	1580800	1899800	1709700	1914900	766640	1180800	1200900	917060	2745600	1077900	999780	1030200	1088000	2641700	2991700	2644500	167.29	150	8	36.5	Uncharacterized protein
A0A287UKZ2	0	0	0	0	1357900	0	0	603310	0	655280	0	0	0	0	0	0	0	0	0	693900	0	0	0	0	1084800	0	0	1222600	0	482470	0	0	489710	887480	0	0	237.94	47	2	15.1	Uncharacterized protein
A0A287UL55	6018600	2891900	3687200	3031700	0	2335200	2337200	2446400	0	2185600	2226800	1673300	1865000	1004900	1119500	1951900	912210	0	3591800	2988800	1923800	1727700	2057100	1633200	2430900	1796800	2779400	1626600	1745700	2075500	2611300	2639400	2446400	1778700	2027300	1708300	13.861	96	5	26.7	Uncharacterized protein
A0A287ULM8	0	0	60480	0	0	0	0	0	0	0	0	0	0	0	0	0	0	0	0	0	0	0	0	0	0	0	0	0	0	0	0	0	0	0	0	0	3.1405	2	1	4.1	Uncharacterized protein
A0A287ULD4	0	0	0	0	0	0	0	0	0	0	0	0	0	0	0	0	0	0	0	0	0	687520	627560	706160	0	0	0	0	597490	0	0	0	0	577100	577960	645910	51.393	41	7	8.5	Uncharacterized protein
F2E3V3	0	0	0	0	0	0	0	0	0	0	0	0	0	0	0	0	0	0	0	0	0	0	320570	325930	0	0	0	0	346160	0	0	0	0	0	402210	297930	6.5412	17	3	19.4	Predicted protein
A0A287ULZ0	0	0	0	0	0	0	0	0	0	0	0	0	0	0	0	0	0	0	0	0	0	1199900	0	0	0	0	0	0	1344000	0	0	0	0	1169900	2101800	0	94.434	20	2	42.2	Peptidase A1 domain-containing protein
A0A287ULT9	0	0	0	0	0	0	0	0	0	0	0	0	0	0	0	0	0	0	0	0	0	0	0	0	0	0	0	0	0	0	0	0	0	0	505590	0	38.842	4	2	9.3	Peptidase A1 domain-containing protein
A0A287UM33	0	0	0	0	0	414570	0	0	0	0	0	0	0	0	0	0	0	0	0	0	0	0	0	0	0	0	0	0	1190100	0	0	0	0	0	0	756770	88.574	43	2	11.1	Uncharacterized protein
A0A287UM21	842920	525360	0	440780	0	551810	466740	0	474380	0	0	467890	351940	533680	428560	549250	592950	0	0	0	0	0	0	0	384740	0	230370	688830	415830	581150	0	425820	499280	364180	378720	473640	89.943	76	9	7.3	Uncharacterized protein
A0A287UMM8	331070	0	0	0	0	0	0	0	0	0	0	0	0	0	0	0	0	0	0	0	0	0	0	0	0	0	0	0	0	0	0	0	0	0	0	0	3.8853	3	2	7.5	SAM_MT_RSMB_NOP domain-containing protein
A0A287UM93	0	0	0	0	0	0	0	0	0	0	0	0	0	0	0	0	0	0	0	0	0	0	0	220320	0	0	0	0	0	0	0	0	0	0	0	0	3.5238	5	2	10	Uncharacterized protein
A0A287UMR3	0	0	368580	0	0	0	0	0	0	423650	0	0	0	0	0	0	0	0	0	0	0	0	0	0	0	0	0	369440	0	511150	0	478540	0	0	0	0	8.2029	25	3	8	Acetolactate synthase
A0A287UN54	0	0	0	0	0	0	0	0	0	0	0	0	0	0	0	0	0	0	0	0	0	0	0	0	0	0	0	0	0	0	0	0	0	664680	0	0	7.9368	20	1	8.8	Cupin_5 domain-containing protein
A0A287UNX8	0	0	0	0	0	0	0	0	0	0	0	0	0	0	0	0	0	0	0	0	0	0	0	0	275660	0	0	0	0	0	0	0	0	0	0	0	8.4445	10	3	20.4	EF-hand domain-containing protein
A0A287UP01	0	2845600	3178500	1963300	3800500	3673200	2843100	3710500	3092500	4525100	3918400	3201100	5090100	5279700	5903800	5349500	4538500	3157600	4504800	3616900	10779000	9692500	9611700	11591000	5421000	5273600	4625200	3729700	9697400	8007900	6143400	7762200	6955300	10231000	9880900	9897300	232.73	234	11	39.9	Glutamine synthetase
A0A287UP21	2222400	1363500	1488400	1188200	1090000	0	1179400	1016400	1199300	1186600	1674900	1007600	1277800	1377800	1542400	1421300	1461600	1347200	1806200	1273800	1385600	1297400	1368600	1359200	1440400	1283700	1359700	1493600	1150800	1205100	1325900	1324900	1320500	1349100	1423800	1524500	31.679	127	5	20.8	DHO_dh domain-containing protein
A0A287UPC3	0	0	0	0	0	0	0	0	0	0	0	0	0	0	0	0	0	0	0	0	0	0	0	0	0	0	0	0	0	0	0	545380	0	0	0	0	13.369	24	8	13.2	Annexin
A0A287UPG1	1470600	790020	994300	1005900	496640	0	782470	788100	589410	610610	731660	622310	0	796740	811770	0	596140	738150	846960	907340	666580	673650	787110	650240	822160	783300	780040	0	734260	807410	800920	756870	834650	623080	597250	707850	19.355	121	10	12.9	Annexin
F2DQ01	0	903860	1985600	1987000	1614200	1357800	1168300	1184900	1688000	2710200	877710	1565300	1593000	1153800	1848200	1255500	1928200	2734000	1115000	1047800	790820	702550	906670	671410	1384300	910670	0	1481600	763440	1866800	1674300	953490	2176400	0	0	0	76.039	93	4	28.7	Predicted protein
A0A287UPZ1	0	0	0	0	0	0	0	0	0	0	0	0	0	0	0	0	0	0	0	0	0	182570	0	0	0	0	0	0	0	0	0	0	0	0	0	0	7.5867	1	14	2.3	Fn3_like domain-containing protein
A0A287UQA1	0	0	0	0	0	0	0	0	0	0	0	0	0	0	0	0	0	0	0	0	0	0	0	0	0	0	0	0	0	0	0	0	1178600	0	0	0	2.7889	32	1	9.9	Uncharacterized protein
A0A287W337	0	77058	103120	100580	117790	138110	0	163940	168610	125900	138210	141330	125770	136630	147740	168320	97615	92609	0	63871	130850	104510	126560	132820	123640	127780	188820	108890	104730	119680	106740	111210	133470	74521	52977	93924	21.198	77	2	3.6	AAA domain-containing protein
A0A287UQX6	0	0	0	0	0	0	0	0	0	0	0	0	0	0	0	0	0	0	0	0	0	0	0	0	0	0	0	0	341290	0	0	0	0	0	0	0	6.9896	9	5	19	Peroxidase
A0A287UR15	0	0	0	0	0	0	0	0	0	0	0	0	0	0	0	0	0	0	0	0	0	0	0	0	0	0	0	0	0	0	0	527760	0	0	0	0	102.05	21	5	26.7	Expansin
A0A287UQV6	0	0	281710	0	0	0	0	0	0	0	0	0	0	0	0	0	0	0	0	0	0	0	0	0	0	0	0	0	0	0	0	0	0	0	0	0	7.8403	19	3	6.3	DCD domain-containing protein
A0A287UR76	0	0	0	0	0	0	0	0	0	0	0	0	0	0	0	0	0	0	0	0	0	0	0	180930	0	0	0	0	0	0	0	0	0	0	0	0	4.7947	1	3	7	Uncharacterized protein
A0A287URE6	570830	524930	0	516040	441890	421150	0	0	0	0	0	613750	0	0	0	0	0	691390	699180	0	0	0	0	0	0	0	0	477090	0	0	0	0	0	0	389780	0	107.71	44	6	4.9	TPR_MLP1_2 domain-containing protein
A0A287URB5	0	0	0	0	0	0	0	0	0	0	0	0	0	0	0	0	0	0	0	0	0	411610	0	0	0	0	0	683840	0	0	657240	0	0	0	0	0	13.628	27	4	40.9	AD domain-containing protein
A0A287US88	0	0	0	0	0	0	0	0	0	0	0	0	0	0	0	0	0	0	0	0	0	0	0	0	0	0	0	0	366080	0	0	0	292970	0	0	0	97.632	29	4	5.4	Uncharacterized protein
A0A287US61	0	0	0	0	0	0	0	0	0	0	0	0	0	0	0	0	0	0	0	0	1428300	1446200	1293400	1508900	0	0	0	0	1659000	0	0	0	0	1950500	1867500	2053300	52.668	37	6	17.1	Pyruvate dehydrogenase E1 component subunit alpha
A0A287USW5	0	0	0	0	0	0	0	0	0	0	0	0	234660	0	0	0	0	0	0	0	0	0	0	0	0	0	0	0	0	0	0	0	0	0	0	0	2.7221	2	1	10.4	Uncharacterized protein
A0A287USL3	0	0	0	0	0	0	0	0	0	0	0	0	0	0	0	0	0	0	0	0	0	0	0	0	0	0	0	0	0	0	0	58761	0	0	0	0	4.4967	5	1	12.2	TPR_REGION domain-containing protein
A0A287USE7	0	0	0	0	244350	368540	327870	160380	0	186990	148520	0	186780	0	0	187870	0	0	0	0	210780	0	0	0	0	182760	0	197810	186490	0	0	130380	0	0	0	0	108.18	50	5	10.1	M16C_associated domain-containing protein
M0VT27	2921500	3347000	2872500	2640000	2424800	2620700	0	2457900	3081500	2854900	5078400	5698100	2536700	2324300	2822100	2181500	1770200	2571000	3705400	3410500	2046300	2133500	1917800	1291400	2801100	4934800	4589200	1808900	1084500	3100500	3484000	2906400	3335500	1663800	1434800	1634800	100.59	138	4	34.8	Peptidylprolyl isomerase
A0A287USX2	0	0	0	66785	0	0	0	0	0	0	0	0	0	0	0	0	0	0	0	0	0	0	0	0	0	0	0	0	0	0	0	0	0	0	0	0	3.2514	1	1	13.7	RRM domain-containing protein
A0A287UT09	0	0	0	0	0	0	0	0	0	0	0	0	0	0	0	0	0	0	0	0	0	0	0	0	0	0	0	0	0	0	0	180180	0	0	0	0	3.0956	7	1	10.6	AAI domain-containing protein
A0A287UT11	0	0	0	0	0	0	0	0	0	0	0	0	0	0	0	0	0	0	0	0	0	678290	502570	536230	0	0	0	0	0	0	0	0	0	542030	567360	570480	15.964	17	4	13.5	Glycosyltransferase
A0A287UUI1	0	0	0	0	0	0	0	0	0	0	0	0	0	0	75668	0	0	0	0	0	0	0	0	0	0	0	0	0	0	0	0	0	0	0	0	0	2.4226	10	1	7.4	AAA domain-containing protein
A0A287UUJ9	0	0	0	0	0	0	0	0	0	0	0	0	0	0	0	0	0	0	0	0	0	0	0	0	0	0	0	0	901740	0	0	0	0	0	607140	1149700	85.766	37	4	20.1	PALP domain-containing protein
A0A287UV09	0	0	0	0	0	0	0	0	0	0	0	0	0	0	0	0	0	0	0	0	0	0	0	367800	0	0	0	0	0	0	0	0	0	0	821790	544780	12.134	12	2	17.8	Fe2OG dioxygenase domain-containing protein
A0A287UV92	0	0	0	0	0	0	0	0	0	0	0	0	0	0	0	0	0	0	0	0	0	0	0	0	0	0	0	0	0	0	0	0	0	0	53773	0	2.8878	3	2	13	Uncharacterized protein
A0A287UVI4	0	0	0	374840	0	522090	0	0	0	0	0	0	0	473390	0	0	0	0	0	0	0	461720	452250	500090	563690	0	0	0	445940	0	0	0	430680	0	0	0	22.84	61	4	21.2	tRNA_edit domain-containing protein
A0A287UVV6	0	474570	0	537500	943340	855450	888440	528950	0	734770	888010	883830	611560	0	612240	684710	0	901200	0	0	1030600	1169900	2121800	1475400	695480	579390	573000	0	1430600	771020	960120	992950	0	1960500	2034100	1801900	60.162	76	6	11.3	Uncharacterized protein
A0A287UVS4	0	0	0	0	0	0	0	0	0	0	0	0	0	0	0	0	0	0	0	0	0	0	0	0	0	0	0	0	0	0	183900	0	0	0	0	0	9.5362	6	1	18.9	MsrB domain-containing protein
A0A287UVZ2	0	0	0	0	0	0	0	0	0	0	0	0	0	0	0	0	0	0	0	0	0	0	0	204360	0	0	0	0	0	0	0	0	0	0	0	0	4.3609	2	2	7.1	Uncharacterized protein
A0A287UW09	0	0	0	0	0	0	0	0	0	0	0	0	0	0	0	0	0	0	0	0	2383200	3698100	2791000	2810900	559060	593290	0	0	6338700	1114300	1169700	1119600	1412400	6344400	5466800	6691200	146.12	68	14	29.3	Alpha-amylase
A0A287UWG4	0	0	0	0	0	0	0	0	0	0	0	0	0	0	0	0	0	0	0	0	0	0	0	0	0	0	164270	0	0	0	0	0	0	0	0	0	-2	0	1	18.2	UDENN domain-containing protein
A0A287UWQ3	0	0	0	0	0	0	0	0	0	0	0	0	0	0	0	0	0	0	0	0	0	0	0	0	0	0	0	0	0	0	0	0	296450	0	0	0	13.842	23	1	14.8	Uncharacterized protein
A0A287UX35	205710	0	0	0	0	0	0	0	0	0	0	0	0	0	0	0	0	0	0	0	0	0	0	0	0	0	0	0	0	0	0	0	0	0	0	0	5.1782	4	3	9.5	Uncharacterized protein
A0A287UXN3	0	0	0	0	0	0	0	0	0	0	0	0	0	0	0	0	0	0	0	0	0	0	0	0	0	0	0	0	0	0	0	0	0	0	251600	0	3.0412	2	2	20.5	Uncharacterized protein
A0A287UXP7	0	0	406030	0	0	0	0	0	0	0	0	0	0	0	0	0	0	0	0	0	0	0	0	0	0	0	0	0	0	0	0	0	0	0	0	0	50.797	15	2	18.2	SHSP domain-containing protein
A0A287UXP9	0	0	0	0	0	0	0	0	0	0	0	0	0	0	0	0	0	0	0	0	0	0	0	0	0	0	0	0	0	0	0	0	0	0	0	0	-2	1	1	4.1	Uncharacterized protein
A0A287UY47	2724400	1654200	1597400	1880800	1428900	1438200	1650900	1472400	1581900	1607900	0	1424300	1424000	1807700	1575200	1539700	1483600	1758800	1219800	1579100	1150300	1055400	1400500	1232200	1563000	1814200	0	2043800	1037800	1368700	1445100	1473300	1473000	1044300	0	1209500	323.31	105	8	43.8	Uncharacterized protein
A0A287UY56	1247700	0	900530	1001800	961060	1065000	919210	0	812920	823180	0	791120	1087600	907020	1004000	1121300	957840	0	1051100	0	1044700	942280	1067800	1003300	867230	1096400	765970	0	1066300	971480	0	982370	920920	883220	958820	986110	50.172	110	9	27.2	AAA domain-containing protein
A0A287UYR3	0	0	0	0	102740	0	0	0	0	106450	0	0	0	0	0	0	0	0	0	0	0	0	0	0	0	0	0	0	0	0	0	0	49900	0	0	0	4.1743	17	2	23.6	Ubiquitin carboxyl-terminal hydrolase
A0A287UZ57	0	792900	1304400	1395000	839340	0	655050	0	441760	637950	0	894070	570980	0	0	0	453730	0	1261100	694100	0	971230	0	491240	0	0	0	0	1177100	1684200	0	1038500	0	862010	0	1247200	9.3733	69	3	25.7	Uncharacterized protein
A0A287UZC7	0	552870	0	610030	465560	0	0	0	0	467590	0	647870	0	0	0	0	0	0	825010	559610	0	0	0	0	0	0	0	0	0	0	0	0	0	0	0	0	18.036	60	2	21	Dehydrin 7
A0A287UZC5	0	0	0	0	0	0	0	0	0	0	0	0	0	0	0	0	0	0	0	0	0	0	0	0	0	0	0	0	0	0	0	0	137350	0	0	0	8.6773	30	1	6.9	Deyhydrin 4
A0A287UZC3	0	0	0	0	0	0	0	1481500	0	1458900	973770	0	1261500	1008800	0	1061200	1656300	0	0	1713200	0	0	0	0	0	0	0	2134200	0	1749000	0	0	1168900	926840	0	1108800	22.777	52	4	19.8	Eukaryotic translation initiation factor 3 subunit G
A0A287UZW6	0	0	0	0	0	0	0	0	0	0	0	0	0	0	0	0	0	0	0	0	0	0	0	424960	0	0	0	0	0	0	790700	0	0	0	579730	594830	14.265	46	5	10.2	Nudix hydrolase domain-containing protein
A0A287V000	0	0	0	854660	1010300	926740	907610	826320	1005300	766100	1003900	979400	0	592100	712350	927400	771550	565800	0	957000	0	455260	736330	658830	0	0	932850	0	885050	0	907740	0	548310	0	0	970760	61.089	73	4	65.7	Cytochrome b5 heme-binding domain-containing protein
F2DAU7	0	0	0	0	0	0	0	0	0	0	0	0	0	0	0	0	0	0	0	0	0	983440	0	995940	0	0	0	0	0	0	0	0	0	1292900	1288200	1091300	113.86	19	7	21.6	Carboxypeptidase
A0A287V1L8	0	0	0	0	0	0	0	0	0	0	0	0	0	0	0	0	0	0	0	0	0	310350	0	0	0	0	0	0	0	0	0	413680	370370	0	0	0	48.809	32	2	4.5	Uncharacterized protein
F2D2C4	0	0	0	0	0	0	0	0	0	0	0	0	0	0	0	0	0	0	0	0	0	0	0	0	0	0	0	0	114970	0	0	0	0	0	0	0	3.6969	6	2	3.8	Predicted protein
A0A287V243	0	0	0	0	132150	0	0	0	0	0	0	0	0	0	0	0	0	0	0	0	0	0	0	0	0	0	0	0	0	0	0	0	0	0	0	0	3.0312	2	2	4.5	Uncharacterized protein
A0A287V2G5	3666000	5888700	6191100	5568400	5407700	5386500	7680900	4932000	5713400	4928900	4679800	4693300	7421800	6103200	5325500	7212000	7049400	6471200	6231500	6636000	7878500	7498200	6725100	8734800	5991100	5708300	3249000	7522300	7428100	5388900	5681100	5648400	7010000	7945700	9415400	6469400	232.76	322	14	46.6	Aldedh domain-containing protein
A0A287V2I9	3449600	3660700	3939500	3613200	3200300	3038300	2906700	3535600	2942300	3353900	2907300	3225000	3279200	2843800	3310800	3415400	3305400	3483700	3581400	2291000	3413700	3523100	3365100	3109800	3525300	3147600	2886500	4019800	2794000	3531000	3171300	3453500	3052700	3248700	3112200	2838600	248.78	250	12	44.8	AAA domain-containing protein
A0A287V373	6868200	0	0	0	0	0	0	0	0	0	0	0	0	2812900	0	1037800	3038500	0	0	2144200	3341900	3720500	2935100	3243800	0	0	0	0	6188900	0	0	0	633910	8498300	5511500	6882900	137.32	100	12	31.4	Uncharacterized protein
A0A287V3S5	0	0	0	0	0	0	0	0	0	0	0	0	0	0	0	0	0	0	0	0	0	0	0	0	0	0	0	0	0	0	0	0	66955	0	0	0	66.145	24	1	4.3	AAA domain-containing protein
M0YWI1	1321500	2552500	3433300	2877900	1836000	1833300	2160300	1465900	1234800	1953200	1807600	1603100	0	1533700	1154400	846430	1833200	1298300	2921300	2164700	0	0	1080100	0	1735600	1957400	2867800	975890	961290	2138500	2018800	2858600	2656300	664260	522700	0	76.72	140	4	54.9	Germin-like protein
A0A287V4Y4	3136800	3227200	2809800	3096600	4303000	4088900	3939300	3860000	3688100	3543800	3834700	3541500	3328600	3352100	3040900	2925000	3145000	3225500	3105700	2725900	3639700	3211000	3402300	3785700	4392400	3537900	3431600	3562900	3223100	3660000	3736300	2667100	3752400	3676600	3285300	3412300	175.58	225	9	45.6	Uncharacterized protein
M0Y3T4	0	0	0	0	0	0	0	0	0	0	0	0	0	0	0	0	0	0	0	0	0	0	0	0	0	0	0	9201.4	0	0	0	0	0	0	0	0	6.0489	14	2	15.6	Uncharacterized protein
A0A287V4V8	6364600	4309100	4267100	4343900	3955300	3818100	4212400	4307500	3612100	4241300	3309700	3403900	4408600	3595000	4011900	4416100	3812900	3543500	4080900	3840900	2929800	2941400	3045300	2906800	3908600	3302600	3280900	4359300	2458100	2834400	3139700	3348700	3300800	3092100	2710400	2460100	200.03	215	6	21.6	Uncharacterized protein
A0A287V521	6920300	5601000	5939700	4834000	5027100	5841900	5790200	6331900	5691500	6624300	2856600	4461400	5218500	4843700	5694500	5206200	4170800	5740400	3379700	5357300	5097100	4761000	5315500	4597000	4845200	4875200	5617900	6696800	5100800	4733900	4704600	5526100	5992900	5193700	5849300	5479900	49.843	211	8	21.1	Uncharacterized protein
A0A287V560	0	0	0	0	0	0	0	0	0	0	0	0	0	0	0	0	0	0	0	0	0	0	0	0	0	0	0	0	214470	0	0	0	0	0	0	0	33.511	7	5	26.1	Uncharacterized protein
A0A287V5P7	0	0	0	0	0	0	0	0	0	0	0	0	0	0	0	0	0	0	0	0	0	0	0	0	0	0	0	0	0	0	0	0	0	0	370340	0	5.0453	10	2	6.4	Acetyl-coenzyme A synthetase
F2CXK6	3580900	5657100	6026600	4482200	7178700	7568400	6879600	8448700	7158100	7238800	6728200	7984900	8723300	8583000	7656700	7936400	8310200	7725700	8998000	8329100	14521000	13473000	12781000	11848000	6472700	9739000	8746400	10711000	13454000	7236000	9290900	8936600	8523300	15372000	18102000	16265000	323.31	410	15	47.8	Predicted protein
A0A287V6M3	0	0	0	0	0	0	0	0	0	0	0	0	0	0	0	0	0	0	0	379830	0	0	0	0	0	0	0	0	0	0	0	0	0	0	0	0	3.6857	2	2	11.2	Serine/threonine-protein phosphatase
A0A287V706	0	1212300	1153800	0	0	0	0	0	0	0	0	0	1056500	1529800	0	0	0	0	0	0	0	0	0	1532600	0	0	0	866620	0	0	0	0	1496000	0	0	908250	15.854	41	1	3.8	Protein kinase domain-containing protein
A0A287V6Y4	1841700	10078000	8497000	7606900	6011900	7084900	6514100	7174600	5242400	6266800	4464000	5874200	7358000	5861900	5563600	7868000	5328600	7072500	6668100	6774400	3554900	4768500	4356900	2580200	6674800	6057600	6781900	8355900	3417600	6596600	6266700	7257700	6240100	3552100	3204800	4236200	323.31	255	11	30.3	Uncharacterized protein
A0A287V7D1	2613400	5479600	4599100	5580200	6119400	6637300	7708100	5737500	6713400	6192500	6272500	5738600	7492400	6382000	6847000	5608300	6275000	6122600	6987800	6775500	6460200	6482900	7501700	7017700	6638100	6573100	5853900	6864800	7074200	5895300	6599900	6421400	6172200	6172500	6853700	7437300	305.65	482	23	27.2	Aconitate hydratase
A0A287V735	3596600	4655000	4668800	5003600	4554200	4302000	4482600	4179700	4267000	4925300	4974300	5538200	4749300	4554500	4883700	5058700	3297900	4132200	2959500	2945800	3433100	3333900	3928100	3759600	5069000	5533600	5034300	6129700	3508000	4539300	3667900	4666400	4790200	2767500	2913000	3090200	290.12	437	13	29.5	Uncharacterized protein
A0A287V765	0	3456200	3332600	4399600	5704500	3417300	8840800	3511500	3268500	4026800	5114500	2735700	3050400	2451400	2818000	5337000	4932200	0	1866700	1654200	2296500	5529300	2671100	3132600	3708500	2626400	6382300	7519900	4236100	3019800	2518100	2351100	3253300	1514000	1854000	2752700	74.16	95	4	38.5	Histone H2A
A0A287V798	0	0	0	0	0	0	0	0	0	0	0	0	0	0	0	0	0	0	0	0	0	0	0	0	0	0	0	0	0	0	0	350580	0	0	0	0	50.186	32	1	20.5	Uncharacterized protein
A0A287V7A1	0	0	200690	0	0	0	0	0	0	0	0	0	0	0	0	0	0	0	0	0	0	0	0	0	0	0	0	0	0	0	0	0	259900	0	0	0	12.291	33	2	19.4	Ubiquitin carboxyl-terminal hydrolase
A0A287V7L6	0	0	0	0	0	0	0	0	0	0	0	0	0	0	0	0	0	0	0	0	0	0	0	0	0	0	0	0	0	0	0	230350	0	0	0	0	40.039	35	1	34.1	Uncharacterized protein
A0A287V7V8	0	0	0	0	0	0	0	0	0	0	0	0	0	0	0	0	0	0	0	0	0	0	0	0	0	0	0	0	0	0	0	1433100	0	0	0	0	7.0234	13	1	11.8	Methyltransf_2 domain-containing protein
A0A287V805	0	0	0	0	0	0	0	0	0	0	0	0	0	0	0	0	0	0	0	0	0	0	0	0	0	0	0	251550	0	0	0	0	0	0	0	0	28.876	5	2	14.5	ETF domain-containing protein
M0XC34	0	0	0	0	0	0	0	0	0	0	0	0	0	0	0	0	0	0	0	0	0	0	0	0	0	0	0	0	0	0	0	0	0	0	20098	0	2.3002	2	1	4.8	RmlD_sub_bind domain-containing protein
A0A287V8R3	0	0	0	0	0	0	0	0	0	0	0	0	0	0	0	0	0	0	0	164540	0	0	0	0	0	0	0	0	0	0	0	0	0	0	0	0	21.545	12	2	11.8	DUF382 domain-containing protein
F2CWS0	0	2877300	1477100	2426700	1607900	1463400	1744200	1795300	2023800	1666500	2075900	1437900	1718600	1614300	2639200	1526000	1489300	2816500	1988200	1061600	2412800	1393100	2301200	1617100	1552500	2210000	2115100	1676300	1718000	2096800	2166400	2474100	1614900	1589500	1316700	1493700	121.79	145	6	25.1	Predicted protein
A0A287V9D1	780660	1494800	2377300	2622200	1895000	2344500	1478000	1939100	2583400	1371500	2028200	1733500	1803100	1863700	1483100	1454900	2081600	1320200	2045200	1810500	1400600	0	1770100	1500900	1511800	1248800	1980900	2550200	894280	1691700	1982500	1986500	2860200	0	1645100	1607300	323.31	138	8	17.6	Peptidase_M3 domain-containing protein
A0A287V9Z2	0	0	0	0	0	0	0	0	0	0	0	0	0	0	0	0	0	0	0	0	0	0	0	0	0	0	0	0	0	0	0	0	189900	0	0	0	13.322	15	2	12.8	GHMP_kinases_C domain-containing protein
A0A287VB36	0	0	0	0	0	0	0	0	0	0	0	0	0	0	0	0	0	0	0	0	0	0	0	0	0	0	0	0	0	0	0	0	0	0	0	549200	6.332	12	2	8.8	Uncharacterized protein
A0A287VBD9	0	0	0	0	0	0	0	0	0	0	0	0	0	0	0	0	0	0	0	0	0	0	0	0	0	0	0	0	66594	0	0	0	0	0	0	0	10.112	5	1	5.9	Glyco_hydro_32C domain-containing protein
A0A287VBR9	0	0	0	0	0	0	0	0	0	0	0	0	0	0	0	0	0	0	0	0	0	0	0	0	0	0	0	0	0	0	0	0	0	0	213190	0	4.6162	6	3	9.5	Acyl-coenzyme A oxidase
A0A287VC21	0	2126200	1752200	1737900	1361900	1531500	1186200	1530300	1239400	1797900	1376600	1460000	1882700	1781300	1623800	1392900	716560	2220900	2421900	1874700	1286600	1081700	0	1085700	2147300	1796500	2059100	2626700	958580	1664800	1628700	1563200	1755900	941650	921550	980010	60.756	111	4	30.2	Uncharacterized protein
A0A287VC64	0	0	0	0	0	0	0	0	0	0	0	0	0	0	0	0	0	0	0	0	0	265060	0	0	0	0	0	0	415390	0	0	0	0	347360	0	322880	27.179	11	3	6.9	Uncharacterized protein
A0A287VCQ0	0	750470	0	554060	513160	574290	612390	0	0	529620	0	569010	0	0	0	805810	0	0	0	698510	1224100	827210	796240	734140	0	0	0	0	1140800	842880	0	783510	879860	717210	975700	1293600	23.05	69	7	18.7	Acetyltransferase component of pyruvate dehydrogenase complex
A0A287VCX6	0	0	0	0	0	0	0	0	0	0	0	0	0	0	0	0	0	0	0	142330	0	0	0	0	0	0	0	0	0	0	0	0	0	0	0	0	-2	1	1	15.4	Protein kinase domain-containing protein
A0A287VD47	0	0	0	0	0	0	0	0	0	0	0	0	0	0	0	0	0	0	0	0	0	0	0	0	0	0	0	0	0	0	0	0	0	0	362100	362410	6.0506	10	3	42	Mitochondrial pyruvate carrier
A0A287VDF7	0	0	0	0	0	0	0	0	0	0	0	0	0	0	0	0	0	0	0	0	0	0	0	0	0	2018000	0	0	0	0	0	0	0	0	0	0	19.821	5	3	19.5	Uncharacterized protein
A0A287VE97	0	0	0	0	0	0	0	0	0	0	0	0	0	0	0	0	0	0	0	0	0	0	0	0	0	0	35224	0	0	0	0	0	0	0	0	0	4.124	1	1	5.9	PMEI domain-containing protein
A0A287VEX0	0	0	0	0	0	0	0	0	0	0	0	0	0	0	0	0	0	0	0	0	0	0	0	910950	0	0	0	0	978100	0	0	0	0	1340700	0	1460100	47.661	20	5	25.6	PNP_UDP_1 domain-containing protein
M0VF49	7844100	5536100	6636900	6158800	7122000	7166100	8540900	8160900	7132400	8749000	5621900	8649500	11569000	8269300	10412000	10987000	9081500	9052400	6022100	8410800	9234400	9535200	10869000	10423000	7534300	8341400	8058400	7202200	11461000	7231100	9038200	7452900	7155100	12500000	13275000	9921100	212.36	417	15	40.3	6-phosphogluconate dehydrogenase, decarboxylating
A0A287VF17	0	0	0	0	0	0	0	0	0	0	0	0	0	0	0	0	0	0	0	0	0	0	0	0	0	0	0	0	0	9786.9	0	0	0	0	0	0	2.3774	1	1	5.8	DUF3444 domain-containing protein
A0A287VF44	3969300	5041700	4512300	3993200	4124500	3778800	3793600	3769100	4039300	4063000	3350600	3893300	5201900	4330700	4041300	4584500	4003800	3322200	3872700	4577700	4250600	4688500	5543100	4727600	4441400	4122700	3944500	6281600	5005500	4765300	4279800	5075500	4434900	6087600	5156100	5898900	323.31	417	15	28.5	Uncharacterized protein
A0A287VFT0	0	0	0	0	0	0	0	0	0	0	0	0	0	0	0	0	0	0	0	0	0	0	0	0	0	0	0	0	0	0	0	212030	0	0	0	0	5.7709	12	2	1.9	Uncharacterized protein
A0A287VFJ7	0	0	0	0	0	0	0	0	0	0	0	0	0	0	0	0	0	0	0	0	0	0	0	1337000	0	0	0	0	0	0	0	0	0	0	0	0	2.6477	5	2	2	Protein kinase domain-containing protein
A0A287VFX7	4919700	1098800	1238100	959500	6675600	6196300	7336400	8568300	5592700	6210800	6728900	7825800	8322400	7108900	7246300	7817200	9733600	8709900	8631100	9503900	9093600	7022100	6688300	6902700	5713900	8781700	7710300	8924700	5781700	7602600	7010000	7274300	6548400	6293600	7655900	5815000	149.62	294	13	30.6	Peptidase A1 domain-containing protein
M0YLG3	0	0	0	0	0	0	675470	0	0	0	1187600	0	0	1035400	976620	1052700	1022000	786320	732890	956350	899470	0	1522100	710120	1506400	994530	1699200	0	865110	884430	1112200	961210	978460	0	683440	929970	43.376	77	3	67.1	Uncharacterized protein
A0A287VI08	0	0	0	0	0	0	0	0	0	0	0	0	0	0	0	0	0	0	0	0	0	695200	0	635340	0	0	0	0	0	0	0	0	0	925750	0	0	8.3618	12	3	15.8	Uncharacterized protein
A0A287VI11	0	0	0	0	0	0	0	0	0	0	0	0	0	0	0	0	0	0	0	0	0	0	0	0	0	0	0	0	576400	0	0	0	0	3681800	1298800	1141100	59.367	14	1	5	Uncharacterized protein
A0A287VIA5	0	447500	419940	568410	0	0	0	297090	0	0	0	457300	0	0	0	0	0	0	0	341510	0	0	0	0	0	0	0	0	0	547130	0	0	535490	326790	0	0	155.83	39	2	6.4	Uncharacterized protein
A0A287VIS5	0	861160	931560	976720	984670	933280	1269100	1386600	1551700	1217800	948870	1456800	1690200	1493400	1670300	1765200	1375600	0	0	0	1500000	1503800	1244000	1145200	2280300	1285100	1472100	1365200	1405500	1074900	1228600	1277500	1165200	1497900	1450000	1239000	193.7	121	4	40.2	Uncharacterized protein
A0A287VJQ7	0	0	0	1751800	0	0	0	0	0	0	0	0	0	1569200	0	0	0	0	0	0	560550	893430	553430	0	0	816730	0	0	648380	0	0	733030	561620	604540	505900	647930	44.518	41	2	11.5	3-phosphoshikimate 1-carboxyvinyltransferase
A0A287VK33	6530400	3968800	3890800	4216100	3148900	3575600	2734500	3501900	3046500	3876600	4543300	4175900	5807700	4830800	4187600	4017700	4097900	4707800	4315900	4196300	6328800	6655900	7114600	7282800	4739100	4394000	4889500	4902100	7946200	4707900	4973300	4474500	4949000	8816400	9093200	7486700	323.31	354	19	38.9	TRANSKETOLASE_1 domain-containing protein
A0A287VKB3	0	0	0	0	0	0	0	0	0	0	0	0	0	0	0	0	0	0	0	0	0	0	0	0	0	0	0	0	0	190360	0	0	0	0	0	0	3.2168	3	9	11	Uncharacterized protein
A0A287VLJ7	4051000	0	0	0	0	1257800	0	0	0	0	0	0	0	4187100	0	0	3756300	0	0	2203500	0	1773200	0	0	0	0	0	0	1908100	0	0	0	1185800	1692600	0	1614200	30.187	39	5	58.7	AAI domain-containing protein
A0A287VLJ9	0	0	0	0	0	352030	0	0	0	0	0	0	0	0	0	0	0	0	0	0	0	0	0	0	0	0	0	0	0	0	0	0	0	0	0	0	9.5453	16	2	17.2	PFK domain-containing protein
A0A287VLQ6	0	255730	0	0	0	274550	0	0	0	0	0	0	0	0	0	327550	0	0	0	0	0	0	0	0	0	0	0	261060	0	0	0	0	0	0	0	0	126.4	42	7	8.5	Coatomer subunit beta
A0A287VLX6	709580	752080	974820	0	838110	791270	927640	926640	658210	922360	0	861570	595070	849920	719780	684150	306100	633410	903600	977980	1219100	1408100	1559000	1884700	1181700	885710	660640	0	1999700	952620	990930	888530	656370	2054000	3744900	1872100	173.41	118	8	20.6	Peroxidase
A0A287VM86	0	0	0	0	0	0	0	0	0	0	0	0	0	0	0	0	0	0	0	0	0	0	0	0	0	0	0	0	0	0	0	0	120350	0	0	0	4.8091	22	1	18.3	Uncharacterized protein
A0A287VMA2	0	0	0	0	0	0	0	108190	0	0	0	0	0	0	0	0	0	0	0	0	0	0	0	0	0	0	0	0	0	0	0	0	0	0	0	0	-2	1	1	37.2	Uncharacterized protein
A0A287VMY8	0	0	582960	0	428070	1070800	679440	816450	0	821700	734600	894620	1146900	0	590180	0	0	936180	677480	825160	641170	1482200	1152700	1410000	0	718260	0	1200300	1499700	1070100	830320	1047300	1067300	1166500	1747600	1289200	165.77	119	15	26.3	Uncharacterized protein
A0A287VNN4	0	598760	450310	522440	488790	0	0	0	0	0	0	612160	0	492430	516480	575970	0	0	611550	0	0	0	0	0	0	473590	0	0	0	0	452390	653410	491020	0	0	0	39.75	43	3	13.7	CYTH domain-containing protein
A0A287VP11	2771100	2352700	2134800	2204800	1593100	1697500	1699500	1923000	1649600	1746700	2094100	2148500	2029300	1724700	1755800	1993400	1872500	1935200	2321800	1888700	2238700	1973200	1727000	1716000	2260600	1866800	2351900	2490200	2081400	1828800	1727300	1786300	2013400	1739800	1856000	1819300	110.76	221	7	32.7	Uncharacterized protein
A0A287VPK6	0	0	0	0	0	0	0	0	0	0	0	0	0	0	0	0	0	0	0	0	0	0	0	0	0	0	0	0	0	0	615700	0	0	0	0	0	2.7681	3	1	12.6	Profilin
A0A287VPD3	0	0	0	0	0	0	0	0	0	0	0	0	0	0	0	0	0	0	0	0	0	0	0	0	0	0	0	0	0	0	0	157540	0	0	0	0	5.382	23	1	27.7	Ubiquinone biosynthesis O-methyltransferase, mitochondrial
F2DY12	0	0	0	0	0	0	0	0	0	0	0	0	0	0	0	0	0	0	0	0	0	0	0	0	0	0	0	0	0	0	0	0	0	0	0	0	-2	1	1	10.6	Predicted protein
A0A287VPZ5	0	421840	0	0	0	459190	0	0	0	593180	0	0	415810	0	0	0	0	0	0	0	459900	0	575350	524710	0	419480	0	446450	515960	386410	0	489510	0	466650	0	0	16.76	43	2	13.7	Mitogen-activated protein kinase
A0A287VQA0	0	0	0	0	0	0	0	0	0	0	0	0	0	0	0	0	0	0	0	0	0	0	0	0	0	0	0	1083400	0	0	0	0	718500	0	0	0	59.492	24	4	22.3	Lipase_GDSL domain-containing protein
A0A287VQQ1	0	0	0	0	0	0	0	0	0	0	0	0	51966	0	0	0	0	0	0	0	0	0	0	0	0	0	0	0	0	0	0	0	0	0	0	0	7.1474	5	2	16.6	SGNH_hydro domain-containing protein
A0A287VR59	0	0	0	0	0	0	0	0	0	0	0	0	0	0	0	0	0	0	0	0	0	0	0	0	0	0	0	0	316650	0	0	0	0	0	0	0	9.2812	20	4	20	Histone domain-containing protein
M0YLD7	0	0	0	0	0	0	0	0	0	0	596930	0	657570	0	0	767560	0	742080	0	667540	388340	0	431980	0	0	0	0	0	0	660370	444190	692350	0	0	0	510260	77.745	34	3	8.4	Starch synthase, chloroplastic/amyloplastic
A0A287VRE4	0	0	0	0	0	0	0	0	0	0	0	0	0	0	0	0	0	0	0	0	0	0	0	0	0	0	0	0	0	0	0	0	0	0	40502	0	3.2849	1	1	5.3	Uncharacterized protein
A0A287VRY6	0	0	0	0	0	0	0	0	0	0	0	0	0	0	0	306980	0	0	0	0	0	0	0	0	0	0	0	0	0	0	0	0	0	0	0	0	4.7986	4	2	8.1	Thioredoxin domain-containing protein
A0A287VRX2	0	0	0	0	0	0	0	0	0	0	0	0	0	0	0	0	0	0	0	0	0	0	0	0	0	0	0	0	0	152900	0	0	0	0	0	0	2.8364	7	1	15.1	Uncharacterized protein
A0A287VSA1	0	0	126410	0	0	0	0	0	0	0	0	0	0	0	0	0	0	0	0	0	0	0	0	0	0	0	0	0	0	0	0	0	0	0	0	0	4.3729	4	1	3	Peptidase_S9 domain-containing protein
A0A287VTF7	0	0	0	0	0	0	0	0	0	0	0	0	709170	0	0	0	0	0	0	0	0	505700	0	0	0	795630	0	1348200	609420	940790	898910	709740	1024100	764970	539960	741460	24.668	45	6	14.7	Ribonucleoside-diphosphate reductase
A0A287VTU9	0	444610	549180	768480	5475400	14013000	2716700	3550000	0	2307300	6037900	2587600	708710	3300600	2136100	1514000	1303700	1883800	0	692630	2022700	1146300	1090100	2439200	0	3978700	1680800	1002000	2307700	1916400	2200400	950010	1952100	527510	886060	1415900	323.31	94	2	21.1	AAI domain-containing protein
A0A287VTQ5	0	0	0	215870	0	0	0	0	0	0	0	0	0	0	0	0	0	0	0	0	0	0	0	0	0	0	0	0	0	0	0	0	0	0	0	0	29.635	16	1	5.2	Uncharacterized protein
M0WZB5	5599600	2455800	3663800	3136900	3195900	4592400	3593600	2791300	5885300	6638600	4014200	3203700	5222700	6860400	3409700	4940400	10091000	4327000	3309300	3104600	2891800	4469600	3296800	2482100	5844300	2849900	4217100	5949300	2915600	3978700	2985000	3057300	3032900	2956600	2726200	3160400	203.93	153	4	28.4	Proteasome subunit alpha type
A0A287VU10	0	0	0	0	0	0	0	0	0	0	0	0	0	0	0	0	0	0	0	0	0	0	0	0	0	0	0	0	0	0	0	0	1428100	0	0	0	8.1773	37	1	16.1	40S ribosomal protein S30
A0A287VU75	0	0	0	0	0	0	0	0	0	0	0	0	0	0	0	0	0	0	0	0	0	0	0	0	0	0	0	0	125530	0	0	0	0	0	0	0	2.5779	1	1	6.4	Uncharacterized protein
A0A287VUZ1	0	0	0	0	0	0	0	0	0	0	0	0	0	0	0	0	0	0	0	0	0	0	0	166000	0	0	0	0	0	0	0	0	0	120790	0	126860	6.7893	13	2	8.7	Uncharacterized protein
A0A287VV58	27489000	18402000	16773000	16074000	13238000	11740000	11852000	15420000	13253000	13426000	10109000	12299000	10480000	11923000	12366000	11724000	13038000	10086000	16297000	13899000	11929000	10934000	11292000	11440000	12925000	15046000	12066000	13263000	9074000	13375000	12480000	11463000	11298000	10966000	8775400	9437600	123.35	293	8	44.9	Ribosomal_S10 domain-containing protein
A0A287VWP0	1229800	0	0	1439400	746300	922750	0	1064700	0	0	900920	679210	1836400	1413900	1230900	1292500	1024200	851660	889470	553010	1100900	676700	0	0	0	879930	1211500	425100	0	0	920900	0	1282600	0	676340	865020	21.591	62	7	11.9	Histone H2A
A0A287VXN7	0	0	0	0	0	0	1221100	0	0	0	0	1003500	0	0	0	0	0	1813700	0	0	0	0	0	1581300	0	0	0	0	0	0	0	0	0	0	0	0	5.6294	23	2	5.6	Uncharacterized protein
A0A287VXT3	0	0	0	0	0	0	0	0	0	0	0	0	0	0	0	0	0	0	0	0	0	0	0	0	0	0	0	0	0	0	0	0	196290	0	0	0	3.7015	10	1	11.6	Uncharacterized protein
A0A287VYV3	0	0	0	0	0	0	0	0	0	0	0	0	0	0	0	0	0	0	0	0	0	0	0	0	0	0	0	0	0	0	0	0	0	0	0	0	-2	1	1	3.2	Uncharacterized protein
A0A287VYW6	0	2192900	1916300	1815200	2103100	2088200	2126300	1813100	1922700	1582500	2334300	1642900	2743400	2178700	2376600	3484200	0	2605000	1486500	2109600	1666600	2102900	2416900	2733500	2774300	2126000	2691900	2477700	3041600	3368000	4024000	4246600	3612500	1827000	2652100	2341100	166.25	177	13	19.5	Sucrose synthase
A0A287VYY4	5616500	4528700	3838500	2031800	4701600	7788400	4491700	6444700	4798800	6480800	10432000	4772600	2028100	6213100	2494400	3281900	8597800	7023400	2989100	6051800	5373100	2956100	6980600	3213700	3850800	4940000	2795500	3808600	3906500	5150700	3925000	6369600	4441800	3475700	9909400	5249400	251.92	247	10	42.8	SCP domain-containing protein
A0A287VZ53	0	633950	0	0	442000	381530	334410	399940	0	364430	710650	566800	927760	475350	581490	390560	689550	706180	617980	939890	590680	1152000	1263400	467570	1089000	741860	553200	1183200	577340	0	0	763650	517730	619330	762090	638270	119.65	86	6	25.6	3-oxoacyl-[acyl-carrier-protein] synthase
A0A287VZE8	0	0	0	0	0	0	0	0	0	0	0	0	0	0	0	0	0	0	0	0	0	0	0	0	0	0	0	0	0	0	0	0	228710	0	0	0	2.9301	13	1	14.3	Cupin_5 domain-containing protein
A0A287VZL5	0	0	0	0	0	0	0	0	0	0	0	0	0	0	0	0	0	0	0	0	0	0	0	0	0	0	0	0	0	0	0	0	286590	0	0	0	21.201	4	1	7.5	Flavoprotein domain-containing protein
A0A287W0A8	0	0	1743500	1642300	0	3316400	3842500	0	0	0	0	0	2351800	15991000	4246700	3889500	23915000	3976300	4182200	11319000	6151000	10479000	6065800	8492900	2273900	0	0	0	23509000	2546300	2450200	0	6145200	16699000	14665000	33392000	63.759	66	4	29.4	AAI domain-containing protein
A0A287W0T0	0	0	0	0	0	0	0	0	0	0	0	0	0	0	0	0	0	0	0	0	0	0	0	0	0	0	0	0	0	0	0	0	0	0	0	294050	4.4137	17	2	20.7	Uncharacterized protein
A0A287W111	0	0	0	0	0	0	0	0	0	0	0	0	0	0	0	0	0	0	0	0	0	0	0	0	0	0	0	0	155900	0	0	0	0	0	0	0	5.5074	1	1	3.4	Glycosyltransferase
A0A287W140	0	0	0	0	0	0	0	0	0	0	0	0	0	0	282220	0	0	0	0	0	0	0	0	0	0	0	0	0	0	0	0	0	0	0	0	0	-2	1	1	27.7	Uncharacterized protein
A0A287W1E7	0	711790	635120	615690	0	0	514590	0	514000	630390	0	639040	457140	0	594140	0	0	612980	0	0	0	0	0	0	0	0	0	688360	0	0	535000	567540	0	0	0	0	74.965	49	6	12.8	Peptidase_S9 domain-containing protein
A0A287W200	0	0	0	0	0	0	0	0	0	0	0	0	0	0	0	0	0	0	0	0	0	0	0	0	0	0	0	0	945720	0	0	0	0	901700	913590	949320	38.891	17	8	24.8	Patatin
A0A287W2R6	0	0	0	0	0	0	0	0	0	0	0	0	0	0	0	0	0	0	0	0	0	0	0	0	0	0	0	0	948900	0	0	0	0	0	0	0	58.691	34	3	15.9	Uncharacterized protein
M0W2V6	0	0	0	0	0	0	0	0	0	0	0	0	0	0	0	0	0	0	0	0	0	0	0	0	0	0	0	0	234420	0	0	0	0	0	0	0	10.788	7	4	3.4	C2 domain-containing protein
A0A287W424	0	0	0	0	0	0	0	0	0	0	0	0	0	0	0	0	0	0	0	0	0	0	0	0	0	0	0	0	0	71962	0	0	0	0	0	0	4.5945	10	1	5.3	BTB domain-containing protein
A0A287W396	0	0	0	0	379950	0	0	0	0	0	0	0	0	0	0	0	0	0	0	0	0	0	0	0	0	0	0	0	0	0	0	0	0	0	0	0	4.2653	4	3	9.9	DCD domain-containing protein
A0A287W481	0	0	485620	596960	0	0	0	0	676400	0	0	0	0	0	769720	0	0	0	0	0	0	0	0	0	0	661410	0	0	0	521890	0	0	585740	0	0	0	4.1376	40	1	18.6	Uncharacterized protein
A0A287W4A7	0	695820	630650	806750	550470	686240	571030	702550	0	0	740240	633660	0	610840	565010	563410	694490	579820	491490	748310	553040	0	0	0	596700	0	487350	0	0	0	0	0	795890	0	481710	0	14.543	63	3	14.1	Uncharacterized protein
A0A287W543	0	0	0	0	0	0	0	0	0	0	0	0	0	0	0	0	0	0	0	0	0	0	0	0	0	0	0	0	0	0	0	162940	0	0	0	0	24.058	13	4	16.7	PfkB domain-containing protein
A0A287W591	0	0	0	0	0	0	0	0	0	0	0	0	0	0	0	0	0	0	0	0	0	0	0	0	0	0	0	0	0	0	0	0	242760	0	0	0	2.1897	2	2	10.8	Glycosyltransferase
A0A287W5H4	0	445100	0	0	0	0	0	0	0	0	0	0	0	0	0	0	0	0	0	0	0	0	0	0	0	0	0	0	0	0	0	0	0	0	0	0	16.572	9	3	8	Uncharacterized protein
A0A287W5M6	2295600	0	788720	0	696250	752390	0	0	0	642150	0	0	0	780310	0	929750	1322700	0	1017300	903290	1389100	1295800	1683100	1560000	911210	0	0	1086900	4133100	838460	0	665170	1019700	2837900	2117700	2625500	32.789	96	8	44.1	Aldo_ket_red domain-containing protein
A0A287W6Y8	4011200	5854400	5972600	5694800	6601100	6422600	6599200	6138200	6307900	5401200	7035800	6403900	9445500	8526100	8270100	7570800	6805400	6805600	9355200	5516900	11444000	10870000	10140000	10685000	8091000	8588700	8697400	8205900	10520000	9357300	8056000	8978900	8718600	11285000	11987000	11342000	197.22	468	16	44.2	Pyrophosphate--fructose 6-phosphate 1-phosphotransferase subunit beta
M0UNM7	0	0	0	0	0	0	0	0	0	0	0	0	0	0	0	0	0	0	0	0	0	0	0	894180	0	0	0	0	1297200	0	0	0	0	1064900	1915900	1507100	34.273	14	4	14.4	SCP domain-containing protein
A0A287W6W0	0	2635300	3217500	3080900	2957900	2914000	3039300	3041800	2828500	2840900	2783200	2830300	2608000	3271400	3514900	3093900	3343400	2801900	3477500	3751400	3113000	2318000	2170100	2444900	3368500	3042300	3416200	3469300	2011000	2885400	2861700	3062000	2629200	1624000	2155500	1758800	140.5	151	9	22.1	Pyruvate dehydrogenase E1 component subunit alpha
A0A287W884	0	252580	263760	0	0	0	0	0	0	0	0	0	0	0	0	0	0	0	0	0	0	0	0	0	0	0	0	0	0	0	0	0	0	0	0	200100	45.813	39	4	7.3	Uncharacterized protein
A0A287W7J8	1626800	1507800	0	1662700	1872500	1429700	1486300	0	1658700	1593800	1552700	1471000	0	1588300	1269100	0	1193500	1651800	1567900	1061000	0	0	0	0	1058300	1345900	395540	0	0	1147200	1022100	797800	555030	463360	0	0	14.611	62	3	14.4	Uncharacterized protein
A0A287W971	0	0	0	0	0	0	0	0	0	0	0	0	0	0	0	0	0	0	213450	0	0	0	0	0	0	0	0	0	0	0	0	0	0	0	0	0	3.0864	9	1	9.9	J domain-containing protein
A0A287W9C2	0	0	0	0	0	0	0	0	0	0	0	124870	0	0	0	0	0	0	0	0	0	0	0	0	0	0	0	0	0	0	0	0	0	0	0	0	3.7797	1	1	40.4	AvrRpt-cleavage domain-containing protein
A0A287W9F9	2662200	4586600	5026800	4005600	4464700	4982800	3903000	5146400	5035600	4872100	5578200	4564400	5055700	4843200	4619600	4285700	4835600	4449400	3958800	4139400	7320400	7212800	5354200	7200800	5524100	4925500	6420900	3237600	6817400	5229800	6077400	6431600	6085600	7043700	7622500	6919700	312.99	288	10	27.6	Aldedh domain-containing protein
A0A287WAR2	0	0	0	0	0	0	0	0	0	0	0	0	0	0	0	0	0	0	0	0	0	0	0	0	0	0	0	0	186800	0	0	0	0	0	0	0	2.3083	2	2	9.4	Uncharacterized protein
A0A287WB07	0	0	0	0	0	0	0	0	0	0	0	0	0	0	333540	0	0	0	0	0	0	0	0	0	0	196750	0	0	0	189530	0	0	0	0	0	0	12.408	18	4	13.3	Uncharacterized protein
A0A287WBF7	0	0	0	0	0	0	0	0	0	0	0	0	0	0	0	0	0	0	0	0	0	692430	0	609950	0	0	0	0	897500	0	0	0	0	1189000	695200	843310	25.96	21	3	23.4	Uncharacterized protein
A0A287WBK1	0	613530	790210	586730	646420	608620	565340	828720	690090	789710	766000	625440	844320	670840	865470	872160	0	491040	371110	405280	674390	646310	629780	688240	830880	747750	0	954620	522340	788400	846890	591910	770010	561210	447610	682070	26.066	136	5	14.7	Uncharacterized protein
A0A287WBW1	0	0	0	0	0	0	0	0	0	0	0	0	0	0	0	0	0	0	0	0	0	0	0	0	0	0	0	0	0	0	0	0	252440	0	0	0	3.2337	17	2	12	Uncharacterized protein
A0A287WC09	0	0	0	0	0	0	0	0	0	0	0	0	0	0	0	215810	0	0	0	0	0	0	0	0	0	0	0	0	0	0	0	0	0	0	0	0	15.016	14	3	6.5	Uncharacterized protein
A0A287WBX6	0	0	0	0	0	0	0	0	0	0	0	0	0	0	0	0	0	0	0	0	0	0	0	0	0	0	0	0	0	0	0	81299	0	0	0	0	2.2502	0	6	6.8	Uncharacterized protein
A0A287WC27	0	1256000	1697600	1531600	1798100	1790800	1243200	1532000	1258100	1588900	1073700	1609100	1342800	816130	1104500	1221600	1761000	1643500	1305100	1492700	677960	0	0	735880	942740	1056200	1375900	1196900	0	1009900	995810	1145400	813340	0	0	0	58.628	106	8	11.7	Uncharacterized protein
A0A287WCD5	0	0	0	0	1191300	1308900	1652500	0	1582500	1136600	0	0	0	1248800	0	1207600	0	0	0	0	0	0	1969100	1326800	0	0	0	0	0	1141900	0	0	1405700	0	1581200	0	16.228	51	4	43.2	DUF953 domain-containing protein
A0A287WD58	0	0	0	0	0	0	0	0	0	0	0	0	0	0	0	0	0	0	0	0	0	0	0	0	0	0	0	0	45893	0	0	0	0	0	0	0	2.9222	3	1	5	Uncharacterized protein
A0A287WDQ8	3010700	1252600	1390700	1250300	1419700	1705300	1894600	2008200	1687500	1786100	1818000	1722800	1839400	1793400	2131900	2000000	1731200	1880900	2584300	1741300	2202900	2431700	2048800	1995900	1871900	2182400	2232500	1974200	1816800	1675100	2026200	1728700	1646700	1827800	2517900	2036000	167.48	168	8	22.2	Formate dehydrogenase, mitochondrial
A0A287WDL0	0	0	0	0	0	0	0	0	0	0	0	0	0	0	0	0	0	0	0	0	0	0	0	0	0	0	0	0	0	0	0	51558	0	0	0	0	3.7214	5	3	14.9	Uncharacterized protein
A0A287WDR4	752980	1011300	1015200	1085000	0	1045200	1095500	1155200	763430	1152200	0	1061200	883840	1201700	1142700	1159300	1238600	1309700	1296300	1552700	922650	979920	984020	1089300	0	1311400	1320900	1226300	888860	896060	1122900	1277900	895480	961380	1013000	1067100	98.859	108	7	34.3	NmrA domain-containing protein
A0A287WDS6	1058000	1504600	1527400	1654500	1267600	1601900	1577800	1589700	1551300	1584200	1126800	1504500	1240700	1314900	1254000	1119800	0	1581000	829300	1479800	1330600	1225600	899170	1422600	1027800	1536400	1595700	1087800	1110600	1479200	1438200	1454700	1458200	0	1268800	1220000	64.939	150	12	30.5	PEP_hydrolase domain-containing protein
A0A287WDZ7	0	0	0	0	0	0	0	0	0	0	0	0	466360	0	0	0	594870	550020	0	0	0	0	0	0	0	0	0	0	0	0	0	0	0	0	0	0	26.371	18	2	20.2	Ubiquinone biosynthesis protein
A0A287WE46	0	416180	0	0	0	267470	0	0	0	0	0	0	0	0	0	0	0	0	0	0	0	0	0	0	0	0	0	0	319630	0	219010	0	0	0	0	0	32.878	14	3	4.5	PPDK_N domain-containing protein
A0A287WEN0	0	0	0	0	0	0	0	0	0	0	0	0	701670	1002400	1195300	628600	0	0	0	0	4766300	5062900	4180500	4826600	0	0	0	1250000	4980500	1593400	1185400	1032700	1220600	4435900	7010500	4324800	108.26	98	11	21	Uncharacterized protein
A0A287WF08	0	0	0	0	0	333750	0	0	0	0	0	0	0	0	308070	0	308280	351360	238940	0	290470	0	0	0	425500	472670	0	447800	0	370180	378040	0	293210	326930	0	0	23.729	47	3	22	MPN domain-containing protein
[truncated: 605 more rows]

## Sheet: data0_sample
Majority protein IDs	Fasta headers	0 HAI H2O	0 HAI H2O	0 HAI H2O	0 HAI H2O	12HAI H2O	12HAI H2O	12HAI H2O	12HAI H2O	12HAI EC30	12HAI EC30	12HAI EC30	12HAI EC30	24HAI H2O	24HAI H2O	24HAI H2O	24HAI H2O	24HAI EC30	24HAI EC30	24HAI EC30	24HAI EC30	48HAI H2O	48HAI H2O	48HAI H2O	48HAI H2O	48HAI EC30	48HAI EC30	48HAI EC30	48HAI EC30	72HAI TAP	72HAI TAP	72HAI TAP	72HAI TAP	72HAI EC30	72HAI EC30	72HAI EC30	72HAI EC30	Score	MS/MS count	Peptides	Unique sequence coverage [%]
[truncated: 754 more rows]

[truncated: 10 more sheets: data0_sample_MW, data0_0_outliers, data0_0_outiers MW for HCA, ttest_eval, 12_12, 24_24, 48_48, 72_72, SSPs, peptidase]
