# Supplementary material for: Tissue-Specific Proteome and Subcellular Microscopic Analyses Reveal the Effect of High Salt Concentration on Actin Cytoskeleton and Vacuolization in Aleurone Cells during Early Germination of Barley
Source: Int J Mol Sci. 2021 Sep 6;22(17):9642. doi: 10.3390/ijms22179642 (PMC8431815; doi:10.3390/ijms22179642)
Supplement: Supplementary file 1 [file ijms-22-09642-s001.zip › ZIP/Supplement table 2.xlsx]

## Sheet: Info
information about the content in the sheets
data_all_endosperm	all LFQs values
data0_sample	only these LFQ values, where at least 3 out of 4 values could be detected
data0_sample_MW	fourth value was determined by the mean value of the three other values
dat0_0	all Not detetcted were set to 0
data0_0_outliers	without outliers that were detected in PRISM
data0_0_outliers_MW	fourth value was determined by the mean value of the three other values (used for HCA analyses)
ttest eval	results of t-tests
12_12	only these proteins, where there was a significant difference between 12 HAI H2O and 12 HAI EC30
24_24	only these proteins, where there was a significant difference between 24 HAI H2O and 24 HAI EC30
48_48	only these proteins, where there was a significant difference between 48 HAI H2O and 48 HAI EC30
72_72	only these proteins, where there was a significant difference between 72 HAI H2O and 72 HAI EC30
SSPs	Summary SSPs
peptidase	Summary peptidase

## Sheet: data all
Majority protein IDs	Fasta headers	0 h 1	0 h 2	0 h 3	0 h 4	12 h Tap 1	12 h Tap 2	12 h Tap 3	12 h Tap 4	12 h Salt 1	12 h Salt 2	12 h Salt 3	12 h Salt 4	24 h Tap 1	24 h Tap 2	24 h Tap 3	24 h Tap 4	24 h Salt 1	24 h Salt 2	24 h Salt 3	24 h Salt 4	48 h Tap 1	48 h Tap 2	48 h Tap 3	48 h Tap 4	48 h Salt 1	48 h Salt 2	48 h Salt 3	48 h Salt 4	72 h Tap 1	72 h Tap 2	72 h Tap 3	72 h Tap 4	72 h Salt 1	72 h Salt 2	72 h Salt 3	72 h Salt 4	Score	MS/MS count	Peptides	Unique sequence coverage [%]	av 0 h	av 12 h Tap	av 12 h Salt	av 24 h Tap	av 24 h Salt	av 48 h Tap	av 48 h Salt	av 72 h Tap
O23979	Soluble inorganic pyrophosphatase	3924200	4648900	3086700	5951500	3744800	3843900	3736500	3727000	6344800	3449900	3383200	4403700	3065900	3049900	3533800	2799400	3157800	3163100	3243900	4173300	5413100	4010600	4016100	3157400	6692800	3596200	3684600	3316100	3913800	3352100	3988600	3797600	4180200	4143000	3032300	3130000	82.068	97	2	17.7	4402825	3763050	4395400	3112250	3434525	4149300	4322425	3763025
A0A287FU82	Late embryogenesis abundant protein B19.4																									1724700												1.6568	1	2	26.9							1724700
A0A287L0R8	ATP synthase subunit 4													998740																								1.5126	3	1	7				998740
A0A191TDI3	ATP synthase subunit alpha	51226000	55319000	45623000	54926000	41852000	44360000	48344000	52040000	42513000	39303000	47560000	47248000	44313000	54960000	50671000	47223000	47171000	44804000	46877000	46863000	51976000	46172000	46613000	46968000	92096000	54774000	44763000	51049000	51368000	61095000	51529000	57319000	45868000	48063000	48219000	49662000	323.31	369	17	42.4	51773500	46649000	44156000	49291750	46428750	47932250	60670500	55327750
A0A287H5U4	Complex1_49kDa domain-containing protein																																378770					122.48	16	1	8.4								378770
A0A287G051	BOWMAN_BIRK domain-containing protein																																	4911400				9.1071	32	1	12.3
A0A287DUD4	Phosphotransferase																				1437800																	1.2028	5	2	4.8					1437800
A0A287JLK6	UBIQUITIN_CONJUGAT_2 domain-containing protein	14055000	19407000	19179000	14712000	13365000	17383000	7615400	12808000	15243000	8712700	18266000	18335000	20325000	13614000	17817000	15472000	14783000	21270000	15671000	17123000	11144000		15844000	16814000	5456000	21509000	21852000	19547000	11868000	7138200	10207000	13887000	10591000	12044000	9250500	18336000	90.033	121	5	67.8	16838250	12792850	15139175	16807000	17211750	1.46007e+07	17091000	10775050
A0A287U551	NAD_binding_1 domain-containing protein																				100570																	1.131	5	1	16.5					100570
A0A287DVN5	Uncharacterized protein																																	603280				16.319	22	1	15.2
A0A287DVR8	S10_plectin domain-containing protein		3508900		4461700		3346200	2880800					2849900	3886800	4165900	3400400	3871800	3618800	4237600		3641900				3127100	5016200	3647300	2995300	2918400		4559000			5021600		4220000		43.353	60	5	20.6	3985300	3113500	2849900	3831225	3.83277e+06	3127100	3644300	4559000
M0VD47	Uncharacterized protein	10781000	11428000	11611000	10156000	11235000	9240900	9157900	7490500	9003700	8449800	9442500	8658400	11685000	12278000	10889000	11013000	10381000	11184000	8719100	10037000	8119900	8730800	8999300	7770300	13273000	10410000	9823900	8177400	8908000	11240000	7867000	7866700	10686000	5833600	6467800	8140100	109.78	257	7	42.9	10994000	9281075	8888600	11466250	10080275	8405075	10421075	8970425
M0UQ61	Uncharacterized protein																									772360												2.6927	1	1	5.7							772360
M0Y941	Chorismate synthase																																1677800					4.858	16	1	7.7								1677800
A0A287DY04	Beta-galactosidase							3430400	4327100			2740500	2016000			2231400					3114300				4004500	3005700	3723100		3415100	4549400		3703800			2793800		4358800	53.17	57	5	14.6		3878750	2378250	2231400	3114300	4004500	3381300	4126600
A0A287DYT2	Uncharacterized protein																																2512200					7.4272	33	6	23								2512200
M0YEN9	tRNA-synt_1g domain-containing protein		3120900										1970500	3412500	2170500			4409400									1750300	4906800										221.57	33	3	12.7	3120900		1970500	2791500	4409400		3328550
A0A287H330	Uncharacterized protein								12916000																													6.789	19	1	18.9		12916000
A0A287RP61	Histone H2A	3265400	4365200	4117000	4883900			4232800	3654400		4707200	7646800		5679900	5453400	14296000		9632300	10972000				7534600		5295300	6154600		3184200	9458700	4497700	6054300		5840700		5887500	6851000		20.357	66	6	15.7	4157875	3943600	6177000	8.47643e+06	10302150	6414950	6.26583e+06	5.46423e+06
A0A287E0R8	Glucose-6-phosphate isomerase																									1283400												1.3822	4	7	4.6							1283400
A0A287E0W7	NTF2 domain-containing protein				1439900			1738500				1936700	1525200					1584400						1276100	1811400										2140100			2.3174	35	3	24.1	1439900	1738500	1730950		1584400	1543750
A0A287E139	Succinate dehydrogenase [ubiquinone] flavoprotein subunit, mitochondrial																																385240					2.0284	8	6	4.6								385240
A0A287E1A8	NTP_transferase domain-containing protein																													735120								11.836	13	2	17.5								735120
A0A287E1B2	Leuk-A4-hydro_C domain-containing protein																									2485800												11.813	10	3	8.5							2485800
A0A287E1P6	PMEI domain-containing protein		2492400							2907800									2183700			3350700		3869800	2133400					2799600	3272600	2596800	2880800	1894800	1839900			26.945	49	2	15.8	2492400		2907800		2183700	3.11797e+06		2887450
A0A287E2H7	Proteasome subunit beta	5825800	4140500	2314100				4594400	4388100	5227100	4410000	3540900		4036500	4019200		3402100	3986700	3531500	4261800	3602300	6672300		4813200	5067200	4327800	4290800	4414400	4285500	3133200			2687500					312.26	70	3	21	4.09347e+06	4491250	4.39267e+06	3.81927e+06	3845575	5.51757e+06	4329625	2910350
A0A287E352	Uncharacterized protein	6563200	10667000		12978000		12007000			8650600	7961900			11896000	13442000	12357000	15167000	9937100	13332000	11193000	9946400	10075000	12301000	8968100		11550000	11595000	10429000		10090000	9769800	10723000	9752800		12004000			4.8857	69	4	18.4	10069400	12007000	8306250	13215500	11102125	1.0448e+07	1.11913e+07	10083900
A0A287E416	ArsA_ATPase domain-containing protein																																1790300					5.9925	11	2	12.6								1790300
A0A287E459	Cellulase domain-containing protein																					1710300	1844500	1985400	1811700					3259300	3353500	3923900	3706400					10.641	26	3	8.1						1837975		3560775
A0A287E4D9	Aspartate aminotransferase		1839400					2467100			2146300	2403200	1769100	1923000	1811200	1693800			1870100			1688500			1412700	2827300	1750400				1340800							25.697	43	4	15.7	1839400	2467100	2106200	1.80933e+06	1870100	1550600	2288850	1340800
A0A287E4G6	Pyr_redox_2 domain-containing protein																									682770												5.2754	5	2	30.3							682770
A0A287E527	Uncharacterized protein																																3291500					56.292	31	1	5.1								3291500
A0A287E588	Uncharacterized protein																																406300					2.0015	10	1	12.4								406300
A0A287E5G2	Abhydrolase_3 domain-containing protein							1197400																														1.6487	4	1	12		1197400
A0A287E6G4	PHB domain-containing protein																									751830												2.3865	2	1	8.8							751830
A0A287E6J1	Uncharacterized protein							1221400																														11.353	22	3	16.5		1221400
A0A287E7C5	NAD_binding_2 domain-containing protein																																					1.2998	1	1	11.8
A0A287E826	Aamy domain-containing protein	55335000	59731000	60307000	50196000	64565000	63113000	88532000	74793000	69921000	64191000	70978000	58666000	69579000	70894000	56767000	72632000	69962000	55708000	60317000	74270000	44274000	55830000	54151000	55899000	38491000	64513000	73645000	59323000	45888000	41744000	56128000	45952000	60484000	55306000	54261000	64468000	271.17	774	31	37.4	56392250	72750750	65939000	67468000	65064250	52538500	58993000	47428000
A0A287G2N1	Ribosomal_L7Ae domain-containing protein	4987900	4577300	4101600	4689000				4936700				4706100	4920500	4216400	3820900		4517600		3950100	4713700	4877200	5922000	3945300		9599800		4639600	4209500	4360900	5675900	4970900	5585900	5068400	4878700	5010200	4357300	11.581	77	3	19.5	4588950	4936700	4706100	4.31927e+06	4393800	4.91483e+06	6.14963e+06	5148400
A0A287G061	Uncharacterized protein																										775750											3.6498	7	2	8.3							775750
F2EEH7	Predicted protein	101780000	93295000	98400000	155460000	116340000	89328000	123950000	130650000	145700000	153860000	123950000	149190000	114830000	108920000	107100000	66073000	98197000	105860000	75956000	73805000	127960000	85904000	62697000	36022000	46021000	78169000	60641000	82857000	74930000	53715000	83789000	82469000	128410000	84594000	61900000	52940000	20.163	132	4	12.1	112233750	115067000	143175000	99230750	88454500	78145750	66922000	73725750
A0A287LUS2	Uncharacterized protein	29562000	18796000		12857000	19072000	43564000	17503000	20907000	19900000	13520000	24562000	15969000	14125000	14356000	26154000	19593000	28174000	15586000	15123000	16525000	30493000	14600000	27806000	24121000	11235000	12649000	20962000	15370000	18134000	13257000	15058000	15893000	18259000	21043000	23442000	22028000	66.369	118	5	9.6	20405000	25261500	18487750	18557000	18852000	24255000	15054000	15585500
A0A287UHU1	Uncharacterized protein																									1327000												1.4539	5	1	3.1							1327000
A0A287E9U7	Peptidase A1 domain-containing protein																						8756200			4015800				7237900	11991000	10885000	14159000					101.75	34	7	13						8756200	4015800	11068225
A0A287EA47	Uncharacterized protein			2542100		2944000	2175100		2729800	2677700	3119300	3470500	2461700	2815100	3393000	3165500	3069800	2501100	3334600	2547300	2444300	2413600	2973900	2446600	3151100	2439100	3599900	2843700	3984000	3209500	3254000	1995400	2493600	2352400	2771500	3457600	1706400	102.19	104	6	13.4	2542100	2616300	2932300	3110850	2706825	2746300	3216675	2738125
A0A287RJK1	Uncharacterized protein																					4776800				3871000												6.3221	6	4	7.9						4776800	3871000
A0A287EB13	NTP_transferase domain-containing protein															477830																						1.4041	6	2	5.4				477830
A0A287EES8	Uncharacterized protein																									10174000												85.238	6	4	27.7							10174000
A0A287EEX5	Uncharacterized protein		11974000	14486000	13131000	28622000	13434000		10901000	9375000	32178000	24066000	16805000	19160000			17785000	5988900	13717000			15175000		10833000	12104000		8962900				19066000		19981000	23855000	12055000	17330000		36.865	58	1	4	13197000	1.76523e+07	20606000	18472500	9852950	12704000	8962900	19523500
A0A287EEZ5	AAI domain-containing protein	298950000	250760000	274980000	300900000	315990000	232300000	125590000	151240000	306330000	353810000	189840000	249880000	253410000	178590000	115880000	156530000	234590000	173660000	308490000	336060000	287910000	193360000	158540000	172660000	87001000	169490000	94042000	244560000	181450000	109750000	175020000	147610000	300330000	341230000	257990000	104510000	323.31	224	5	27.3	281397500	206280000	274965000	176102500	263200000	203117500	148773250	153457500
A0A287EEZ9	AAI domain-containing protein	839460000	704170000	961020000	1033700000	1041000000	823290000	607720000	777860000	617450000	1078300000	763670000	810800000	746540000	614080000	530330000	620200000	562920000	702660000	617290000	960920000	773920000	680990000	714920000	762800000	146450000	606770000	308650000	714910000	565980000	590950000	510480000	604800000	1395800000	882680000	1060200000	619280000	323.31	1125	6	54.2	884587500	812467500	817555000	627787500	710947500	733157500	444195000	568052500
A0A287EF32	Peptidyl-prolyl cis-trans isomerase	3449200	3170000	5879000	3828600		7955600		4386000		4122800	3368200	3836300	4323900	3821200	5327200	4649400	4539600	3596700		4729700	4835200	4771800	5450400	4947400	9306700	4467400	3443400	3378700	3543300	3090300	3514200	5068200	3872100	7723600	5253700	4967800	58.412	85	2	16.5	4081700	6170800	3.77577e+06	4530425	4.28867e+06	5001200	5149050	3804000
A0A287EFB7	AAI domain-containing protein	2455500000	2548200000	3243400000	3221300000	3163500000	2436900000	1532300000	1565600000	1954200000	2778600000	2104400000	2608700000	2098100000	2043200000	1527400000	1967500000	2176500000	2328100000	2643800000	2347700000	1972100000	1590600000	1663700000	1947000000	628700000	1781800000	998140000	1951200000	1503000000	1823000000	1561000000	1887700000	3723800000	3342800000	2382700000	1676700000	276.37	1996	5	18.7	2867100000	2174575000	2361475000	1909050000	2374025000	1793350000	1339960000	1693675000
A0A287EFB3	AAI domain-containing protein	5344900	7586500	6605300	8478300	5682300	6770900		5029100	4079400	6701300	4288100	6655500	7318400	5260700	3835700	5351000	4677500	4839800	10781000	7837900	2793700	3114900	3648500	4527900	1237200	7621900	2380900	4688900	3824200	3768700	2234400	2662800	11574000	9376800			30.058	114	2	6.1	7003750	5.82743e+06	5431075	5441450	7034050	3521250	3982225	3122525
A0A287EFB6	AAI domain-containing protein	19500000	14704000	20440000	19350000	19811000	13476000	10152000	8986500	12375000	20392000		19203000	12320000	10774000	10555000	12270000	14823000	13003000	18624000	16829000	19780000	10620000		7353800		10847000		13710000	8344700	11718000		14372000	19481000	20503000	12701000	12429000	6.7696	109	2	69.8	18498500	13106375	1.73233e+07	11479750	15819750	12584600	12278500	1.14782e+07
A0A287EFF7	AAI domain-containing protein	1437100		3707300	2736600					650090	2937400	1910700		3285400	2472800		1881200	1543200	2143800		1416700	1907200	1386700		1214900		2522700	652540		1154000						2844200	1173500	3.1057	123	2	8.8	2627000		1832730	2.54647e+06	1.70123e+06	1.50293e+06	1587620	1154000
A0A287EFG2	AAI domain-containing protein	275060000	291560000	104550000	320050000	355430000	289970000	274130000	276160000	267640000	152240000	290560000	322590000	121160000	275780000	265610000	329350000	245740000	283330000	238640000	251290000	241360000	204460000	276510000	51455000	90734000	356860000	169250000	257560000	199100000	167680000	103560000	136240000	660800000	328760000	350860000	256090000	62.319	729	3	5	247805000	298922500	258257500	247975000	254750000	193446250	218601000	151645000
A0A287EFH8	AAI domain-containing protein	486820000	760290000	967020000	938030000	904510000	689640000	666920000	694500000	738830000	834340000	883750000	787660000	964200000	786690000	815890000	903660000	794380000	990640000	905040000	814430000	855080000		451980000	425600000	325840000	1161200000	455650000	520550000	388540000	550070000	343920000	381080000	1270800000	916020000	619980000	284260000	15.134	385	3	2.4	788040000	738892500	811145000	867610000	876122500	5.77553e+08	615810000	415902500
A0A287KFG8	Uncharacterized protein																																1159700					7.393	14	1	13.6								1159700
A0A287EG46	Uncharacterized protein																																				2707100	38.797	22	3	24.3
A0A287EG67	Receptor-like serine/threonine-protein kinase																					5863200										8769700					8859700	1.5421	13	1	2.3						5863200		8769700
A0A287EGT5	Uncharacterized protein	59041000	49964000	54215000	49460000	50476000	56301000	66838000	67476000	67808000	56809000	59446000	49808000	65012000	57510000	54945000	60912000	53251000	55720000	67512000	54502000	47991000	54097000	47243000	52131000	63984000	61197000	59964000	49508000	55675000	50158000	55200000	54913000	54045000	54520000	53154000	50927000	84.086	249	7	9.9	53170000	60272750	58467750	59594750	57746250	50365500	58663250	53986500
A0A287EI23	Uncharacterized protein																									713820												5.1628	1	1	24.1							713820
A0A287EIM7	Uncharacterized protein	20715000		26678000	17650000		28510000					17420000					31567000		35365000		11416000							4220400	8758500		14054000	6391500	19095000	60429000	12920000			6.2313	52	2	9.2	21681000	28510000	17420000	31567000	23390500		6489450	1.31802e+07
A0A287EJG5	Glucose-6-phosphate isomerase	5572000	6450600	3861200	3734800	4371100	12284000	2013100	4069600	3113800	4164900	6903700	6638300	5046100	4868300	9168100	8231800	8710200	8232500	5254300	5730100	4578300	7217000		6505100	2947100	5579400	7574700	5467600	4858700	4736100	6702900	5760300	2901700	8075800	8594700	6847600	105.28	141	9	29	4904650	5684450	5205175	6828575	6981775	6.10013e+06	5392200	5514500
A0A287EJJ3	Uncharacterized protein																															65952						8.106	13	1	54.3								65952
A0A287EJW0	Uncharacterized protein																													143560								1.2684	3	3	3.6								143560
A0A287EKE6	Uncharacterized protein	85823000	81924000	75637000	92895000	105130000	80018000	59083000	53430000	76190000	86133000	62507000	74919000	63009000	62545000	75676000	57413000	71217000	73490000	77833000	80350000	77175000	53055000	62825000	56235000	56587000	62600000	55871000	68114000	56387000	55414000	59459000	60855000	86334000	77707000	65265000	45231000	209.35	493	13	54.2	84069750	74415250	74937250	64660750	75722500	62322500	60793000	58028750
A0A287EKR7	Alginate_lyase2 domain-containing protein																									1014100												1.2374	2	2	17.8							1014100
A0A287ENP8	AAI domain-containing protein																																	1285800				1.5025	24	4	11.5
A0A287EQD6	Uncharacterized protein			1456000				2404700		1876100		2071900					1604200								1931800	2191000				1665300	1575000						1943800	108.48	50	5	21.1	1456000	2404700	1974000	1604200		1931800	2191000	1620150
M0Z9Y8	Glutamate--cysteine ligase	1849900			3179000																									6754400	2227700					3512000		25.976	24	2	6	2514450							4491050
A0A287ERI0	Uncharacterized protein				12812000	10967000	10054000	3629100	2786600	3541800	11115000	4894600	5592600		22732000	23266000	15347000	18705000	14691000	6338100			11706000	12465000		10439000	3034400	8169800	4502100		26045000	17386000	11944000	9193200	6872300	13924000		48.067	62	1	10.2	12812000	6859175	6286000	2.04483e+07	13244700	12085500	6536325	1.84583e+07
A0A287ERT6	Uncharacterized protein																														506710							1.7819	2	1	4.5								506710
A0A287TAF4	Histone H4	53043000	69132000	32430000	42526000	65815000	34290000	100640000	40716000	57312000	49001000	28407000	26717000	81907000	34247000	34609000	92155000	47753000	67504000	73865000	50455000	33375000	78758000	39158000	55538000	113000000	63082000	50338000	59053000	57939000	103050000	68727000	82209000	40848000	32769000	34523000	32362000	34.753	200	7	27.6	49282750	60365250	40359250	60729500	59894250	51707250	71368250	77981250
A0A287TT28	Histone domain-containing protein	71208000	107570000	96586000	69252000	66430000	56674000	16956000	51766000	39783000	52961000	56692000	50082000	52504000	68597000	76625000	63360000	61256000	52565000	61383000	57931000	70724000	60412000	55844000	46735000	2842000	46229000	70860000	68581000	116630000	97125000	72831000	85665000	33437000	36804000	80607000	31636000	82.148	282	4	14	86154000	47956500	49879500	65271500	58283750	58428750	47128000	93062750
A0A287ESD7	RRM domain-containing protein									1409700					1194600	1235100					838080						994940	1587200	1282600				1197500				1277000	77.916	48	4	31.2			1409700	1214850	838080		1.28825e+06	1197500
A0A287ESH4	Uncharacterized protein	153980000	145480000	126910000	167920000	113130000	125110000	167630000	182020000	142690000	137100000	137260000	134610000	100640000	143900000	109220000	90933000	109130000	109060000	112250000	134220000	172060000	128160000	122600000	137920000	289200000	127350000	94749000	130470000	190450000	182300000	198100000	165660000	99812000	139630000	108600000	161460000	323.31	540	18	63.1	148572500	146972500	137915000	111173250	116165000	140185000	160442250	184127500
A0A287ESQ2	Aminotran_1_2 domain-containing protein	284390000	311070000	307430000	340380000	346560000	337710000	319940000	312130000	328570000	321550000	279200000	324260000	386270000	331560000	354080000	429650000	363450000	358100000	366070000	353530000	327410000	316370000	306100000	335310000	244140000	342860000	357480000	344420000	283130000	316500000	322210000	308310000	343240000	367570000	359890000	370840000	323.31	1197	30	74.1	310817500	329085000	313395000	375390000	360287500	321297500	322225000	307537500
A0A287ESV3	Carboxypeptidase	16929000	12748000	15407000	16576000	15193000	18637000		6452200	31030000	20399000		27308000	25164000	24395000	33100000	18949000	11698000	14826000	19948000	17864000	33007000	30358000	38345000	27174000	36105000	31950000	34689000	33064000	45079000	29121000	43226000	38445000	29258000	28313000	28553000	36719000	148.99	212	11	41.7	15415000	13427400	2.62457e+07	25402000	16084000	32221000	33952000	38967750
A0A287EUU8	Uncharacterized protein						2008900	2560400	2799300	1795600		2490200		2001300		2232300	3400500		2102400				2575800		2209300	3034800	2459300					2004400	2017000	2055400	2324400	1921100	2254100	19.671	66	6	11.1		2456200	2142900	2544700	2102400	2392550	2747050	2010700
A0A287EVH7	40S ribosomal protein S4	34096000	30242000	36461000	33475000	31095000	29796000	41089000	30092000	27509000	28839000	28705000	30172000	33832000	29447000	28833000	42545000	37504000	39703000	30731000	31842000	29745000	32198000	29036000	31250000	59518000	29335000	34417000	41588000	36358000	41541000	30503000	30455000	32109000	27277000	24161000	32772000	9.4655	175	8	32.3	33568500	33018000	28806250	33664250	34945000	30557250	41214500	34714250
A0A287EVK5	AIG1-type G domain-containing protein												90311000																									3.8189	30	2	3.8			90311000
A0A287EVL0	Uncharacterized protein																				422690																	1.1912	1	1	5.7					422690
A0A287EW67	CYTOSOL_AP domain-containing protein																																1450200					7.0476	13	1	10								1450200
A0A287EWJ0	Ribosomal_L18e/L15P domain-containing protein				9680800		11420000							6728100			7297100		6646100																			8.2182	33	3	28.3	9680800	11420000		7012600	6646100
A0A287EWQ4	Importin subunit alpha	20033000	17441000	14831000	16908000	22841000	19034000	18822000	18884000	17982000	14460000	19585000	19001000	17514000	17359000	21665000	17310000	17865000	18469000	16136000	17401000	16121000	15511000	17837000	21146000	13982000	17665000	12138000	19839000	17579000	11804000	18446000	16307000	15260000	21805000	17652000	22054000	229.67	234	12	48.3	17303250	19895250	17757000	18462000	17467750	17653750	15906000	16034000
A0A287EWS7	Uncharacterized protein	6910800	6704800	7679200	7425900	6647100	5636300	7338800	5770700	6614900		6135000	5851300	6193800	6827500	5811800		5011400	5974200	6313400		6360500	6753200	5765100	5955700	10808000	6360700	6311600	6040300	6694500	6135100	6181000	7824900	7528400	6339500	6809200	5605400	252.4	92	8	30.8	7180175	6348225	6200400	6277700	5.76633e+06	6208625	7380150	6708875
F2CRI1	Dihydrolipoyl dehydrogenase		2285700					2850200	2724800		1845300	2732100		2707200		2698700		1932800							2730400	4688400	2621100			2050500	2393600	2443800	2432600		1922800	2663600	2939900	153.98	55	4	9.9	2285700	2787500	2288700	2702950	1932800	2730400	3654750	2330125
A0A287FVF3	Uncharacterized protein		14708000			16293000		11739000	11190000		7651100	8163200	6980600	11604000		12198000	13807000				7706600		9344600	9730700	7007000		11610000	8242900	6222600					7066500	10517000			84.712	62	3	6.7	14708000	13074000	7598300	1.25363e+07	7706600	8694100	8.69183e+06
A0A287EX51	Usp domain-containing protein	5053400	5704600	5872200	10700000	6027900	5677400	9460300	10716000	8066200	7288300	7822600	7712900		7072900	4544500	4050300	5158900	5846000	4255800	5291000	6747200	8215400		2546000	7777600	5671400	2672500	7163300	6389600	5995800			6883700	5749900	3794700	5202100	22.109	68	2	18.2	6832550	7970400	7722500	5.22257e+06	5137925	5836200	5821200	6192700
A0A287EXJ0	Dihydrolipoyl dehydrogenase	6043200	5537700	5733500	5988800	5290700	5244100	5757200	5531300	5484300	4682500	5325800	4690600	5487800	6582400	5890800	6162700	4767700	5112800	5013000	5151000	6642100	4267100	4683500	4869900	8794300	5993100	5490500	5244200	6289800	5268500	3348500	5257600	4962900	5136600	5371600	6796600	129.98	153	7	16.8	5825800	5455825	5045800	6030925	5011125	5115650	6380525	5041100
A0A287GM42	Ubiquitin-like domain-containing protein	32803000	31114000	30971000	39600000	31080000	28387000	44153000	35980000	36065000	42154000	38646000	38162000	43179000	36970000	34459000	40678000	31334000	40045000	32272000	32645000	30038000	30979000	32035000	24878000	74101000	39123000	39562000	37262000	33033000	35824000	36489000	28400000	32873000	35645000	36646000	29959000	190.76	205	8	12	33622000	34900000	38756750	38821500	34074000	29482500	47512000	33436500
A0A287EXS1	Uncharacterized protein																		3065300																			5.1011	10	2	4.7					3065300
A0A287EXX2	Uncharacterized protein																							924260														10.29	3	3	11						924260
A0A287EY79	Uncharacterized protein																												681460									1.6104	1	1	18.7							681460
A0A287EYA4	Ribosomal_L16 domain-containing protein																																	6816200				2.2365	36	1	5.6
A0A287EZH9	Uncharacterized protein															429740				815180																		26.296	35	7	5.3				429740	815180
A0A287EZP7	Uncharacterized protein		3341200		3787600		2990700		3472900	3585100	3903200	3507800	3362300	3892700	3455100	2973900	3665400	3519300	3673400		3772900	3581400		2681400			3690500	2876100	3671200	2702200	4250400			2735900		2978400	2977400	44.337	92	10	18.3	3564400	3231800	3589600	3496775	3655200	3131400	3412600	3476300
A0A287F0A8	Proteasome subunit beta type		2260200	2207500	2278100	2271200		2390200	2781100	2540500	2710800	2703900	2531900		2346700	2282100	2392300	1846400	2269600		2016200		1957800	2084600	2295000	5230300	2333800		2541500	2359500	1573800	1946100			1828000	2534600	2843500	100.29	67	4	30.1	2248600	2.48083e+06	2621775	2.34037e+06	2.04407e+06	2.11247e+06	3.36853e+06	1959800
A0A287F0N1	Uncharacterized protein		2173800	2166300	1777600	1614900			1737900			1571400		1757300	2091900	1563700	1594900	1469100	1446600		1842200	2222300	2152000		1626400	1404700	1974400			2149200	4336900		2337000			1630500		52.844	68	5	25	2.03923e+06	1676400	1571400	1751950	1.58597e+06	2.00023e+06	1689550	2.94103e+06
M0UFX2	Uncharacterized protein	12253000	10853000	13687000	12632000	10094000	10305000	10471000	13563000	11714000	11047000	9269000	10048000	9866000	13382000	13955000	15048000	11878000	14743000	13128000	13476000	10276000	7988800	9018900	11273000	16565000	12846000	11981000	10832000	13253000	13723000	12618000	11084000	10303000	9679400	8394800	11330000	34.994	148	8	36.1	12356250	11108250	10519500	13062750	13306250	9639175	13056000	12669500
A0A287F1B9	40S ribosomal protein S7	7849700	15372000	14179000	14614000	33233000	10887000	14669000	15618000	10474000	11994000	10540000	9447800	11513000	11585000	9841500	10012000	10440000	11810000	13537000	11294000	12225000	14386000	11085000	12625000	22518000	11318000	14616000	8951400	8925400	16471000	11083000	10253000	11225000	11437000	9413900	13517000	91.115	160	5	31.1	13003675	18601750	10613950	10737875	11770250	12580250	14350850	11683100
A0A287F1X0	Uncharacterized protein		6399400					10466000	8712800	8971300	8437700	8762400	9638700	10392000	8194500	6512300	8959500	8348200	8053400	8560700	9194800		9237400	7731800	6546900	9387100	9668600	8229500	8325300	8154900	7787700	7787700	8338700	10190000	9974700	9028300	7809000	228.93	125	11	10.3	6399400	9589400	8952525	8514575	8539275	7838700	8902625	8017250
A0A287F2M6	ATP synthase subunit gamma	6280800		6074100	8665600	3614600	6604400	3532800	3769500	4145200		4536300	3659100	4944100	7024400		3335600		6188100	7393700	7411100	9827600		5992200	4031400	6413500		3131100	3650000	5420600	8678200		5968300	4230900	9070800	4914100	6303400	281.79	86	4	21.3	7.00683e+06	4380325	4.11353e+06	5.10137e+06	6.99763e+06	6.61707e+06	4398200	6.68903e+06
A0A287F348	Uncharacterized protein																																1203700					5.0322	7	2	7.3								1203700
A0A287F4C4	Ribulose bisphosphate carboxylase small chain																																					1.3066	2	1	9
A0A287F5K5	Uncharacterized protein																									1097800												1.1717	1	1	6.8							1097800
A0A287F6T5	Uncharacterized protein																									3763200												4.1703	6	10	7							3763200
A0A287V4V8	Uncharacterized protein	4379500			5404400				4345300	3864200	4988500	3744600		4221200	5112100			4959000					3778700		3715800					4120600	4955700	4139700	3815600	3084600	4038900	4543100	4134700	31.402	53	3	30.4	4891950	4345300	4199100	4666650	4959000	3747250		4257900
A0A287F7Z9	Uncharacterized protein																									2162700												2.8368	6	2	8.6							2162700
A0A287F871	Cyanate hydratase																					4927600			2892600						3024100		6563700					42.908	12	1	13.7						3910100		4793900
A0A287F854	AAI domain-containing protein																						733280															2.8654	1	1	25.9						733280
A0A287F8M8	Uncharacterized protein																1214500																					4.8448	14	2	1.9				1214500
A0A287F9I9	Malate dehydrogenase	189950000	210810000	205150000	206910000	210350000	215920000	202750000	190640000	193460000	215460000	181690000	206720000	207770000	199790000	208990000	186220000	211300000	231530000	175320000	201150000	191230000	201280000	196270000	216270000	261430000	237990000	212040000	210010000	181040000	159020000	160700000	165850000	225780000	232880000	243160000	264000000	323.31	601	13	72.8	203205000	204915000	199332500	200692500	204825000	201262500	230367500	166652500
M0V6F6	Coatomer subunit gamma											440010																										1.8513	4	4	6.2			440010
A0A287FAD4	Uncharacterized protein	6797900	6913900	6031400	8755600	6660800	6165000	9046300	7692300	7751400	8287300	7439100	6837000	8864400	6891700	7549100	8146000	6875100	7951400	7241800	7070400	6577500		6588200	7260800	17992000	8776200	7623400	7237200	7529000	7523200	7824800	5632800	6285000		6677400	7889700	93.609	80	5	23.3	7124700	7391100	7578700	7862800	7284675	6.80883e+06	10407200	7127450
A0A287FAE8	Nascent polypeptide-associated complex subunit beta																									3497100						3777700						281.9	46	5	40.5							3497100	3777700
A0A287FAY0	Helicase ATP-binding domain-containing protein													574480																								1.4518	1	1	4				574480
A0A287FC70	Alpha-galactosidase	3925800	4193100		3536500		4301700	5047200	6145400	5179000	3526100	4673200	3405400	4688800	4467700	4474400	4432900	6482900	3856800	5233600	3611200	4762900	4578200	4003700			5864100	4740000	4580600	5654700	6411700	6677300	5997900	3662700	4884500	4167600	4316200	319.03	139	10	37	3.88513e+06	5.16477e+06	4195925	4515950	4796125	4.44827e+06	5.06157e+06	6185400
A0A287FC94	PR17d																																340480					3.8063	14	1	30.7								340480
A0A287FCC2	Uncharacterized protein	3642400								1937600																												40.358	22	5	8.7	3642400		1937600
A0A287FCD3	Uncharacterized protein	8706900	8749000		12580000	11794000	8657600	11204000	15455000	12128000	14198000	8984500	12458000	17369000	14200000	16284000	14129000	11412000	12315000		11122000	18692000	15007000	14008000	21273000	16321000	27320000	23681000	14076000	35678000	34213000	28841000	27181000	19234000	17289000	14057000	16301000	131.87	153	6	36.1	1.0012e+07	11777650	11942125	15495500	1.16163e+07	17245000	20349500	31478250
A0A287FCI5	Carboxypeptidase																															982430						56.335	6	1	3.6								982430
M0W0C1	Cytochrome b5 heme-binding domain-containing protein																527520																					2.6676	14	1	13.8				527520
A0A287FEE6	AAI domain-containing protein																																2234400					27.517	35	2	18								2234400
A0A287FFX9	Cytochrome b5 heme-binding domain-containing protein																																414680					1.9238	3	1	12.5								414680
A0A287FG62	Uncharacterized protein																									167410												15.3	1	1	10.3							167410
A0A287TPJ2	Uncharacterized protein											536300																										1.1744	3	1	8.6			536300
F2DS97	Mitogen-activated protein kinase																														716100							30.487	14	2	9.8								716100
A0A287FIQ1	Inositol-tetrakisphosphate 1-kinase													245500	223050											345610		304840					273300					4.8309	41	1	9.1				234275			325225	273300
A0A287FJ41	Uncharacterized protein										545350																											1.5683	2	2	16.8			545350
A0A287FJZ4	UBIQUITIN_CONJUGAT_2 domain-containing protein																																593830					3.2462	14	2	27.9								593830
A0A287FKE0	PPM-type phosphatase domain-containing protein																		950790																			2.9038	3	2	12.4					950790
A0A287FKH9	Uncharacterized protein						3549300										1512700								1964400									2592600	2987200	2439900	2686200	53.63	37	3	13.6		3549300		1512700		1964400
M0YKC6	Uncharacterized protein								2181100																		1652700			1461600				1413800				8.0032	39	2	6		2181100					1652700	1461600
A0A287L8H8	Pyruvate kinase																									707300												1.7691	3	1	9							707300
A0A287FNQ3	Uncharacterized protein																																					5.6852	1	1	3.7
A0A287FP48	VPS13_mid_rpt domain-containing protein																																				430470	8.6848	3	1	2.4
A0A287FPM3	PMSR domain-containing protein																																1994700					2.135	15	2	25.5								1994700
A0A287FPY6	Serine hydroxymethyltransferase	6725900	5228300		6469500	6805700	7259300			5640300	8232600	5918200	5645000	7138200	7902800	14978000	8513300	5629600	7354700	8475800		5026200	7390900		6356000	6132600	7221400	7273700	10225000	5952900	6361700	6307400		6886500	6050600	7436900	7169100	34.16	100	8	25.3	6.14123e+06	7032500	6359025	9633075	7.15337e+06	6257700	7713175	6.20733e+06
A0A287FQD8	Autophagy-related protein 3																																544720					16.085	19	1	9								544720
A0A287FQU5	Uncharacterized protein	7536900	6026400	6650400	7037800	5488200	3213600	5182500	3775800	9874600	5301500	8797600	4731800	3241400	4830300					3081900	4997200	7877800		3548100	2975700	9812300	3904600	3641100	7189300	2350200	4651200	3792400	3182200	2988300	7192900	2731600		323.31	106	6	40	6812875	4415025	7176375	4035850	4039550	4.80053e+06	6136825	3494000
A0A287FRD0	Gal_mutarotas_2 domain-containing protein																										1345800		1323400									4.6589	16	3	11							1334600
A0A287FRR3	Uncharacterized protein																													3733800	3207100	3278600	3679300			2217900		64.414	23	5	30.7								3474700
A0A287FSJ5	LEA_2 domain-containing protein	3183100	3345900		3112300			8822100	5605500			5479400	3285500		2638000				2588000		2773300	4666200		4713500						4602100			6181900	4833500				11.328	64	3	15.6	3.21377e+06	7213800	4382450	2638000	2680650	4689850		5392000
A0A287FSX3	NAD(P)-bd_dom domain-containing protein							1107400																														4.8682	3	3	15		1107400
F2DWV6	Predicted protein																																1094500					15.734	31	1	6								1094500
M0URS7	Peptidase_M24 domain-containing protein		2255800	1806900	2713100		2367100	2620900	2555400	3099300	2426900	2282700	2277500	2615300	2130900	2171300	2770200	1650300	1877900	2063500	2736100	2879100		1740800	2124900	4998500	3007300	2153300	2051600	2373100	2764100	2233000	2217000	2114500	2599200	2000100	2473400	31.562	85	7	20.8	2258600	2.51447e+06	2521600	2421925	2081950	2.24827e+06	3052675	2396800
F2EHN7	Predicted protein																									10134000												2.9819	2	2	12.9							10134000
A0A287FU97	RanBD1 domain-containing protein																									2741200												3.7898	5	1	7							2741200
M0V8I5	Vps5 domain-containing protein																																236870					14.858	6	1	5.8								236870
A0A287FVF6	Pyruvate, phosphate dikinase	142670000	184450000	156020000	141470000	139620000	145380000	120270000	140500000	121140000	129280000	116920000	129320000	160680000	183220000	130430000	179320000	134780000	160480000	128000000	125870000	149040000	173390000	120630000	140610000	90580000	165470000	158850000	178720000	158540000	158480000	172370000	159040000	174530000	168830000	220720000	162380000	294.89	969	30	37.8	156152500	136442500	124165000	163412500	137282500	145917500	148405000	162107500
A0A287FVU0	Katanin p80 WD40 repeat-containing subunit B1 homolog																																3486100					1.2614	25	1	2								3486100
A0A287FWA9	DLH domain-containing protein																												726280									1.9856	2	1	12.3							726280
A0A287FX38	Coatomer subunit delta						1313500	1147200	1403300	1079900		1454600	1452800	1974800	2518400	1647600	6832000	1991000	1571700	1932200	1590700	1294900	1069700	1595700	5758900	1133500	1563400	1906300	1546600	933680	1245500	1137300	2743200	940190	6202800		1389300	31.176	92	4	16.5		1288000	1329100	3243200	1771400	2429800	1537450	1514920
A0A287FX66	Uncharacterized protein	7624900	6487900	3973500	6494500	6183800	5725500	6403500	7134000	6044400	7241900	6399700	7322000	8910600	7650000	6870500	8991000	7065700	9629400	6968500	5042200	6334900	6500900	8875100	6123100	8718100	10149000	8866000	7949600	5683400	7403700	6108900	9672300	5932900	6787500	6935700	8564900	50.444	148	7	16.4	6145200	6361700	6752000	8105525	7176450	6958500	8920675	7217075
A0A287FYP3	Cytochrome c domain-containing protein																																	800090				12.618	34	1	8.9
A0A287FYS5	Uncharacterized protein	15416000	14403000	11715000	17682000	17366000	14491000	21960000	21267000	17691000	15021000	17460000	17500000	14646000	15331000	14633000	14121000	13065000	13105000	13442000	13027000	16873000	15403000	12646000	14073000	27374000	17075000	17942000	15337000	14115000	16300000	11676000	15092000	11090000	15694000	13930000	7929300	274.06	218	8	55.5	14804000	18771000	16918000	14682750	13159750	14748750	19432000	14295750
A0A287FZ57	Guanosine nucleotide diphosphate dissociation inhibitor							1293800																														7.184	8	6	10.3		1293800
A0A287FZ46	Guanosine nucleotide diphosphate dissociation inhibitor	6884400	6461900	5487800	5640100	5264200	5310100	8955300	7843500	5054800	5209500	5238200	5733200	7465000	5852600	6548500	4610000	7624400	7418000	7647500	6779600	5936600	6739500	6722600	5394800	6917700	5409900	8475300	8251900	7879600	5164900	5614600	5467300	5547600	5583200	6923000	5378200	93.777	185	8	15.6	6118550	6843275	5308925	6119025	7367375	6198375	7263700	6031600
M0VMK3	Nudix hydrolase domain-containing protein											2025500	2054800																									14.441	22	2	17.3			2040150
A0A287FZI3	Tubulin beta chain																															1162200						4.6843	18	10	2.1								1162200
F2DT14	Predicted protein																															729150						1.6681	1	1	15.7								729150
A0A287G0D4	Peptidase_S9 domain-containing protein																																328310					2.1066	6	1	8.3								328310
A0A287G0K8	Flavodoxin-like domain-containing protein																									1564400												2.5347	3	2	13.1							1564400
A0A287G115	Uncharacterized protein	2561700000	1818700000	2431700000	2520200000	1756200000	1544700000	1742700000	1290600000	1455900000	1955700000	1475400000	1833500000	2342800000	2262800000	2154800000	2255200000	2011500000	2385700000	2198100000	1890700000	1562600000	2105000000	1528500000	1869900000	1665200000	2106500000	1980800000	1912600000	1493000000	1561200000	1362400000	1534000000	2181600000	2154000000	2007300000	2152800000	308.34	1138	14	18.2	2333075000	1583550000	1680125000	2253900000	2121500000	1766500000	1916275000	1487650000
A0A287G124	AAI domain-containing protein	18246000	10144000	15776000	16723000	13090000	12750000	13897000	10137000	18281000	15654000	9071200	12026000	16013000	14249000	11642000	18088000	13126000	13127000	14119000	13860000	14591000	19072000	11669000	14310000	14213000	12654000	25354000	14107000	9623900	12716000	9647100	11229000	11579000	10855000	11310000	10586000	195.47	205	5	29.5	15222250	12468500	13758050	14998000	13558000	14910500	16582000	10804000
A0A287G2J1	LRRNT_2 domain-containing protein		1572200							1182900		899560				636820			855760						1298000		1093800					998800	2625300					8.4977	45	2	13.3	1572200		1041230	636820	855760	1298000	1093800	1812050
A0A287G2T4	NADH-cytochrome b5 reductase																	1679700																				1.1597	10	1	16.3					1679700
A0A287G4K3	Bac_surface_Ag domain-containing protein																													412970								2.3483	2	1	3.1								412970
A0A287G4N5	Uncharacterized protein	8784300	12364000	9904000	5769700	3768400				5704500	4622300	5175500	4153200		3672600			2065500	2623800		3947600	3459800		2290900	4836400	31873000		2722500		3744000	6297100	4390600	5287000		3221300	3216300		40.133	77	5	46.4	9205500	3768400	4913875	3672600	2.87897e+06	3.52903e+06	17297750	4929675
A0A287RKP0	Uncharacterized protein	8444300	12485000	9189700	9411700	17070000	8179400	9889600	11567000	7498400	9981400	12509000	13787000	13517000	22734000	17442000	13029000	15070000	12119000	7990100	11788000	9546300	10052000	9572000	9241400	12713000	12468000	8432500	12840000	9963200	21363000	8791600	10429000	6991500	10983000	12178000	11392000	15.03	118	4	42.6	9882675	11676500	10943950	16680500	11741775	9602925	11613375	12636700
A0A287G656	Uncharacterized protein																																	2602800				111.79	24	2	6.7
A0A287G6E5	Uncharacterized protein	68153000	63934000	53881000	69131000	67391000	68111000	93759000	74857000	85439000	67522000	71105000	66478000	80481000	66928000	64985000	72331000	65477000	69297000	67321000	70412000	67270000	73552000	60858000	61642000	109720000	68405000	73300000	71585000	67159000	57590000	73865000	69988000	59851000	72664000	58034000	68814000	323.31	480	17	0	63774750	76029500	72636000	71181250	68126750	65830500	80752500	67150500
A0A287G6G3	Uncharacterized protein		6004200												9000200														8031500									14.428	41	17	0	6004200			9000200			8031500
A0A287G6T0	AAA domain-containing protein																									762360												2.9585	1	1	4.8							762360
A0A287G723	Aldo_ket_red domain-containing protein																				211340																	3.1056	15	2	18.2					211340
A0A287G756	Delta-1-pyrroline-5-carboxylate synthase	22839000	20611000	24432000	24165000	22240000	20096000	23716000	24184000	17200000	24749000	24303000	24681000	27957000	25505000	24793000	31038000	26760000	26741000	22774000	26616000	21413000	24521000	24424000	26663000	11729000	27581000	29207000	25691000	25363000	23618000	22525000	19874000	29487000	25385000	23633000	25204000	323.31	542	21	2.4	23011750	22559000	22733250	27323250	25722750	24255250	23552000	22845000
A0A287G7M5	Uncharacterized protein						2210700	2217500	3217500		2048400	2407100		3368700	2055600		2419100		2447500		4605700		2957400			1627400	2653000			2471300			2608400				3012800	40.061	64	4	9		2.54857e+06	2227750	2.61447e+06	3526600	2957400	2140200	2539850
A0A287LZW0	Histone H3	42020000	47861000	45617000	36154000	36018000	33987000	14550000	32793000	29025000	29746000	30280000	33848000	29876000	43752000	37398000	36652000	34342000	39048000	40987000	34078000	46401000	42512000	45088000	38921000	1763100	45040000	47398000	38687000	66031000	59446000	49858000	67090000	21654000	23483000	41542000	27844000	60.707	190	4	25.2	42913000	29337000	30724750	36919500	37113750	43230500	33222025	60606250
A0A287G913	Aminotran_1_2 domain-containing protein	8383300	6871100		8647000	10509000	9151800	10944000	9112800	8310500	11673000	7757400	8067500	7484200	10815000	8033600	8594400	4772700	8766300	8901900	7569300	6481300	5592900	7161400	6913800	6504400	7341400	6820300	11279000	6985100	7223800	5717900	6159300	3979000	9021600	8835800	4827500	251.53	148	5	29.6	7.96713e+06	9929400	8952100	8731800	7502550	6537350	7986275	6521525
A0A287G9M8	Uncharacterized protein	5576200	10531000		6581500	5337200	5550900	10441000	7662400	4771200	5300800	8120200	6094400	7538800	6400500	7373800	5599700	7911700	4643300	11495000	8686300	5008500	8382900	8896100			5076400	6152000	8461600	5058800				4759900		5773300	6486000	119.99	139	7	17.7	7562900	7247875	6071650	6728200	8184075	7.42917e+06	6.56333e+06	5058800
A0A287G9T0	ATP-dependent 6-phosphofructokinase																									1512400												1.5305	4	2	16.6							1512400
M0USG5	Uncharacterized protein																												2514500	2444300		2102400	2611600					13.573	33	3	17.8							2514500	2386100
M0WNZ9	Phosphotransferase			4560500					1452600	1713900			2101200		2095600				2604200	2555700	3712100		2395900	2912600	4665600		4171400	2191200			7735400		2315500		2353500		3688100	77.759	56	3	22.2	4560500	1452600	1907550	2095600	2.95733e+06	3324700	3181300	5025450
A0A287GB07	Uncharacterized protein				438970																																	1.8291	2	1	6.4	438970
A0A287GB98	Uncharacterized protein	4079000	3688500		4394900	4213000	3054900	6024200	4235500			3315400	3750000		3996200		7768600		2903600		3855100				4956900	3504700	3984700	4639600		2578500		4005800	3663700		3674700	5203800	3149400	129.06	65	4	15.7	4.05413e+06	4381900	3532700	5882400	3379350	4956900	4043000	3416000
A0A287GB94	Tr-type G domain-containing protein						1959400		2153000					1463300	2298300	1419000							1968700	1875100		1815400	1617400	1593400		2468100	1257600		1945200					14.549	53	4	13.9		2056200		1.72687e+06		1921900	1675400	1890300
A0A287GCI3	Poly [ADP-ribose] polymerase				2851900																					8123200												37.746	14	6	14.8	2851900						8123200
A0A287HAG6	Signal recognition particle 54 kDa protein																																887290					2.1388	16	1	3.7								887290
A0A287GCX8	Uncharacterized protein																									48280000												10.542	3	2	18							48280000
A0A287GE04	J domain-containing protein															541720																						1.7382	6	2	6.5				541720
M0VW21	MHD domain-containing protein									48528																												1.7443	2	1	5.3			48528
A0A287GE83	Uncharacterized protein	9283800	9158600		6861100	7810100	6943800	6499800	8055100		8317200			9905200	6121000	7284700	8269800	10114000	7189400	10054000	11945000	4535500	14201000	6209900	7782000		8545900	6646000		7150800	7046200		5678200	11975000	6708100	6004200	8197700	4.7783	78	9	8.5	8434500	7327200	8317200	7895175	9825600	8182100	7595950	6.62507e+06
A0A287GE48	Uncharacterized protein	16914000	17684000	18549000	12793000	18101000	21890000	21248000	25229000	19787000	22913000	21997000	23181000	20343000	19847000	21196000	16785000	17423000	16290000	20462000	18636000	8279900	16730000	17577000	22471000	13864000	14605000	23663000	17960000	15364000	16350000	15034000	12132000	16204000	20781000	15776000	21897000	82.779	196	9	5.1	16485000	21617000	21969500	19542750	18202750	16264475	17523000	14720000
A0A287GF83	Uncharacterized protein																														1926200							32.092	19	1	6.3								1926200
A0A287GFP5	Aldedh domain-containing protein																									3887900												4.8263	3	3	7.6							3887900
A0A287GFX8	6-phosphogluconate dehydrogenase, decarboxylating																																			335240		2.4325	1	2	2.3
A0A287GGW7	Tubulin alpha chain	12645000	13268000		3741500	14379000	9733600	7050600	7765300	9528900	5685700	10106000	7104600	17454000	5717500			8163100	5102200		7127600	13093000	20121000	13522000	8834400	11178000	6944200	13569000	9164900	7106800	9613900	8608700	7267300		6100400	7765900	8258500	128.62	107	10	12	9.88483e+06	9732125	8106300	11585750	6.79763e+06	13892600	10214025	8149175
A0A287GH92	Phytocyanin domain-containing protein					2156500							3282500	2709800					3213900		2376600			2375900			3316100			2678000	2371000	3637800	3485800					12.062	46	4	26.1		2156500	3282500	2709800	2795250	2375900	3316100	3043150
A0A287GHA3	Phytocyanin domain-containing protein																																523430					2.1796	9	1	4.7								523430
A0A287GHK0	Uncharacterized protein																													686470								4.3284	3	1	12								686470
A0A287GI21	Uncharacterized protein	46507000	55325000	39411000	59220000	28058000	30117000	40459000	44216000	40456000	30224000	29887000	28855000	25759000	31235000	26457000	24745000	24423000	26246000	25236000	29012000	33356000	22275000	22122000	20711000	104340000	30424000	25594000	27757000	22189000	23335000	13050000	15486000	17380000	23871000	19389000	23340000	323.31	729	23	40	50115750	35712500	32355500	27049000	26229250	24616000	47028750	18515000
F2D6E2	Predicted protein	10066000	9671200	12800000	12991000	11545000	11253000	16850000	15005000	11635000	12765000	14730000	14180000	15932000	12856000	13086000	16671000	13335000	14032000	17754000	12103000	12538000	11549000	11595000	13276000	18833000	13880000	15135000	12758000	12411000	14387000	12569000	15139000	15048000	13182000	12974000	13349000	150.91	206	11	37	11382050	13663250	13327500	14636250	14306000	12239500	15151500	13626500
A0A287GJ10	Sulfhydryl oxidase																												301020									3.0337	5	2	9.8							301020
A0A287GJ58	ATP synthase subunit beta	112200000	108790000	99476000	108090000	85770000	90692000	91115000	88730000	99910000	96634000	95792000	89645000	105420000	95971000	88355000	95442000	84848000	92164000	85790000	92395000	110600000	92988000	87868000	94202000	175620000	99612000	84572000	89521000	113000000	111260000	103590000	106820000	86817000	91532000	91964000	114470000	323.31	1002	21	8.7	107139000	89076750	95495250	96297000	88799250	96414500	112331250	108667500
A0A287HC34	NOSIC domain-containing protein																									745100												2.1324	1	1	2.9							745100
A0A287GJK1	Ribosomal_L12 domain-containing protein																									262490												2.4372	2	1	10.3							262490
A0A287N2L3	RuvB-like helicase																									1016100												14.72	1	1	8.2							1016100
A0A287GKB5	Uncharacterized protein				3935800	2769700	2849800	4503100	4198400	4117400														2466700	4151100	9518000		3479700			4028300	4450500					2608400	59.638	51	3	40.5	3935800	3580250	4117400			3308900	6498850	4239400
A0A287GKC1	Uncharacterized protein	6862800		2355200	2280800	3256200	2128300	1955900	3211000	2199700	2376000	2371800	3061300	3355300	4197000	2200100	2603400	3003400	3658600	8527500	4085700	5537300	4003800	3910500	2207300	1636200	2772200	1853600	2653700	3606200	3490000	3066000	3081300	3110500	2732000	4405100	3512000	188.36	142	5	19	3.83293e+06	2637850	2502200	3088950	4818800	3914725	2228925	3310875
A0A287GLK6	DnaJ_C domain-containing protein																														1363500							5.8661	4	1	13.4								1363500
A0A287GLS2	Uncharacterized protein			4182300																																		2.2965	2	1	17.8	4182300
M0VC70	Uncharacterized protein	1476600000	1098100000	839100000	1180000000	1198700000	1398300000	399890000	1089500000	1781200000	1225400000	1641200000	1442000000	1476400000	1807300000	1403400000	973030000	1309000000	1170900000	1190800000	1407200000	1069800000	1087300000	534730000	977720000	1394700000	1380400000	1104600000	1652000000	1107900000	726250000	1408100000	1293200000	1244400000	1395200000	1149500000	685650000	100.64	922	7	32.3	1148450000	1021597500	1522450000	1415032500	1269475000	917387500	1382925000	1133862500
A0A287GM58	Uncharacterized protein	127660000	120020000	193850000	134970000	160970000	131310000	154810000	113710000	176890000	106010000	196190000	157620000	106640000	181940000	142810000	89868000	92970000	118160000	98191000	92741000	149050000	126150000	159780000	112150000	106540000	117490000	124740000	147790000	129800000	125100000	48623000	186390000	175050000	201210000	143430000	160630000	114.76	104	3	17.1	144125000	140200000	159177500	130314500	100515500	136782500	124140000	122478250
A0A287GM97	60S ribosomal protein L18a	4526200	5400500	3182500	6330100	4517000	2980000	5505500	4263700	3980900	5138900	3860300	3809500	7375200	6871800	4863700	8704600	4591800	5308000	5643300	4138300	3306200	3446500	3772600	3442700	10424000	5726600	6025400	4245500	5239200	5305700	3373400	4860800	4492100	4751000	4276100	3607900	8.6194	126	4	20.1	4859825	4316550	4197400	6953825	4920350	3492000	6605375	4694775
A0A287WHK4	ABC transporter domain-containing protein																														1464300							1.2109	4	1	21.3								1464300
A0A287GMY1	Eukaryotic translation initiation factor 3 subunit D		2371600																							2470800			2615200									16.765	21	3	10.4	2371600						2543000
A0A287GN26	Uncharacterized protein	39518000	39372000	32842000	39276000	29141000	38280000	50819000	42693000	43273000	37843000	44012000	38479000	31192000	39807000	35344000	30072000	27577000	28428000	35681000	34339000	50905000	45667000	39927000	40882000	49911000	33857000	37956000	41726000	58942000	44763000	59502000	54726000	38230000	40866000	36422000	45921000	323.31	549	13	41.5	37752000	40233250	40901750	34103750	31506250	44345250	40862500	54483250
A0A287L8X9	Uncharacterized protein																									1059100												1.7998	1	1	2.1							1059100
M0VZF0	FRIGIDA-like protein																														472720							6.065	10	1	6.5								472720
A0A287GP72	Uncharacterized protein	29225000	26145000	29124000	29804000	29572000	29254000	52039000	51179000	34638000	37927000	43798000	41619000	40192000	37012000	33745000	43625000	36192000	37490000	29225000	35355000	29028000	24969000	26572000	29759000	28832000	44727000	33478000	34674000	31760000	29732000	33810000	29300000	34346000	31211000	34072000	39465000	323.31	262	9	32.3	28574500	40511000	39495500	38643500	34565500	27582000	35427750	31150500
A0A287GP95	Malate dehydrogenase	13591000	13107000	14153000	32048000	13932000	11880000	4519300	5485500	2680800	6956100	6015900	6824800		15500000	3953600	7185700	7412700	13728000	19014000		6759800	10469000	13418000	10424000	15521000	6200500	3916300	4664900	19909000	10642000	11648000	20273000		8249600	14194000	8260900	80.07	127	8	56.8	18224750	8954200	5619400	8.87977e+06	13384900	10267700	7575675	15618000
A0A287GPB7	Ldh_1_N domain-containing protein	8837700																							20394000													40.078	29	2	22.7	8837700					20394000
C3W8L1	Glucose-1-phosphate adenylyltransferase	85656000	98822000	70934000	88165000	123940000	118840000	210540000	187740000	160150000	128840000	168090000	118570000	114830000	131130000	105790000	120910000	127420000	110500000	119390000	132380000	97980000	97434000	109480000	103900000	115770000	120180000	130270000	106870000	100170000	66018000	125740000	96685000	97675000	101360000	117460000	139780000	323.31	839	31	71.9	85894250	160265000	143912500	118165000	122422500	102198500	118272500	97153250
A0A287GQZ3	Uncharacterized protein																															126070						1.3653	2	2	17.9								126070
A0A287GR41	Carboxypeptidase	5690300	8893600	4654100	6215500	13245000	7585600	8900800	11529000	8096000	9413400	8369200	8802100	9673900	10565000	16103000	8657100	12065000	8391400	11483000	11758000	13681000	9278600	10951000	10108000	5271200	10681000	11297000	6100400	11338000	9909600	15533000	12220000	10555000	8538500	10706000	9343200	70.99	173	10	34.6	6363375	10315100	8670175	11249750	10924350	11004650	8337400	12250150
A0A287GRL8	Uncharacterized protein																									1002900												2.2137	3	1	10.1							1002900
A0A287GSJ3	Uncharacterized protein		1725300					1927200				2758500																		3729100		3203000			3761600			14.832	40	4	23.7	1725300	1927200	2758500					3466050
A0A287GTJ5	Uncharacterized protein													434150																								1.5521	1	1	8.2				434150
A0A287GTK5	CPSF_A domain-containing protein																													233860								46.174	15	1	2.4								233860
A0A287GTQ9	V-type proton ATPase subunit C							1908300																														6.4294	33	3	17.8		1908300
A0A287GTZ8	Uncharacterized protein												1439700													2597100					2539700							10.334	31	3	13			1439700				2597100	2539700
A0A287GU54	C2H2-type domain-containing protein																									3394700												6.2646	2	1	8.6							3394700
A0A287GUL5	Nucleoside diphosphate kinase	11030000	10986000	17873000	11457000	9866800	9669500	12694000	13408000	9963000	10882000	11307000	11357000	11506000	12830000	11408000	11736000	9624900	11840000	13629000	12333000	11168000	14673000	8819300	11861000	9888700	9587600	10115000	11831000	12899000	10280000	14269000	12122000	11870000	12727000	11284000	11055000	36.48	183	5	57.4	12836500	11409575	10877250	11870000	11856725	11630325	10355575	12392500
M0YUG2	Uncharacterized protein																																	164530				15.628	30	1	9.8
A0A287GWG9	Uncharacterized protein															2131200																						6.2648	8	3	8				2131200
A0A287GWM2	Laccase																														4552200							10.853	6	2	7.8								4552200
A0A287GWQ9	Uncharacterized protein											786640																										94.787	2	1	17.6			786640
A0A287GYK3	Uncharacterized protein	3611900		4237400	3498600	6623100	4515400	8013600	5096400	5501500		4371300	4690200	4368700	4877600	4034200	3831600	4545200	3873800	3233300	3745900		5990800		4812700		4705600	5159800	4487000	5710500	6689100		4786700		4646800	5495200	6124900	24.265	65	3	16.5	3.78263e+06	6062125	4.85433e+06	4278025	3849550	5401750	4.78413e+06	5.72877e+06
A0A287GZC5	Uncharacterized protein	2835800							1897600			1464700																			2341100					2476800		10.913	24	2	13.2	2835800	1897600	1464700					2341100
A0A287H1D5	Lactoylglutathione lyase											898110	1186700	1230100				1242500			1168800																	12.411	28	2	8.6			1042405	1230100	1205650
A0A287H1S7	Glucose-6-phosphate 1-dehydrogenase																									107260												1.427	3	1	3.8							107260
M0YAM3	Uncharacterized protein																													468280								1.655	1	1	24.3								468280
A0A287H2C6	40S ribosomal protein S6																																	2175400				35.076	36	7	0
A0A287H2A2	40S ribosomal protein S6	21714000	21533000	26772000	28443000	31753000	28292000	26510000	25971000	19026000	22926000	23405000	23158000	30374000	23914000	25088000	26813000	26790000	23463000	20740000	20265000	28642000	26015000	28337000	26545000	28479000	23075000	28198000	22292000	19507000	31477000	27078000	22735000	21424000	26134000	25042000	27911000	261.62	205	8	8.7	24615500	28131500	22128750	26547250	22814500	27384750	25511000	25199250
A0A287H388	Dihydrolipoamide acetyltransferase component of pyruvate dehydrogenase complex																																668840					11.366	8	2	23.7								668840
A0A287H3V7	Amine oxidase																														1257400							1.3882	2	1	2.4								1257400
A0A287H3Z2	TRANSKETOLASE_1 domain-containing protein																													1459800								5.0597	6	4	3.8								1459800
A0A287H404	Tr-type G domain-containing protein			2065100				2853200	2680500	2550600	2711200	2445500	2303700	2677100	2296400		2392800	2428800		1758200	2920900							2511400	2298500	2055500		2085600				2049700		4.7721	55	3	6.6	2065100	2766850	2502750	2.45543e+06	2369300		2404950	2070550
A0A287H480	Transket_pyr domain-containing protein	3196300		3080500	4652600	2838500	3041700	3088800	3032900	2939000	2719800	2981900	3412900	4396100	2628300	4272400	3194600	3642200	4646300	3109000	3467700	2228300		3205200	6710100	2378600	4028100	2573700	3516900	3020600	4233000	2619400	4068300	3655100	3086000		3483200	137.43	120	10	8.6	3.64313e+06	3000475	3013400	3622850	3716300	4.04787e+06	3124325	3485325
A0A287H4Q8	Elongation factor 1-alpha	8473700	7531200	7506100	9885200	12351000	10756000	15106000	11564000	11472000	13654000	10048000	8794700	8958300	9578000	10175000	9479200	8990100	8710300	10352000	9087500	7744900	9456100	8332400	10201000	11547000	11649000	8333800	8380900	9983000	7659800	11668000	9850500	8241600	10341000	7686300	8399300	47.18	137	13	4.9	8349050	12444250	10992175	9547625	9284975	8933600	9977675	9790325
A0A287H535	TPP_enzyme_N domain-containing protein														391570																							3.291	1	1	9.9				391570
A0A287H5A8	UBA_e1_C domain-containing protein																									558590												1.8638	3	2	5.5							558590
A0A287H5G8	S1 motif domain-containing protein																																	1607600				2.3163	14	1	8.3
A0A287H5J0	AAA domain-containing protein																									4202300												19.069	15	5	10.1							4202300
A0A287H5Z7	Uncharacterized protein																														1499900							1.1315	0	1	5.6								1499900
A0A287H677	DUF1618 domain-containing protein								717270			801430			1475100																							37.431	16	2	13.9		717270	801430	1475100
A0A287H6Q4	Uncharacterized protein														18137000											33186000												15.803	40	3	14				18137000			33186000
A0A287H743	DAHP_synth_1 domain-containing protein		334500	397660								200120	306340		242290	303650	236190	259230	208900	250860		257040					171200	272730	409870	325010	332660					211200		13.623	52	4	13.9	366080		253230	260710	239663	257040	284600	328835
A0A287H7D4	Uncharacterized protein										1304300	1217200			1265000	1187100			1180800		1226600						1480200	1326000								1174900		5.9604	35	5	11.6			1260750	1226050	1203700		1403100
A0A287H7K0	Uncharacterized protein	51142000	47847000	50573000	55962000	59205000	60568000	119410000	103120000	65218000	65057000	90926000	70361000	74816000	69288000	61175000	76190000	68595000	72460000	61511000	75510000	42100000	58072000	52063000	53086000	50086000	75457000	74957000	68099000	51321000	50751000	54988000	57643000	65803000	64814000	75696000	75145000	156.75	332	11	52.4	51381000	85575750	72890500	70367250	69519000	51330250	67149750	53675750
A0A287H7K2	Uncharacterized protein	88646000	90514000	93932000	104460000	98755000	97865000	196460000	231720000	126310000	100590000	148560000	106910000	121650000	119470000	98299000	116980000	112870000	109940000	106400000	115930000	111840000	106510000	107250000	112240000	93731000	122880000	108680000	121120000	117760000	88763000	140700000	132680000	103000000	119960000	106150000	119070000	91.189	271	8	31	94388000	156200000	120592500	114099750	111285000	109460000	111602750	119975750
A0A287H7Y1	PA domain-containing protein	18256000	17703000	14484000	21971000	19622000	18927000	28037000	25834000	23303000	20846000	23598000	23247000	24225000	24321000	20948000	21450000	21774000	20095000	19605000	21371000	18236000	25438000	21838000	21768000	15991000	27229000	25226000	23866000	20808000	15489000	23917000	18142000	21452000	19889000	19536000	20258000	111.53	306	13	25.7	18103500	23105000	22748500	22736000	20711250	21820000	23078000	19589000
A0A287H8M3	Uncharacterized protein																									3471900												82.304	5	1	6.9							3471900
A0A287H8R8	Uncharacterized protein																																	6981000				3.3613	36	3	11.7
M0UFA2	60S ribosomal protein L18				5219400	3630100	7337300							6301400			7436500		5225800											5389600	4768000		3785600					90.722	47	4	21.9	5219400	5483700		6868950	5225800			4.64773e+06
A0A287H8X2	RRM domain-containing protein																									821200												1.3664	1	1	12.7							821200
A0A287H9I4	Glycosyltransferase																									1368500												4.4582	11	3	10.5							1368500
M0WW19	Xylose isomerase	2345500	2118300				1968500	3010800		2737100			1881600		2234100	1711100		1429000		1345200				2608400	2331200	2309300	2347000			3321200	4413300	3434700	2771800			2029800	1628300	32.626	59	7	19	2231900	2489650	2309350	1972600	1387100	2469800	2328150	3485250
F2DHH7	Superoxide dismutase [Cu-Zn]	22877000	23058000	20956000	22820000	20085000	18500000	28295000	30123000	24092000	22790000	24272000	21739000	23805000	22472000	19051000	20700000	19643000	22284000	19068000	19985000	24348000	28753000	23150000	21434000	45134000	22858000	21798000	23149000	27967000	29902000	32605000	31454000	19545000	25030000	21689000	26954000	263.27	225	5	66.4	22427750	24250750	23223250	21507000	20245000	24421250	28234750	30482000
A0A287HB73	Uncharacterized protein		839320																																			6.0939	7	2	9.7	839320
A0A287HBW7	EF1_GNE domain-containing protein	27684000	22494000	27850000	31140000	25932000	26559000	32960000	27063000	28409000	29177000	29834000	28392000	26163000	30880000	27473000	30600000	24280000	28292000	25418000	24238000	20096000	21608000	23202000	24111000	41619000	23780000	28581000	28925000	21106000	25896000	26038000	22381000	23279000	28818000	26519000	23718000	59.045	190	6	42.3	27292000	28128500	28953000	28779000	25557000	22254250	30726250	23855250
A0A287HCV8	Glutamine amidotransferase type-2 domain-containing protein							2316700	2785400				3750700	3294400								3358000		2950100			2752000											30.678	36	4	4.9		2551050	3750700	3294400		3154050	2752000
A0A287HDC7	WD_REPEATS_REGION domain-containing protein							5099200													4045700																4088100	141.22	43	6	11.7		5099200			4045700
A0A287HDM1	Uncharacterized protein	514440000	472230000	605580000	491670000	478550000	498170000	396610000	360280000	318550000	503590000	453730000	496740000	589400000	392590000	535070000	539340000	591930000	526280000	458270000	507570000	337480000	529310000	475350000	526970000	105670000	551460000	559450000	360670000	411220000	485980000	381330000	329620000	537380000	385530000	414620000	365430000	323.31	1563	25	52	520980000	433402500	443152500	514100000	521012500	467277500	394312500	402037500
A0A287HFX6	Uncharacterized protein																																563780					1.5576	4	1	13								563780
A0A287HG64	Eukaryotic translation initiation factor 6	6458000	3569300	5565500	3824700				4337900	4320700		4758900		4016200	4310200	6567900		4351200	6209100		6403500	2891600				4658200	3919000	4515800	4114500	4555100		3450200	4159600	4863600		4283500	2703000	6.3063	63	3	46.8	4854375	4337900	4539800	4.96477e+06	5654600	2891600	4301875	4.05497e+06
A0A287HGA5	Uncharacterized protein	3131300	3059000	4116400	2952200	2829800	4169300	3431500	3274600	2342000		3147100	3220300	3125600	3069700	3173100	3843900	2792300	3273600	4576000	3393200	2775600	3380500	2810800	2668500	2619200	3108100	3251100	3105700	2925400	2879100	1453900	1989200	2739200	2881000	6139000	3057300	32.532	132	9	1	3314725	3426300	2.90313e+06	3303075	3508775	2908850	3021025	2311900
A0A287HGF8	Thioredoxin domain-containing protein	102310000	114800000	94467000	135330000	78978000	85465000	122330000	114930000	129300000	99599000	108030000	90490000	75469000	98627000	74778000	60342000	62998000	63739000	71761000	91739000	128370000	75988000	86765000	82880000	281140000	77702000	60953000	97532000	126620000	123770000	154100000	118980000	73685000	93867000	78241000	92106000	82.411	349	11	66.5	111726750	100425750	106854750	77304000	72559250	93500750	129331750	130867500
A0A287HI31	Uncharacterized protein																															2328200						1.1418	5	1	16.1								2328200
A0A287HIG6	Uncharacterized protein																														605830							22.622	3	1	8.8								605830
A0A287HIK5	4-alpha-glucanotransferase	3078000	2424600	3489400	3464600	3838100	5376200	4224100	4457200	3138200	3610300	4850900	2991000	4096200	3323600	4142200	3372300	3399300	3472400	4263900	4738400	5633400	4822800	5988500	5312500		4143900	4685200	3439600	4140800	4008800	4653000	3166100		4543300	4618700	4799300	47.884	160	8	16.9	3114150	4473900	3647600	3733575	3968500	5439300	4.08957e+06	3992175
A0A287HI98	S4 RNA-binding domain-containing protein		1061200																																			3.6467	29	4	12.9	1061200
A0A287HJG1	Phospho-2-dehydro-3-deoxyheptonate aldolase																														910280							5.6238	9	1	3								910280
A0A287HJE6	MHD domain-containing protein																								229890													2.2353	1	1	2.2						229890
A0A287HK87	Aminotran_1_2 domain-containing protein																																					16.568	1	1	5.6
A0A287HK37	Sucrose synthase	321180000	330650000	357160000	297970000	389840000	385390000	359760000	421470000	398860000	384240000	377270000	363180000	357070000	333880000	346720000	362410000	411660000	356870000	422290000	369460000	265750000	314520000	336110000	312560000	152730000	349620000	441370000	343840000	248470000	214190000	304310000	264650000	364940000	346450000	339010000	367940000	323.31	1653	45	47.4	326740000	389115000	380887500	350020000	390070000	307235000	321890000	257905000
M0YVB7	EF1_GNE domain-containing protein	25056000	15274000	19110000	20769000	17284000	18428000	23796000	14272000	22343000	18766000	22585000	22075000	20374000	22987000	18138000	21245000	16144000	17714000	19354000	17760000	13626000	15309000	14430000	11968000	21281000	22348000	20853000	23483000	17941000	20102000	18187000	15956000	12355000	22566000	16421000	14723000	85.318	154	8	44.2	20052250	18445000	21442250	20686000	17743000	13833250	21991250	18046500
A0A287HLN2	Uncharacterized protein			1277500																																		1.1831	2	1	6.6	1277500
A0A287HMM0	Uncharacterized protein	13531000	14091000	18940000	13133000	14319000	13202000	12835000	13291000	12741000	8810200	11299000	17470000	14730000	13503000	15879000	14785000	16132000	14107000	14649000	13945000	17119000	15465000	15245000	13833000	4366200	16399000	17347000	13785000	18024000	13515000	15055000	20127000	10224000	11415000	13760000	13248000	74.457	219	14	33.7	14923750	13411750	12580050	14724250	14708250	15415500	12974300	16680250
A0A287HN45	Uncharacterized protein															3123500																						1.1446	3	1	8.5				3123500
A0A287HNE6	Aldose 1-epimerase																									4332400					4044800							4.4672	27	2	14.9							4332400	4044800
A0A287HNS1	Uncharacterized protein																																	150740				5.3559	37	1	7.4
A0A287HPG7	eRF1_1 domain-containing protein														1240100	1401400																						8.9795	20	5	9.1				1320750
A0A287HPN8	Proteasome subunit alpha type	10920000	7837600	9281200	8116400	8883700	8720400	6605900	8919000	8802200		8939200	9523300	6304400	8976800	9641400	14632000		8513400	7666800	9732000	10276000	9871200	7961900	10110000	16310000	8562300	8171100	11426000	7856800	9704000	9613400	9189300	10425000	9112600	8731400	14501000	119.64	120	5	34.5	9038800	8282250	9.08823e+06	9888650	8637400	9554775	11117350	9090875
A0A287HQD0	Uncharacterized protein														616890																							17.427	41	2	23				616890
A0A287HQ41	5-formyltetrahydrofolate cyclo-ligase																									526540												1.7792	4	2	27.5							526540
A0A287HQG7	Succinate--CoA ligase [ADP-forming] subunit alpha, mitochondrial			910660			1768400		1829000	1828900					2656500	1989900				4688000	3833900	1923000			4833700	3845900	2080400		1332800		1442300							6.0306	68	4	17.5	910660	1798700	1828900	2323200	4260950	3378350	2419700	1442300
A0A287HQS6	TOG domain-containing protein						2286700			1951000		1684100	4608900	2277600		2237900		2474800						2791800				2308300						2487200				11.399	40	4	11.1		2286700	2748000	2257750	2474800	2791800	2308300
A0A287HQV2	Tubulin alpha chain															674210																						11.735	3	7	3.8				674210
A0A287HRM1	Uncharacterized protein																													180140								22.032	17	1	5.3								180140
A0A287HRN9	Uncharacterized protein	1652000	1962700	1564700		1734300		965660	1713900	1141800	1731200	1328600	1302500	1361800	1035900	1195600		1306300	1296200		1508800			1373000	1508900		1330200		972620		1320800	1094900	649690			1349800		31.749	65	3	17.3	1.72647e+06	1.47129e+06	1376025	1.19777e+06	1.37043e+06	1440950	1151410	1.0218e+06
A0A287HRZ5	Uncharacterized protein																									1105500												3.549	1	1	29.6							1105500
M0Z903	Pyruvate kinase	7240400	9006100	11484000	6341600	6801300	6852500	6122400	9198900	8228300	6883000	7071200	8565200	8742900	7964400	8112300	6551400	7210600	7678300	8081600	8642300	8160300	6693900	7312300	8323500	6120400	9306700	8186600	8280300	6360800	7052000	6602100	6016700	7806300	6631400	8060800	10357000	105.51	183	9	21.3	8518025	7243775	7686925	7842750	7903200	7622500	7973500	6507900
A0A287HTL6	MI domain-containing protein											816590																										5.5945	1	2	5.1			816590
A0A287HTW1	NTF2 domain-containing protein																																	1633700				2.0099	37	1	3.8
A0A287HTR4	Usp domain-containing protein																									486750												1.4533	1	1	7.8							486750
A0A287HTV6	Uncharacterized protein		1129300						598040																													15.943	19	2	31.4	1129300	598040
A0A287HTW5	ADH_N domain-containing protein						1190800	1460300	1450900			1414700		1511800	1265900						1443600										1251200							12.539	32	3	32.7		1.36733e+06	1414700	1388850	1443600			1251200
A0A287HU95	Glyco_hydro_18 domain-containing protein	6954100	7088300	6417600		4349100	6671700	6223100	5818800	8240800	8137900	6509500	7120400	6507200	5963500	8241100	5776100	9035400	5964200	9442800	7297400	6402200	8815300	9587800	10471000		7491800	9716700	7150300	11972000	13572000	13116000	8904400	7550600	7031800	7432500	6534700	22.158	179	10	48.5	6820000	5765675	7502150	6621975	7934950	8819075	8119600	11891100
A0A287HUR2	Peroxidase														9712100							17361000										18716000						27.691	39	4	22.9				9712100		17361000		18716000
A0A287HUJ1	Glyco_hydro_18 domain-containing protein	1224500			1292200			2440300	1935300			2013500	1670200	1924500	1940500	1361300		1639000		1227400		1785400	2299800	1548400	2160800		1962700	1601400	2036600	2159100	3140200	3970500	4392800	1828100	1667000	2211400	1559300	7.3942	74	3	9.7	1258350	2187800	1841850	1742100	1433200	1948600	1866900	3415650
A0A287HVL2	Uncharacterized protein						302350							257880		301720	281270		308500								245180	251410										9.8698	22	1	11.2		302350		280290	308500		248295
A0A287HWI3	Uncharacterized protein																																	153040				2.256	28	1	15.5
A0A287HWZ0	PPM-type phosphatase domain-containing protein																									1424500												2.6268	2	1	16							1424500
A0A287HX60	Autophagy-related protein																																1140400					18.081	31	2	17.5								1140400
A0A287HZ86	Zeta-carotene desaturase																												149540									3.95	2	1	7.6							149540
A0A287HZB7	Pyruvate kinase																3788300																					17.275	9	2	7.4				3788300
A0A287PS68	Uncharacterized protein																																	4780300				42.946	37	1	10.1
A0A287I0A3	NADH dehydrogenase [ubiquinone] flavoprotein 1, mitochondrial																									1386500				1276200								10.737	35	2	17.3							1386500	1276200
A0A287I0F3	Ribosomal protein L15																									1212500												10.895	1	1	6.6							1212500
A0A287I0Y4	40S ribosomal protein S12	13584000	11874000	13342000	16670000	11855000	12203000	14148000	10427000	14434000	11592000	13649000	11868000	9891000	10878000	13595000	11104000	12704000	10511000	10110000	10015000	15528000	13653000	11839000	13199000	26892000	11110000	14421000	11739000	10778000	15196000	19707000	15161000	11205000	12585000	9405700	14361000	101.55	172	4	30	13867500	12158250	12885750	11367000	10835000	13554750	16040500	15210500
A0A287I4G6	DAO domain-containing protein				891510																																	41.027	3	1	7.3	891510
A0A287I4A9	ML domain-containing protein																					3020000										3746300	3487300			4092400		47.551	27	2	19.1						3020000		3616800
A0A287I5N9	Succinate dehydrogenase [ubiquinone] flavoprotein subunit, mitochondrial	7851900	13654000	5189900	8446300	5089900	9045500	6621100	7660700	6958000	5688500	7158300	5567100	5623900	8448200	9152000	6859700	9931700	5242000		11076000	9829400		11905000	6635300	13934000	7116100	6982200	8048900	8417200	11495000	7527000	13400000	6497900	8269500	10510000	10671000	323.31	131	6	5.9	8785525	7104300	6342975	7520950	8749900	9.45657e+06	9020300	10209800
A0A287I6S8	Eukaryotic translation initiation factor 5A							4705700						3576600															3382800									5.3119	40	3	36		4705700		3576600			3382800
A0A287I9V4	Aldo_ket_red domain-containing protein													837520																								1.3491	3	2	7.7				837520
F2D483	40S ribosomal protein S8	28529000	31733000	24398000	31908000	28685000	26700000	37040000	35112000	28862000	29340000	31101000	29292000	35855000	31624000	30353000	37739000	27583000	31850000	29877000	30848000	34073000	25647000	29180000	32392000	66911000	37423000	33740000	32249000	30760000	34750000	30906000	31044000	32591000	33057000	27088000	35728000	323.31	298	9	46.7	29142000	31884250	29648750	33892750	30039500	30323000	42580750	31865000
A0A287IAX1	Uncharacterized protein	4588300	2688300	3594500	6467100	3455400		4948600			3525900	4997400	2946600	3731800	3977600	4563100	5523500	4412100	5650200	3680100	3684800	3808600			3987100	13337000	4774500	3308000	4176900	3993100	4033800	3636300	3238100		4139800	3107400	3386300	6.733	67	3	14.8	4334550	4202000	3823300	4449000	4356800	3897850	6399100	3725325
A0A287IB27	3-oxoacyl-[acyl-carrier-protein] reductase				1969000		3204900	5866500	4618500	3066800	2531500	2915500	2863200	2393400	2191200	2392200		2855200	2600500			2737500			3074800	4784900		2853500	2615200	2585800	1991800	3103300			2172800	2076600	3745500	206.98	78	5	29.9	1969000	4563300	2844250	2325600	2727850	2906150	3.41787e+06	2560300
A0A287IB81	Eukaryotic translation initiation factor 3 subunit H																																	213540				11.343	30	2	7.9
A0A287IBX2	Uncharacterized protein	4045400	4251400	4265000	4581700		5064400	6643400	5364400	4108500	4901400	4579100		4851400		4826000	4797200	4758500	5300600	4466600		4289200	4544400	4162600	4836400	5502500	5347900	4960000	4339300	3719600		4357000	4986700	4980000	4558200	5068000	4154800	16.005	80	5	37	4285875	5.69073e+06	4.52967e+06	4.82487e+06	4841900	4458150	5037425	4.35443e+06
A0A287IBY8	Uncharacterized protein									667530																												1.4544	3	1	8.9			667530
A0A287IBT5	Uncharacterized protein																			717920																		1.502	10	1	10.9					717920
A0A287ICA1	Transket_pyr domain-containing protein																																	1117200				20.041	27	7	1.4
A0A287ICI6	Uncharacterized protein																									1274600												2.0633	1	1	7.4							1274600
M0Z873	Uncharacterized protein							6241500	4897000																						6124900							8.2548	32	3	14.7		5569250						6124900
M0YW98	UVR domain-containing protein						4129100	4914600	4991800	4281700	4168900	4711600	2788100	3082000	4753300		3726700	3464800	3646000	3505400	3692200		2333400				3774500	2436000	3808500	2511500		3263900	3763900			3465300		18.468	75	8	8.8		4678500	3987575	3854000	3577100	2333400	3.33967e+06	3.17977e+06
A0A287IDP8	Uncharacterized protein																															899290						4.6631	10	2	17.1								899290
A0A287IEH6	Uncharacterized protein	17580000	17298000	22548000	20871000	20028000	17634000	16778000	16639000	23496000	20346000	16718000	19835000	7428400	17609000	14665000	14392000	16154000	15785000	22698000	17657000	20141000	23947000	19457000	22552000	19420000	13093000	15456000	21153000	17393000	20591000	22754000	21379000	23031000	25987000	18160000	19018000	151.33	239	7	30.5	19574250	17769750	20098750	13523600	18073500	21524250	17280500	20529250
A0A287IET8	Uncharacterized protein						2327700	669930	1050500					482720		629450									604140	1261300	684750	665180				738000	653780				2106100	67.97	44	1	9		1.34938e+06		556085		604140	870410	695890
A0A287IET7	Aamy domain-containing protein	5736000	5584800	4775400	4727500	6114100	6991400	10842000	12899000	7724900	6510200	9359100	7018300	8160800	7133700	6877200	8400200	8002800	7748500	6982700	7436500	3109100	6349600	6029300		3924200	7723400	7537000	7715900	3900900		6278600	3939800	6898400	4568300	5196700	7100100	90.366	146	9	23.5	5205925	9211625	7653125	7642975	7542625	5.16267e+06	6725125	4.70643e+06
A0A287IF50	Uncharacterized protein																									3780700						1639000		2212100				17.137	11	4	16.4							3780700	1639000
A0A287IF73	Uncharacterized protein	4750500	8569600	3015500	3295300	4294000	6148800	6352500	7122400	5249600	6690400	6079200	7718700	6392300	7427800	5283100	6123900	6171100	6168600	4643800	5025600	5187600	5144600	4800900	4886800	4281800	5914400	5116200	5212600	5711400	2229600	4662300	4982200	5849900	4776400	6345600	6207800	284.63	141	6	27.4	4907725	5979425	6434475	6306775	5502275	5004975	5131250	4396375
A0A287IGP5	Alba domain-containing protein								1061600			2660600		2110400	4900900	3252400		2913000						4345200	3805900	808700					2806300		3169500		3329200	3641100	3392900	36.799	58	2	41.5		1061600	2660600	3.42123e+06	2913000	4075550	808700	2987900
A0A287IHP8	DUF4149 domain-containing protein				294970																																	2.9067	22	1	3.5	294970
A0A287IIF5	Uncharacterized protein																																	26298000				1.1995	6	1	1.7
A0A287IIU7	Aamy domain-containing protein		4383200	3765200	6426200		6414300	7550300	7889800	5694800	5539200	6003500	5058300				4942900		5235800				7916500				4325900	5290500	3997500			6121700		4218600				30.619	59	7	11.8	4858200	7284800	5573950	4942900	5235800	7916500	4.53797e+06	6121700
M0XGQ2	PCI domain-containing protein	753390	843690	994270	586550		674980		521230		447260	596630		382660		570250		572630		523690					859410		466960	506570			810400					668050	682680	6.7754	59	1	5.4	794475	598105	521945	476455	548160	859410	486765	810400
M0UGW6	SHSP domain-containing protein						2302300			1828100			4463000								3054800	4696100						2203100		2906400		5041700	4303200				4870700	35.719	38	2	19		2302300	3145550		3054800	4696100	2203100	4.08377e+06
A0A287IKX4	Histone H3	6248600	19385000	13587000	23050000	33186000	29884000		2854800	2498300	7693400	26409000	6469300		14491000	8293300	50650000	50796000	18866000		29297000		12651000	3350600	7975400		5156700	8406900	54475000	10082000			10028000		6893300	27164000		23.071	143	4	29.2	15567650	2.19749e+07	10767500	24478100	3.29863e+07	7.99233e+06	2.26795e+07	10055000
A0A287IL31	PLAT domain-containing protein																									909040												1.5363	1	1	8.7							909040
M0X1Y5	Aldose 1-epimerase																												232170									1.4615	11	1	5.8							232170
A0A287ILG2	Aldose 1-epimerase	1595700	1264200		1629300				1662000	1444300						1473800	2174500			2022500		1991600				1157300			1584600	1615400	1923500	1269900	1898900		1981200			81.463	55	4	16.3	1496400	1662000	1444300	1824150	2022500	1991600	1370950	1676925
A0A287ILZ1	Aldedh domain-containing protein	4275900	5626500		3276000			4205300	4848900	4381500	4198300		4304900	6643600	9625700	6519800		4830800		7119000	5053200			5043600		10247000	5052000	5314700	4304400		7779500			11530000		6063100	5676500	63.943	92	6	14	4392800	4527100	4294900	7.59637e+06	5.66767e+06	5043600	6229525	7779500
A0A287IM69	Uncharacterized protein																																	951160				2.918	11	1	9.9
A0A287IMN2	PFK domain-containing protein																														173660							2.6192	1	1	6.4								173660
A0A287IND5	Amine oxidase			720980																																		5.1621	3	3	11.6	720980
A0A287IN91	Amine oxidase	1275400	2046900		922730	1816300			1073900				1555500		2928900	3114400	3521100			1455400							3297800	1301000				1378000	1485600					45.333	54	4	60.5	1415010	1445100	1555500	3.18813e+06	1455400		2299400	1431800
A0A287INJ6	Uncharacterized protein																												4771400									34.188	17	2	28.4							4771400
A0A287INE3	Uncharacterized protein		4836200	4748600	4753200	4421100		6234800	5475600	4542000	5621500	3661200	5638300	6051400	5403100	5186800	4262100	4329700	5066000	6575200	5655900	4666700		4479600	3796300	4200200	4513300	5928100	4932500	3585400	2312900	4267100	3559400	6009400	4546700	4699600	4371900	29.726	102	7	16.5	4.77933e+06	5.37717e+06	4865750	5225850	5406700	4314200	4893525	3431200
A0A287IP79	Uncharacterized protein						3528100	2367200	2559900	1688600					4253000					2841000			2219100	3299000	2607500		1601800	3852200						3514700	4528200	4277800	2068500	7.4892	49	3	8		2818400	1688600	4253000	2841000	2.70853e+06	2727000
A0A287IPT3	Malate synthase							4505200	3761900					1819300								3486000	2752400	3334200	1970200			3757800		13078000	22867000	7856800	7770500		6700400	1940000	6285100	45.095	68	13	35.6		4133550		1819300		2885700	3757800	12893075
A0A287IPX5	Malate synthase																																	2411300				22.211	35	2	22.9
A0A287IR79	Glyco_hydro_19_cat domain-containing protein																									1365300												1.3846	1	1	7.5							1365300
A0A287IRQ2	Uncharacterized protein																									982420												2.8592	1	1	4.4							982420
A0A287IRW8	6,7-dimethyl-8-ribityllumazine synthase	2711700	3531500	2102900	2577900	1966200	2192700	2077400	3201200	2458400	2503000	2738400	2561800	2502700	2264400	3358700	2425400	1905100	2417000	2087100	2919900	3070100	2866200	2795900	3554100	2279700	3959100	3053500	2337100	3491600	2630000	2458400	2999100	1651900	3242200	3349000	3165300	97.436	154	3	30.9	2731000	2359375	2565400	2637800	2332275	3071575	2907350	2894775
A0A287ISA2	MI domain-containing protein										1271100	1094200											605230								1173100							7.0438	26	2	5.8			1182650			605230		1173100
A0A287ISF7	Uncharacterized protein								5234500						4621900											15446000												7.3697	26	2	41.5		5234500		4621900			15446000
A0A287WPN5	60S ribosomal protein L27			3225300																																		5.8041	36	2	26.2	3225300
A0A287IT63	Polyadenylate-binding protein							2381100	1984600							2317400										3704800		2663000	2278200						2376800			27.128	16	7	18.7		2182850		2317400			2882000
M0V6H2	Uncharacterized protein				624950																																	29.037	9	3	11.6	624950
A0A287ITX9	Isocitrate dehydrogenase [NADP]							1410500	1142000						906350	955560									1661100													6.8075	38	3	4.1		1276250		930955		1661100
A0A287ITU6	Uncharacterized protein													972870																								1.1742	3	2	14.2				972870
A0A287ITX4	Isocitrate dehydrogenase [NADP]	23885000	19417000	17982000	24659000	18229000	17296000	23386000	21560000	22025000	22566000	20282000	21838000	16661000	18991000	16259000	14328000	16096000	15934000	20342000	15246000	15557000	18290000	19287000	15846000	24880000	14656000	15050000	19136000	19320000	19549000	24604000	20729000	17694000	22085000	16472000	17865000	119.75	181	7	72.6	21485750	20117750	21677750	16559750	16904500	17245000	18430500	21050500
A0A287IUH8	Uncharacterized protein	1513700							2494100																1348800													5.7824	35	2	14.6	1513700	2494100				1348800
A0A287IUN5	Uncharacterized protein	19716000	19039000	22045000	21194000	20920000	22445000	25767000	20920000	32049000	24458000	23382000	22421000	18146000	17849000	15677000	14339000	20236000	15595000	19523000	25313000	19650000	20564000	23646000	29266000	8206400	17966000	15586000	18627000	21061000	20571000	32503000	21244000	24501000	23305000	18064000	19804000	129.72	223	7	29.7	20498500	22513000	25577500	16502750	20166750	23281500	15096350	23844750
F2D3Q4	Predicted protein	7340000	6829400	8515800	7490200	6393400		7560400	9352400	7032800	6324500	6681700	7150700	7126700	6379100	6090500	6021500	6852900	7240300	8185300	6227300			6998200	6820000	14824000		6619200	6268700	6641700	7279400	7447000	6828200	6072400	5871700	6453500		22.221	95	5	30.6	7543850	7.76873e+06	6797425	6404450	7126450	6909100	9237300	7049075
A0A287IVC2	FabA domain-containing protein										1211400				1121100													1037400										1.3875	24	2	7.8			1211400	1121100			1037400
A0A287IVK2	Uncharacterized protein																													158350								2.2673	14	1	3.2								158350
A0A287IWR2	Uncharacterized protein	575650000	702340000	753880000	596950000	670720000	753050000	774070000	755880000	770820000	588310000	572600000	582210000	553370000	523170000	547020000	475400000	644600000	545360000	678500000	816040000	664530000	737510000	651390000	704370000	435150000	541690000	807840000	721380000	578940000	577330000	971470000	739330000	736030000	617260000	719200000	720810000	323.31	708	14	86.9	657205000	738430000	628485000	524740000	671125000	689450000	626515000	716767500
A0A287IWY0	Starch synthase, chloroplastic/amyloplastic																									597130												5.2336	2	2	3.4							597130
A0A287IX97	Uncharacterized protein																																	978410				30.435	27	1	39.4
A0A287IXM3	Uncharacterized protein		1450500																						1988100													7.9446	32	2	3	1450500					1988100
A0A287IXU7	Uncharacterized protein																																	986540				3.9989	36	2	4.9
A0A287IZ51	ELFV_dehydrog domain-containing protein	3326400								5071400		6123100	6029900	6067000			4685300				4727500					4934500		5951600							5160000			12.578	53	3	12.5	3326400		5.74147e+06	5376150	4727500		5443050
M0YAQ7	4-hydroxy-tetrahydrodipicolinate synthase																																1330400					1.607	5	1	10.3								1330400
A0A287J045	HMA domain-containing protein																			359550																		2.6804	4	1	12					359550
A0A287J1N0	Uncharacterized protein																													1025100								2.9997	3	1	6.7								1025100
A0A287J3L3	Uncharacterized protein				494490																																	2.2292	7	2	15.6	494490
A0A287J4B1	EF-hand domain-containing protein				2821400		2636900		2146900	2193800	2193100	2593700							1849300				2100100		3303600		1966700				3114800		3162100					76.624	44	3	18.7	2821400	2391900	2.32687e+06		1849300	2701850	1966700	3138450
A0A287J4N7	Ribosomal_S17_N domain-containing protein	7884300	8507400	7756900	8880500	6769500	6294900	11480000	8522400	8285800	8326600	7314800	7074900	9015200	8533000	8262500	10042000	7914200	9105300	8377500	9377300	7543200	5896600	6542200	6555100	13279000	7838800	9507000	8140100	8138200	8461900	6520600	6459000		7186400	6096500	6544400	29.225	116	4	21.8	8257275	8266700	7750525	8963175	8693575	6634275	9691225	7394925
M0WWM6	Uncharacterized protein																																	190090				4.3637	14	1	10.7
A0A287J6L0	Uncharacterized protein								759710																													1.4082	1	1	4.6		759710
A0A287J8A4	Uncharacterized protein	29325000	23085000	28329000	36058000	22836000	21979000	30623000	25339000	32263000	32705000	30315000	28297000	28173000	27619000	28195000	24551000	26165000	27678000	25512000	29432000	29462000	21965000	23682000	26626000	57400000	24960000	24875000	29008000	29080000	29276000	27166000	29315000	28668000	26961000	22760000	23579000	43.158	152	4	27.2	29199250	25194250	30895000	27134500	27196750	25433750	34060750	28709250
A0A287J8S6	Tr-type G domain-containing protein		89462																																			1.2222	1	1	5.8	89462
A0A287J8X3	Uncharacterized protein	1634400	1600500	1495300	2065900	2149500	2214200	4383700	3197500	2618800		3113500	1963700	2332800	1578000		1636200			1855500	1755900	2327200	2097900		2039000		1715900			1891500	2196900		1900600				1965400	10.914	84	6	22.5	1699025	2986225	2.56533e+06	1849000	1805700	2154700	1715900	1.99633e+06
A0A287J8S5	Aminomethyltransferase																									1350800												3.2975	2	2	5.8							1350800
F2EE62	Predicted protein	8295300	8076000	5609400	6917700	7967500	8802100	10154000	13057000	11176000	10404000	9821800	8415900	10132000	8481300	8170700	7193000	9315800	7159800	8442900	6646300	10050000	10256000	8105100	8190900	5068900	9518400	6490200	7954800	11414000	8466300	11178000	9856000	7908800	8491600	8771800	9180500	14.744	131	3	23.1	7224600	9995150	9954425	8494250	7891200	9150500	7258075	10228575
A0A287JBY6	Uncharacterized protein			6974100			3997800								4942800			8460700			5868600								6731200									9.9136	39	6	39.7	6974100	3997800		4942800	7164650		6731200
A0A287JCP7	AAA domain-containing protein																1138000	662750	1049600						857580	1542300						930920	1831300				820420	24.304	49	3	7.2				1138000	856175	857580	1542300	1381110
A0A287JCT7	Aldedh domain-containing protein	11841000	11512000	9849100	8248900	8276800	8633400	7537100	8811500	9377000	11706000	13346000	9782400	11601000	12000000	12567000	15412000	10394000	10535000	13336000	11243000	11497000	9701000	10058000	10884000	9021100	10613000	11451000	13350000	12450000	8792200	9151000	16305000	12200000	10428000	14794000	9449500	112.71	206	11	30.9	10362750	8314700	11052850	12895000	11377000	10535000	11108775	11674550
A0A287JEF8	Adenosylhomocysteinase	10504000	8834800	8472700	10508000	8986600	9046300	13169000	12135000	12276000	12170000	11525000	12597000	11974000	10188000	9771600	9775400	11448000	10010000	9685000	10328000	11528000	9668800	9156300	11349000	22118000	12471000	10619000	11229000	9553200	14717000	8964200	10568000	10251000	9499100	8945900	10597000	32.513	173	7	7.5	9579875	10834225	12142000	10427250	10367750	10425525	14109250	10950600
A0A287JEJ2	Uncharacterized protein				8922100																																	1.188	9	1	12.6	8922100
A0A287JES9	Adenosylhomocysteinase																																	530240				1.4944	9	6	2
A0A287JEY2	Serine hydroxymethyltransferase	2189400	2641300	1909600	2104400	1883700			2574300			1929200		1673500	3544100				2752400		1747600	6023500		1673600	2832000	5587900	2041500		3250100	3455800	3176600	3106300	5666800			1397000	2063200	89.659	59	5	14.2	2211175	2229000	1929200	2608800	2250000	3509700	3626500	3851375
A0A287JFA9	MPN domain-containing protein																		989240																			3.7237	5	2	25.8					989240
A0A287JFE7	Inositol-pentakisphosphate 2-kinase																																93118					5.3797	21	1	10.7								93118
A0A287JG48	Peroxidase																									363670												2.3208	1	1	9.1							363670
A0A287JG10	PPM-type phosphatase domain-containing protein																	446670																				2.8472	9	2	13.6					446670
A0A287JG53	Plasma membrane ATPase													1419600																								7.3823	2	1	3.1				1419600
A0A287JG18	Lipase_3 domain-containing protein																				1623600																	1.7891	2	1	26.4					1623600
A0A287JG38	Usp domain-containing protein				2575800	3957000	7388300	1566800		2642100	2481000	2085600	2989100	3534700	2407100	2501000		3192800			3537400	5283100		3758000	2836400		3017600		3125200		2658100	2362400	2766700	2614800	2792900	3911900	3464600	69.212	69	4	15.1	2575800	4.30403e+06	2549450	2.81427e+06	3365100	3.95917e+06	3071400	2.59573e+06
A0A287JGQ1	Uncharacterized protein																																	3552500				6.6736	44	4	2.9
A0A287JHF7	D-3-phosphoglycerate dehydrogenase		2725900	1795000			1008400	1082700	1121600	832790	852000	948580	930480		780910	863810				861000			1471000	936440	1304400	2381000	1292500	1080700	1771700	1367600			1338700	2206300		5481900	1410500	27.251	72	3	14.3	2260450	1070900	890962	822360	861000	1237280	1631475	1353150
A0A287JHW0	Uncharacterized protein								3977700																													10.799	19	3	9.9		3977700
M0UY31	Fe2OG dioxygenase domain-containing protein																																1093800					16.497	12	1	11								1093800
A0A287VDL0	Skp1 domain-containing protein																			842680																		1.1459	1	1	25					842680
A0A287JJC2	Glyco_hydro_3 domain-containing protein																									869610												1.4253	1	1	6.5							869610
A0A287JL94	Superoxide dismutase	5911100	4231000	6219400	8613800	4694900	4534700	6726200	5721300	7257000	5671500	6569700	6651500	5569900	7518000	4452400	4729800	4874700	4545100	7654800	5032800	5564300	6053900	5822900	3801300	11485000	3919100	3585100	5967100	6475700	6688300	7287800	4537200	4813500	5846700	7635200	4969500	83.995	102	9	52.2	6243825	5419275	6537425	5567525	5526850	5310600	6239075	6247250
A0A287JM94	DUF3700 domain-containing protein		2144500				2470800									2008200		2120400	1740700				3209900			6176400				2359600		2107900			3233600		2123800	15.315	42	4	25.7	2144500	2470800		2008200	1930550	3209900	6176400	2233750
A0A287JND5	Pyruvate kinase	5035700	6406000		1854600	2769700	4126600	2832500	3414300	3906600	2124200	3793800	4034500	2816100	2718400	3433600	3068400	2203200	4294600	2364900	3542100	4004200	4118200	2291200	5160400	4595800	2879600	3357000	3268400	3177200	2848400	5987400	5170900		4404500	2967500	5756300	34.824	149	7	14.4	4432100	3285775	3464775	3009125	3101200	3893500	3525200	4295975
A0A287JNZ3	Uncharacterized protein																																1242100					2.789	8	1	3.5								1242100
A0A287JPU6	Uncharacterized protein												1154900							950000									1432600									14.656	30	3	21.9			1154900		950000		1432600
A0A287JQ60	Uncharacterized protein	12233000	13274000	14045000	7538400	10030000	10999000	15843000	14800000	10310000	10104000	14815000	13791000	10977000	14952000	13683000		10160000	9253600	11042000	14293000	12380000	14271000	17311000	18491000	60435000	13803000	18967000	14231000	18090000	26536000	23239000	19570000	16748000	20944000	16082000	20759000	142.78	121	5	16.5	11772600	12918000	12255000	13204000	11187150	15613250	26859000	21858750
A0A287JQN1	AAI domain-containing protein	315730000	366660000	279400000	286770000	321850000	359840000	343260000	246540000	432100000	387680000	450150000	357190000	253050000	354450000	230020000	184360000	258330000	210610000	337370000	355650000	369960000	260410000	361280000	335670000	235690000	237790000	248690000	279940000	285960000	218240000	371140000	376880000	387600000	426750000	318900000	320650000	323.31	572	8	59.7	312140000	317872500	406780000	255470000	290490000	331830000	250527500	313055000
A0A287JR19	Uncharacterized protein											4621900				4659000												4682000									4906100	36.635	39	2	6.3			4621900	4659000			4682000
A0A287JRT5	Epimerase domain-containing protein																																					23.508	1	1	5.6
A0A287JS67	RCK N-terminal domain-containing protein					428950																																1.617	2	1	6.2		428950
A0A287JSM8	Iso_dh domain-containing protein																														792190							2.4459	19	1	19.6								792190
A0A287JSU1	Peroxidase																									23146000												1.7284	2	2	8.1							23146000
A0A287JTT5	Uncharacterized protein																			1004700																		2.7839	27	2	10.5					1004700
A0A287JTY1	Uncharacterized protein	3462300		4701200	10804000	8774700	7275100	2795400	2720600	3094300	3690800	3088400	3625200	3600400	6662700	7183200	4709600	5999900	3169000		3526000	5121200	6449500	8164500	7500800		2707000	14645000	7299600	2944000	5923600	3581500	8602400		13816000		8038300	323.31	91	4	25.3	6322500	5391450	3374675	5538975	4.23163e+06	6809000	8217200	5262875
A0A287JVX5	DFDF domain-containing protein																									623280												2.0996	1	1	4.2							623280
A0A287JW92	Uncharacterized protein												532780																									1.6329	3	2	11.9			532780
A0A287JXM2	Fructose-bisphosphate aldolase																				768300							761300										54.943	29	4	20.2					768300		761300
A0A287JYC4	Glutamate decarboxylase																									2080600												6.3177	35	4	12.2							2080600
M0Y075	Bowman-Birk type trypsin inhibitor	30199000	32338000	39379000	39919000	19584000	12536000	11012000	16203000	24088000	17572000	13810000	18687000	18842000	23349000	20885000	20637000	16538000	18431000	23424000	21442000	32209000	23206000	16553000	23065000	185090000	18486000	20570000	21171000	33325000	26244000	19001000	18927000	15361000	15148000	16089000	15438000	19.283	172	6	38.5	35458750	14833750	18539250	20928250	19958750	23758250	61329250	24374250
A0A287K0E6	Eukaryotic translation initiation factor 3 subunit A													1163800																								4.6051	14	3	9.2				1163800
A0A287K0L6	Lipase_GDSL domain-containing protein								787360		737010		799240			852350							732320		1214500					1084200	1053900	1035400			1202100	1005100	1036500	31.883	43	2	16.9		787360	768125	852350		973410		1.05783e+06
A0A287K155	Uncharacterized protein				6032500		4356500	6056100	7856600	5106400	5702300	6473200	5438000	4871700	3949300	4843800	4344900			5402500	5280500	4227700	3851300	4869000	5058200	8128500	6267100	5239700			5014200	3535100	4586400	4686900	4642200	3546500	5442000	43.537	105	4	13.1	6032500	6.08973e+06	5679975	4502425	5341500	4501550	6545100	4.37857e+06
A0A287K0Z2	SHSP domain-containing protein	19512000	20061000	20997000	24322000	19371000	27061000	22719000	20414000	26648000	19764000	25533000	21448000	28189000	27402000	23163000	24491000	25065000	25001000	26377000	28269000	29831000	24754000	18838000	23872000	12691000	24412000	25520000	25288000	25095000	23803000	29595000	24573000	16274000	24108000	31463000	22485000	323.31	260	7	19	21223000	22391250	23348250	25811250	26178000	24323750	21977750	25766500
A0A287K1P5	SHSP domain-containing protein									3083900		2658500														1729300												68.835	39	5	8.8			2871200				1729300
A0A287K4D1	AA_TRNA_LIGASE_II domain-containing protein																										519170											2.3103	1	2	14							519170
A0A287K550	Uncharacterized protein	219850000	262740000	213680000	255960000	246000000	227750000	256700000	241050000	209030000	247480000	261110000	244770000	229620000	261980000	237250000	261070000	248200000	274500000	220220000	243300000	209210000	205370000	213480000	234630000	260510000	238110000	263610000	255560000	200490000	175290000	216210000	198050000	220860000	291360000	265160000	251770000	323.31	990	17	67.5	238057500	242875000	240597500	247480000	246555000	215672500	254447500	197510000
A0A287K5W7	Uncharacterized protein																		4227800			3861300								7137500	4357100	4687000						14.065	32	5	5.7					4227800	3861300		5.39387e+06
A0A287K666	Uncharacterized protein	5330600	5377900	4326300	6688400	4914400	5086000	7330600	7890000	7408400	5781100	6521500	5164000	5281600	6268500	5499600	4486900	4244600	4199300	4927900	5191300	6086300	6095300	5025300	5593300	12187000	5423500	5288500	6088500	6974300	5663800	7719000	6444500	4343400	6050100	6048800	7148000	323.31	175	6	24.1	5430800	6305250	6218750	5384150	4640775	5700050	7246875	6700400
A0A287K6S1	Uncharacterized protein			9099200	8426900		10473000			9077900	8365400		12606000		7977400	10432000	7620000	17777000	11867000			12832000	10564000	6745400	8889700	5380300	12595000	7405600	10092000	13814000	7404400	9953000	12554000		8516500	8676100	9311300	5.5926	67	3	32.5	8763050	10473000	1.00164e+07	8.67647e+06	14822000	9757775	8868225	10931350
A0A287K7H4	Uncharacterized protein												91214																									1.2176	2	1	5.7			91214
A0A287K7L8	Ribosomal_S7 domain-containing protein	21263000	22100000	23727000	20505000	26341000	21998000	17365000	16461000	9188600	22837000	25969000	19269000	25105000	31039000	20451000	27899000	22994000	25202000	29124000	18561000	20219000	21704000	18233000	18273000	21261000	25301000	19363000	20713000	25317000	18923000	15902000	21561000	26177000	21306000	29757000	24446000	155.82	231	7	49.2	21898750	20541250	19315900	26123500	23970250	19607250	21659500	20425750
A0A287K7K8	Uncharacterized protein								1752700							2085900			2165700					2712600	3197300					2112700	3159900	3530000	3015000	2017500				30.302	45	4	9.3		1752700		2085900	2165700	2954950		2954400
A0A287K7S2	PKS_ER domain-containing protein																																4256600					8.7445	13	2	14.2								4256600
A0A287KAC6	DLH domain-containing protein						1584700			2859000													2635300		2355200	3466500						2394600	3038800	1785300				11.782	34	2	15.9		1584700	2859000			2495250	3466500	2716700
A0A287KB04	Uncharacterized protein																																611760					2.2484	29	1	2.5								611760
A0A287KBJ3	Translation machinery-associated protein 22								640520																													1.215	1	1	13.6		640520
A0A287KC03	Uncharacterized protein	8032900	5726300	5563500	5143800	4562900		2327000	4025100	4289200		4481300	4973100	3551100	7806900	3365500	3759900	4409100			4668500			4475600		5605800	4339600	3739800	4492500	5601300	11593000	4139300	5632100	4316800	5536700	3575100	6664900	208.59	102	8	31.3	6116625	3.63833e+06	4581200	4620850	4538800	4475600	4544425	6741425
A0A287KCT0	Uncharacterized protein	18473000	20503000	16582000	18908000	19653000	19384000	19180000	19863000	20991000	19019000	17616000	18557000	24148000	17790000	22292000	22027000	21270000	20015000	23140000	20824000	19196000	16583000	16919000	16459000	12446000	20213000	23631000	18818000	17078000	14027000	16429000	17109000	21215000	19545000	17784000	25592000	188.61	307	14	23.3	18616500	19520000	19045750	21564250	21312250	17289250	18777000	16160750
A0A287KD98	SHSP domain-containing protein																															3234600						3.864	21	3	24.6								3234600
A0A287KDH0	Uncharacterized protein																																939880					3.7853	1	1	3.8								939880
A0A287KFW9	Glutaredoxin																															537900						2.9306	4	1	7.9								537900
M0UKN4	NADH-cytochrome b5 reductase																									4633900												16.723	16	3	14.9							4633900
A0A287KG55	Phospholipase D							1211700	2234300									986570	2414000							1685200	1240300			1677900	8099500	1373500						36.711	42	2	4.3		1723000			1700285		1462750	3.71697e+06
A0A287KGP3	Uncharacterized protein																	176010																				2.4937	11	1	2.8					176010
A0A287KGY9	Uncharacterized protein																														45796							7.0761	14	1	16.1								45796
A0A287KJH2	Lipase_GDSL domain-containing protein													1661000		3314600		2870000	3197900		1178200		1809200				1378900	2104400		3164600	2925400	2403800						104.78	44	3	15.8				2487800	2.41537e+06	1809200	1741650	2.83127e+06
A0A287KK42	Uncharacterized protein																									3336000												2.8387	1	1	11.3							3336000
A0A287KK54	Fe2OG dioxygenase domain-containing protein																				1534100																	2.2232	5	1	15.4					1534100
A0A287KKF6	Uncharacterized protein	5093300	4318700	4841400	5679000	4552900	5162300	5800300	5296100	7220400	6539600	4984600	7005000	6365400	5549100	6969500	5278200	5974900	5836500	5223500	6017800	5911100	6294300	5332200	5844600	5078300	7334700	6549800	7368200	7228400	6002900	7109300	5623700	7635800	7411100	5794200	4463200	38.023	179	7	17.3	4983100	5202900	6437400	6040550	5763175	5845550	6582750	6491075
A0A287KMC2	AAA domain-containing protein																									9959900												7.1774	8	5	10.1							9959900
A0A287KMR5	Uncharacterized protein	4517600	7398000	4211800	2833900	2986100	4070800	1850000	2988900	2430500	2944300	4132500	3246300	4201400	3970700	4137400	3131000	4132000	3699500	3576800	4013600	4415900	2648400	3586200	4465900	2980900	3991600	3788400	3503100	4011300	3417600	2512600	3315600	3023100	3015600	4490400	6108900	61.826	123	4	23.1	4740325	2973950	3188400	3860125	3855475	3779100	3566000	3314275
A0A287KMY7	Uncharacterized protein																														5083800							1.188	12	1	5.1								5083800
A0A287KNT7	Uncharacterized protein																																	3684200				21.315	64	2	19.8
A0A287KNZ2	J domain-containing protein																														3171900							15.346	13	1	4.7								3171900
A0A287KQT0	Importin subunit alpha						3311800																															9.7633	23	7	21.8		3311800
F2DXF4	Predicted protein																2196400													2554900								5.8545	33	5	30.4				2196400				2554900
A0A287KRE2	Uncharacterized protein																																475950					10.369	2	1	16.8								475950
A0A287KT66	Cysteine proteinase inhibitor				2904500			1981600	2955600	2203400	1301500	2299300			1775900							3615500				5873800												16.746	26	2	7.5	2904500	2468600	1.93473e+06	1775900		3615500	5873800
A0A287KTA5	Uncharacterized protein																							4123300														6.2251	10	3	11.3						4123300
A0A287KTS7	Uncharacterized protein	4059400	9093700	9033800	8977600	8648500		7241800	6963100	8974800	6447300	6067800	5326800		8155700	3897400		4225200	4277500		5167900		5226600			28363000	4286600	4999200	4823600	3026500			4202800				4065100	323.31	82	6	16.3	7791125	7617800	6704175	6026550	4.55687e+06	5226600	10618100	3614650
A0A287KUM9	Coatomer subunit beta		11862000		3109000	5553700	7617800	6120100	7268800		4129200	7090100	7150800	8450600	7064200	5376600	7814900	5839600	6949300	6234800	5116700	4547300	5807900		5162200		7490700	5271000	3739900	4211800		4775400	4522000	8456600		6818100	4972400	15.917	79	7	11.4	7485500	6640100	6.12337e+06	7176575	6035100	5.17247e+06	5.50053e+06	4.50307e+06
A0A287XFG9	Uncharacterized protein		393960				216290		189170								256770		289000		235240	287450		289360	322430	215210	269090	159260		310250	389560	253290	273670		249420	265260	338100	15.256	54	1	7.7	393960	202730		256770	262120	299747	214520	306692
A0A287SYE1	Protein kinase domain-containing protein		894220	882860	770080		503550	276860	542850	653030	797900	1070300	801210	665500	881670	972300	635400	799970	611120	833900	842160	539640	343840	534430	529270		648900	824220	1186900	634110	627240	435180	249570			750980	361290	87.593	69	1	16	849053	441087	830610	788718	771788	486795	886673	486525
A0A287KXN3	Shikimate_dh_N domain-containing protein																														2576700							2.4019	3	1	6.6								2576700
A0A287KYW7	Uncharacterized protein	11807000	14931000	8601600	8057100	16015000	14030000	10345000	8925300	11701000	9828200	13026000	13059000	9249400	13365000	11264000	11574000	15872000	17478000	16482000	9129100	14281000	12549000	13138000	21614000	11018000	11610000	9831200	9208200	13326000	9005000	11750000	17095000	15962000	20118000	19018000	11043000	139.57	155	5	32.7	10849175	12328825	11903550	11363100	14740275	15395500	10416850	12794000
A0A287KZJ0	Ubiquitin carboxyl-terminal hydrolase																									2422900												9.9649	14	4	11							2422900
A0A287KZX3	OBG-type G domain-containing protein																																	1050000				15.42	16	1	27.4
A0A287L032	Protein ROOT HAIR DEFECTIVE 3 homolog					3212200		1048600					3465700												1556000		1995700		2013600									27.52	31	2	21.6		2130400	3465700			1556000	2004650
A0A287L141	Uncharacterized protein																															752000						43.487	2	2	16								752000
A0A287L1U3	Peptidase A1 domain-containing protein																									3467200												7.0146	3	2	6.2							3467200
A0A287L367	Uncharacterized protein			803210			580170		549320					623700	657420			526540	606260			750640	594500	666480		1145200	694380	624550				611720	642270		644600		810620	58.118	61	3	9.7	803210	564745		640560	566400	670540	821377	626995
A0A287L3J7	Uncharacterized protein																										3772200											3.6379	7	2	4.8							3772200
A0A287L4N6	Neutral ceramidase																																	584360				4.4094	33	1	2.9
A0A287L4S2	Uncharacterized protein																									746930												9.5197	2	1	6.1							746930
A0A287L4S0	Beta-adaptin-like protein									2597100																												31.266	4	2	13.3			2597100
A0A287L5I8	Carbonic anhydrase	12036000	10256000	7291000	7601100	17263000	28582000	15560000	17506000	14819000	13113000	15749000	12979000	20280000	15942000	20896000	14808000	18623000	14557000	23866000	15906000	14719000	18854000	24217000	18050000	14038000	17980000	10554000	12155000	9817600	8460700	13061000	10110000	18885000	16148000	15014000	20239000	241.31	131	5	34.4	9296025	19727750	14165000	17981500	18238000	18960000	13681750	10362325
M0VVR3	Uncharacterized protein																															608420						1.35	5	1	9.4								608420
A0A287L780	Malate dehydrogenase	19894000	12157000	8909300	21117000	25098000	22727000	13604000	14433000	13826000	16784000	18772000	22728000	18333000	23570000	22809000	23677000	17831000	20616000	47272000	12614000	21239000	20727000	22162000	19311000	29607000	19271000	14921000	15905000	19830000	25831000	21742000	19281000	17477000	20862000	18765000	25126000	53.091	154	9	51.6	15519325	18965500	18027500	22097250	24583250	20859750	19926000	21671000
A0A287L7N7	WD_REPEATS_REGION domain-containing protein																												844850									1.2072	2	1	2.1							844850
M0YIA7	Isocitrate dehydrogenase [NADP]	19872000	18719000	34247000	20265000	18375000	21628000	16238000	22593000	17879000	16906000	16558000	18965000	20777000	18998000	23211000	19867000	22248000	23743000	21064000	20518000	21712000	23685000	22035000	21639000	15749000	21038000	20510000	18126000	21828000	19472000	18500000	18945000	19956000	19186000	22093000	23220000	323.31	343	12	24.3	23275750	19708500	17577000	20713250	21893250	22267750	18855750	19686250
A0A287L8C6	Uncharacterized protein								252600																													1.5935	1	1	1.5		252600
A0A287L8G0	Uncharacterized protein																																	4531100				16.352	47	1	5.7
A0A287L9R7	Uncharacterized protein																									668450												2.1048	1	1	5.1							668450
A0A287LA57	UBIQUITIN_CONJUGAT_2 domain-containing protein																																			1660900		1.1872	3	2	15.8
A0A287LAF9	Peroxiredoxin	11433000		7691100	7965200	5820000		5452900	5580600	6619500	7698500	9035700	10154000	8113800	7018700	8519200	6532200	6757000	11080000	6864500		6252300	8983900			9011000	6087100		5684500	8558600	5982200	7393600	8127800	17189000	8854300		2720100	306.77	79	5	43.8	9.02977e+06	5.61783e+06	8376925	7545975	8.23383e+06	7618100	6.92753e+06	7515550
F2DSU6	Predicted protein	69762000	68193000	71233000	85843000	62976000	70125000	92465000	92626000	77300000	87923000	84099000	80928000	99255000	82456000	87447000	104270000	77262000	90285000	71625000	83806000	82713000	65667000	71193000	76600000	128120000	83862000	88637000	74988000	81845000	84663000	79964000	76917000	83851000	84612000	80581000	78707000	251.79	502	17	59	73757750	79548000	82562500	93357000	80744500	74043250	93901750	80847250
A0A287LBT9	ATP synthase subunit beta	1690400		1587400	1426100	1169700	1266300	673270	1039200	1003600		1249800	1456300	1301500	1170000	1413800	1431700	1467400	1544100		1598500	1566000	1483400		1470700	2124000	1661500	1311700	1360500	1751000	1433400	1737600			1432900		1950900	25.282	79	20	7.2	1.56797e+06	1.03712e+06	1.23657e+06	1329250	1.53667e+06	1506700	1614425	1.64067e+06
A0A287LBU0	Protein-lysine N-methyltransferase																									315420												4.6829	1	1	6.5							315420
A0A287LCF4	Uncharacterized protein				2072300																																	1.4569	23	1	21.7	2072300
A0A287LD63	PALP domain-containing protein						3627100	2253100	2806600			2419500				2186100	2390000	1552500	2019600		1724500			2346900		2337300	1871500		4096200	2590200	4152200	2146300	2078200			2989500	2180700	107.97	70	5	17.5		2895600	2419500	2288050	1.76553e+06	2346900	2.76833e+06	2741725
A0A287LFA1	Uncharacterized protein	2784300		2943000	4665500					3587100												2716000				25293000												210.85	24	5	31.9	3.46427e+06		3587100			2716000	25293000
A0A287LG02	WD_REPEATS_REGION domain-containing protein								3401300								2101800									7132800	2694800				1881100							9.1311	25	5	19.3		3401300		2101800			4913800	1881100
A0A287U044	Vacuolar proton pump subunit B	5739200	7295800						2775100		5501500			5584200		4092100	3120700					7245900	4621800			3959800					4070800						8503400	46.282	49	7	19.3	6517500	2775100	5501500	4.26567e+06		5933850	3959800	4070800
A0A287LHC4	Oxidored_q6 domain-containing protein																																1491700					3.827	32	1	37								1491700
A0A287LHF7	HABP4_PAI-RBP1 domain-containing protein																									1333800												1.4462	1	1	3.4							1333800
A0A287LHW7	Uncharacterized protein																																	598890				1.7352	33	1	2.5
M0YY86	CIA30 domain-containing protein																															2225300						1.3443	19	1	12.6								2225300
A0A287LIF4	Uncharacterized protein				2913500																																	37.99	10	3	19.8	2913500
A0A287LJH4	Uncharacterized protein		2174700	1799600	2011000		2176200	3155900					2626200						2356300	2320300	2252700				1975400			2190800	2168000			2528400		2036700		1971500	2081900	29.933	69	5	11.5	1995100	2666050	2626200		2.30977e+06	1975400	2179400	2528400
A0A287LJU1	Uncharacterized protein	7951700	4662200	6916700	4856400	5886400	11307000	6141800	9079200	7274500	4756200	9209700	7941100	5503900	6590100	5821600	7161400	6605600	4876600	13762000	9657400	9697900	11834000	14460000	9689900	4954900	5875100	7771500	5830000	17085000	9273400	13860000	8501600	16090000	12668000	16007000	8039500	118.61	127	5	13.6	6096750	8103600	7295375	6269250	8725400	11420450	6107875	12180000
A0A287LKB9	Uncharacterized protein								460440																													1.9859	1	11	1.4		460440
A0A287LKX0	Phytocyanin domain-containing protein																							5759400	6884300	7938400				6242500	14468000	12824000	12980000					82.79	31	4	30.5						6321850	7938400	11628625
A0A287LL26	Glyco_transf_20 domain-containing protein																																	1039800				21.566	13	2	3.2
A0A287X931	Uncharacterized protein			2081900	2214100			2629400	2181900	2415500								2332600										2278300	1746400					2138800			1962800	28.177	58	3	12.6	2148000	2405650	2415500		2332600		2012350
A0A287LM37	CS domain-containing protein													1148200																								8.956	33	2	9.3				1148200
A0A287LME1	Uncharacterized protein						1672300								852000																							5.4995	21	10	8.1		1672300		852000
A0A287LMI6	Uncharacterized protein													3148100			3097700						5590800															6.2756	21	2	11.2				3122900		5590800
A0A287LML9	Aspartate aminotransferase	360830000	337700000	357680000	389540000	385530000	352640000	379890000	369690000	329620000	373440000	351570000	370500000	442690000	361040000	388990000	435210000	351410000	412420000	413180000	390120000	311720000	350230000	320740000	355520000	243770000	434730000	388810000	341910000	321630000	299090000	322970000	337230000	380650000	387390000	378590000	361500000	323.31	857	20	52.7	361437500	371937500	356282500	406982500	391782500	334552500	352305000	320230000
M0WFD2	Uncharacterized protein	5231200	6791700	5446900	5162400	1920800	3426500	4431800	4694800	4846100	4452500	5741000	4735900	5707100	6206100	4355000	4498200	4291500	4030200	3288100	4584900	6272600	2349500	5462100	6286600	14266000	4881300	5376900	6076000	6039100	7270400	5136800	3317400	3095700	4356900	4729800	5071300	116.43	168	10	12.8	5658050	3618475	4943875	5191600	4048675	5092700	7650050	5440925
A0A287LNI8	Uncharacterized protein	6791100	6841400	6786900	7677200	6110300	6351600	11591000	12934000	8060200	9942200	11233000	6543800	9240500	8778600	5825700	7230500	6419800	6461900	7090400	7750600	9172600	7653300	6545400	7903200	10734000	8414400	7052300	7908600	11058000	8963100	11486000	10111000	8284700	7054400	7736100	7446400	106.86	122	4	19.2	7024150	9246725	8944800	7768825	6930675	7818625	8527325	10404525
A0A287LNV0	Uncharacterized protein																									293060												4.1185	1	1	9							293060
A0A287LRY6	Usp domain-containing protein						3210700			3950600				3747400		3873300		3298200	3888300	4054200	3683400	3153000				8024500					3109500				3990000		5156800	61.336	50	2	12.5		3210700	3950600	3810350	3731025	3153000	8024500	3109500
A0A287LT84	Uncharacterized protein																									1027700												2.1886	1	1	3.9							1027700
A0A287LTT9	Tubulin beta chain	4968700							3545700	8105400		5838900					7051900					6641000		6342600					7285000		8366100							31.886	49	10	0	4968700	3545700	6972150	7051900		6491800	7285000	8366100
A0A287LU98	Uncharacterized protein													1878900																								3.8075	3	2	20.1				1878900
M0WLI6	Uncharacterized protein	28225000	29735000	27598000	35249000	28519000	26069000	37698000	38355000	31009000	25995000	28630000	29915000	27901000	29217000	28132000	30111000	30390000	32200000	32070000	27801000	29877000	34110000	27587000	35104000	43533000	27327000	29466000	29544000	31816000	31950000	33321000	31735000	27706000	31997000	36285000	39228000	115.71	330	13	39.7	30201750	32660250	28887250	28840250	30615250	31669500	32467500	32205500
M0XJ25	tRNA-binding domain-containing protein																													1137100								2.1199	12	2	8.3								1137100
A0A287LWY5	Non-specific lipid-transfer protein																														2996500							4.6381	12	2	19.8								2996500
A0A287LZJ4	RRM domain-containing protein													2709100																								4.2934	10	2	19.9				2709100
A0A287M1N1	Alpha-1,4 glucan phosphorylase																									2980500												48.198	4	5	20.4							2980500
A0A287M1P5	Alpha-1,4 glucan phosphorylase																														1594700							9.6294	9	2	2.8								1594700
A0A287M1X1	Usp domain-containing protein	7092200	24341000	12311000	12222000	49652000	34584000	12739000	7101900	15239000	52504000	7932300	14425000	9759800	9830600	6490800		29255000	12064000	9325600	16462000	18488000	17108000	18760000	9693800	3906700	18702000	8188100	14458000	16394000	6892800	21401000	15311000	12458000	13274000		7154000	241.77	71	1	19.5	13991550	26019225	22525075	8.69373e+06	16776650	16012450	11313700	14999700
A0A287M291	NTP_transferase domain-containing protein				302450																																	1.5196	2	1	7	302450
A0A287M2L0	S5 DRBM domain-containing protein				2078500																					2627400					1257400							11.781	31	8	10.1	2078500						2627400	1257400
A0A287QAW7	60S ribosomal protein L36		5302100						7463800	4986100		5432700	6234200	7069900		5988600	7030200	6254600	7418900									6333900	5458900		6902100	4597300						4.4786	51	3	28.3	5302100	7463800	5551000	6.69623e+06	6836750		5896400	5749700
A0A287M3A9	UBIQUITIN_CONJUGAT_2 domain-containing protein	2157600	2546900		2430700		2134100						2728900			2124000				2376900					2772300	3316200												41.713	47	2	23	2378400	2134100	2728900	2124000	2376900	2772300	3316200
A0A287M3B4	Histone H2B																																198220					1.1643	7	2	5.4								198220
A0A287M5E0	Fructose-bisphosphate aldolase	8361100	8412300	8885400	11699000	9243800	8933600	12888000	9779000	9165500	9519400	10467000	11054000		10191000	9611700	12074000	9476500	10917000	9310900		7953400	9334900	6825100	8505700	12861000	12215000	9728600	9460700	6573500	10648000	9515300	6659200	10350000	8984300	7612100	13237000	225.85	78	20	12.1	9339450	10211100	10051475	1.06256e+07	9.90147e+06	8154775	11066325	8349000
A0A287M5E2	Fructose-bisphosphate aldolase	426550000	367120000	429900000	391240000	416540000	406660000	466030000	389540000	467940000	422170000	382070000	432460000	443830000	463750000	395780000	449570000	454890000	438560000	485750000	419310000	414200000	472910000	353390000	411370000	416960000	418980000	423010000	485820000	372660000	400340000	463750000	412560000	433690000	441550000	410920000	412320000	323.31	1127	22	15.5	403702500	419692500	426160000	438232500	449627500	412967500	436192500	412327500
A0A287M810	Uncharacterized protein																									3227400												39.406	9	2	5.4							3227400
A0A287M898	Uncharacterized protein	528180000	599750000	574990000	530630000	1139500000	654520000	551430000	589290000	558210000	553550000	439200000	584020000	487340000	580660000	586600000	582150000	577080000	587790000	696130000	579960000	512100000	687310000	584110000	646740000	445040000	556030000	520010000	592880000	595330000	532610000	761600000	817280000	566890000	585800000	612380000	745170000	323.31	1363	11	38.8	558387500	733685000	533745000	559187500	610240000	607565000	528490000	676705000
F2DF14	Signal recognition particle subunit SRP72																				955950																	3.5953	3	2	5.1					955950
A0A287M9N3	Uncharacterized protein													1518900								7353500	10294000	8035800	8065300					19066000	17414000	22767000	20685000	4329200		3498200	2939800	30.935	43	5	14				1518900		8437150		19983000
A0A287M9S2	Pept_C1 domain-containing protein																					32565000	38652000	44836000	29765000					73861000	56459000	110380000	82425000		14334000	8569500	14437000	206.43	83	6	30.6						36454500		80781250
A0A287MAN6	Dolichyl-diphosphooligosaccharide--protein glycosyltransferase subunit 2		2827100		3204300	3594000	3752100	4827500	4873000	2620500	3479800	4900900		5400900	3322500	5476200	4150200	7136200	4058800	5477600	3936700	3570900		4654600	3594300		3774500	3902900		3862500				5301900		3749900		65.289	95	9	17.7	3015700	4261650	3.66707e+06	4587450	5152325	3.93993e+06	3838700	3862500
A0A287MAP4	Aldedh domain-containing protein	2254500	1687400	2583200	2441200	1505100	1689700	2242400	1784200	1682100	1986100	1706900	2001100	2567100	2803600		2877600	2544500	1956800	1458800	1911900	2124800	2287200		2088100		2693900	1907300	1720500		1962000	1504200	1940300	2612000		2279400	2088800	26.379	88	6	18	2241575	1805350	1844050	2.74943e+06	1968000	2166700	2.10723e+06	1.80217e+06
A0A287MB57	Obg-like ATPase 1	9740100	7681500	9614200	9264400	10194000	10450000	11226000	12062000	10491000	10521000	9577300	8931400	13365000	10828000	10544000	11972000	11363000	9866100	10364000	9935400	6222100	4174200	8803400	9325600	7050600	13205000	9829200	9895400	8452600	8806800	6151200	8145400	9482700	8706500	9874300	9795900	115.94	263	13	50.3	9075050	10983000	9880175	11677250	10382125	7131325	9995050	7889000
A0A287MB99	AA_TRNA_LIGASE_II domain-containing protein	22964000	23311000	28591000	24645000	30460000	22624000	27752000	25441000	26873000	29835000	21769000	27680000	28248000	21433000	25257000	25093000	24135000	28601000	26047000	25758000	22524000	27023000	22182000	26764000	22156000	27272000	27369000	23556000	24861000	22608000	23068000	21432000	27366000	26850000	23503000	25461000	221.42	330	14	40.9	24877750	26569250	26539250	25007750	26135250	24623250	25088250	22992250
A0A287MBJ0	AP-4 complex subunit epsilon																																	3237500				11.228	34	1	3.9
M0WJV7	RRM domain-containing protein		6969800	4329300																																		41.016	34	4	41.7	5649550
A0A287MC71	Ubiquitin-like domain-containing protein		3161600	3809000		2868000			2084600	3743400	2641400	2510700		2965400	2429300	3720900		3823000	3313300		2282600			3590100		4623000	1344800		4453400	2298200	2250300	4605900	3615800	3256500	4174700	2990400		239.69	64	3	20.3	3485300	2476300	2.96517e+06	3.03853e+06	3.13963e+06	3590100	3.47373e+06	3192550
A0A287MCL4	Uncharacterized protein																																	184790				15.904	35	1	6.5
A0A287MDR1	DEK_C domain-containing protein																									1161600												21.308	2	2	4.4							1161600
M0XJI8	Uncharacterized protein																															744770						3.6122	37	1	23								744770
A0A287MEG2	Exostosin domain-containing protein										3297100			2965000																								89.689	34	2	12.6			3297100	2965000
A0A287MFF1	Carboxypeptidase																														874450							2.6752	5	2	13.9								874450
A0A287MFU2	Uncharacterized protein							2198100	2157200																		1319300				1588000							14.295	31	3	12.6		2177650					1319300	1588000
A0A287MGF4	Uncharacterized protein																		399160																			1.4303	2	1	4.3					399160
A0A287MGI7	Cullin domain-containing protein																																	571290				2.307	6	1	5.1
A0A287MHV1	Peptidase A1 domain-containing protein								1808200	1729400	1638800					2207900		1709500			1843800	2605700		2715400	2661600			2249700	2083700	3438800	3065500	3285700	2884000	2038900	2258000		2220500	3.2826	59	5	12.9		1808200	1684100	2207900	1776650	2660900	2166700	3168500
F2D1I7	Predicted protein																									1386000												3.0875	2	2	12.8							1386000
A0A287MIC8	Arginine biosynthesis bifunctional protein ArgJ, chloroplastic													2391500													1979700					2331700						46.832	28	5	26.3				2391500			1979700	2331700
A0A287MJ37	S-formylglutathione hydrolase								502540																													6.036	12	2	12		502540
A0A287MJR8	Uncharacterized protein	18786000	26127000	26609000	18005000	19328000	25414000	23296000	26122000	19881000	23993000	18454000	20449000	25411000	20573000	27981000	19584000	25393000	23120000	23255000	26256000	26868000	15337000	20982000	21706000	11588000	26209000	13127000	17153000	20703000	18283000	22062000	28723000	32214000	20059000	22775000	32385000	323.31	180	5	24.3	22381750	23540000	20694250	23387250	24506000	21223250	17019250	22442750
A0A287MLZ9	OMPdecase domain-containing protein	4671000	4449900	9236900	3913100	6379300	7107600	4221200	3829000	5113700	5791900	4865200	7992900	9115900	5468400	7447600	7396700	8014700	7380500	6650300	4870000	4620800	5045300	6524100	6710600	5347100	6095800	4688700	3789300	4276600	4147000	4040700	4169500	6359000	5301600	7074500	7601700	53.898	110	7	21.7	5567725	5384275	5940925	7357150	6728875	5725200	4980225	4158450
A0A287MM76	Bgal_small_N domain-containing protein								822700																													2.9473	2	2	3.8		822700
A0A287MNA8	Uncharacterized protein																																				618480	1.2221	1	1	32.3
A0A287MPI2	Copine domain-containing protein																															2138100						28.375	8	2	18								2138100
A0A287MPM5	Uncharacterized protein	14608000	21024000	8970800	14326000	15796000	15740000	17304000	20942000	21368000	17083000	20999000	18302000	16055000	16315000	21016000	16055000	24331000	16078000	14473000	12332000	21550000	18379000	18579000	17747000	11667000	24897000	15868000	15546000	23210000	19005000	20181000	22799000	15680000	16995000	16828000	23653000	68.096	217	6	22.7	14732200	17445500	19438000	17360250	16803500	19063750	16994500	21298750
M0UDP3	Uncharacterized protein	3378200	3243300	3774400	2242200	3316600		2471800	2734800	2604100	3359600	3380100	3418400	2717800	3333400	3485500	3614900	3436800	3635600	3015100	5353700	3178200	2311500	3439000	3967500		3491600	3069900	4084800	2671700	2357600	2251500	2520000		2608200	4144700	4199800	42.795	122	4	19.1	3159525	2.84107e+06	3190550	3287900	3860300	3224050	3.54877e+06	2450200
M0YZF1	Ubiquitin-fold modifier 1																		2708000																			2.0339	23	1	15.2					2708000
A0A287MQ02	S10_plectin domain-containing protein	15056000	12892000	13600000	17201000	14643000	14445000	10017000	12175000	12909000	15823000	14251000	14717000	13741000	12418000	12601000	10403000	13566000	13700000	11998000	15375000	11182000	11153000	10377000	9019100	26784000	12591000	12327000	11560000	7553400	14453000	13283000	11406000	11385000	12511000	10615000	10507000	113.15	176	6	21.5	14687250	12820000	14425000	12290750	13659750	10432775	15815500	11673850
A0A287MQ87	PEROXIDASE_4 domain-containing protein			3054200																	3522500								3446700									2.3762	39	2	9.6	3054200				3522500		3446700
A0A287MQE4	Peroxidase	77341000	88586000	68085000	63259000	51021000	58058000	87032000	93704000	75052000	50320000	63585000	55157000	55997000	70247000	43710000	59214000	48606000	57061000	74213000	59906000	83823000	85940000	66617000	74223000	83856000	59180000	66672000	65139000	95507000	121420000	127740000	117390000	58789000	84137000	61516000	92845000	231.86	290	10	55.5	74317750	72453750	61028500	57292000	59946500	77650750	68711750	115514250
M0V118	Small nuclear ribonucleoprotein Sm D2																														561200							54.991	8	1	9.4								561200
A0A287MRF4	Barwin domain-containing protein			2904600	2906800				2336900		2256600							1457300							2896400	4628900	2174100	2834100		2914900	3111100		2602000					61.859	41	5	41.1	2905700	2336900	2256600		1457300	2896400	3.21237e+06	2876000
A0A287MS09	Epimerase domain-containing protein				316190																																	3.1058	3	1	9.5	316190
M0VID3	Uncharacterized protein																																	2882800				89	6	1	16.9
A0A287MTW9	Histone H2A	58919000	27184000	42844000			13486000	10658000	16938000	15259000	21360000	20296000	5409300	13923000	28250000	31016000	16607000	17050000	18915000	23067000	24092000	24245000			24590000	31399000	16364000	25478000	38312000	41096000	20279000		25047000	14495000	19145000	21507000	19559000	107.55	105	5	8.6	4.29823e+07	13694000	15581075	22449000	20781000	24417500	27888250	2.88073e+07
A0A287MUJ8	Uncharacterized protein																													4196400	2653700							46.305	10	4	13.2								3425050
A0A287MV12	Uncharacterized protein																																	1156900				3.1397	17	1	50
A0A287MWE3	C2 domain-containing protein																				536520																	16.173	2	2	16.4					536520
M0WK44	Peptidyl-prolyl cis-trans isomerase																									1355400												2.145	1	1	6.2							1355400
A0A287MWM8	40S ribosomal protein S25	8498000		7842000			5526800	5370400					8553800	8117200		7924500		10718000		9889000		10404000	8898500	6408500	5915000	30202000	9537800	8559900	5900400	7155800	6986200		12942000		5907300	8540900	6838000	36.578	71	5	41.8	8170000	5448600	8553800	8020850	10303500	7906500	13550025	9028000
A0A287MWP5	Ribosomal protein									831560																												1.6284	1	3	8.5			831560
A0A287MXK1	Uncharacterized protein																									351930												1.1476	1	1	30.1							351930
A0A287MXJ6	VOC domain-containing protein	4619300			5795500			3938000		3381500		5600800	4699100					4055200					7342800		3946900	10410000		4684700		9942900	9596000	7700600	8669100	5064500	3806000		3895700	5.5053	55	2	18.4	5207400	3938000	4.56047e+06		4055200	5644850	7547350	8977150
A0A287MXS1	Uncharacterized protein	164260000	100500000	150610000	146780000	78351000	79007000	139250000	88802000	181620000	125140000	81407000	92502000	112070000	124220000	111680000	108160000	115200000	88203000	109880000	97509000	121970000	118010000	83801000	76679000	143980000	114340000	122750000	147980000	142320000	177120000	128820000	109790000	58674000	94030000	73144000	105150000	45.558	275	5	17.6	140537500	96352500	120167250	114032500	102698000	100115000	132262500	139512500
M0YSI0	Uncharacterized protein																																	2271300				2.559	5	2	10.1
A0A287MY56	RRM domain-containing protein		3274900					4928300	4326100	2742300		3745400	3220000		1863700		1556000				2719900	2013200			2127700	4362900	1493800		2773700	2085900	7108100		3383400	2694100	4159100	2008500	2861000	131.17	56	1	28.8	3274900	4627200	3235900	1709850	2719900	2070450	2876800	4.19247e+06
A0A287MY84	Aminopeptidase		1804700	1328500			1726900		1379600	1139300		1307400	1690200	1619500	1103900	1010100		1448000	1506400	1314300					1309300		1707400	1366900	1546200	1031400							1083500	13.413	59	3	11.7	1566600	1553250	1.37897e+06	1244500	1422900	1309300	1.54017e+06	1031400
A0A287MY98	LRRcap domain-containing protein																									373490												2.4424	1	1	11.9							373490
A0A287MZR6	Uncharacterized protein																																	1252100				1.2512	5	1	1
A0A287N0I1	Ribonuclease	50769000	50521000	57973000	58387000	57215000	52018000	76132000	65262000	57470000	61902000	63072000	56311000	65439000	56503000	56459000	66638000	61950000	61667000	59589000	57116000	53383000	58171000	60454000	56381000	55532000	63296000	67356000	61650000	58428000	58344000	59679000	57872000	61932000	61762000	58237000	62834000	323.31	672	30	40.9	54412500	62656750	59688750	61259750	60080500	57097250	61958500	58580750
A0A287N132	Germin-like protein	26725000	22365000	25554000	32269000	29165000	31347000	41699000	34141000	37871000	26644000	36659000	29641000	28552000	31805000	29106000	25375000	29871000	21492000	22835000	25465000	31618000	37853000	38506000	40168000	36946000	25805000	31861000	40380000	25389000	36915000	37971000	41705000	20196000	30068000	30964000	33369000	74.361	261	11	62.2	26728250	34088000	32703750	28709500	24915750	37036250	33748000	35495000
A0A287N1F2	Oleosin	214820	331720	245480	380720			455420			198710	163380	254090		276010	218700	253620	343190	232100		196610							254250	229290		227210					559620		6.1329	411	3	15.1	293185	455420	205393	249443	257300		241770	227210
A0A287N1U5	Lipoxygenase	9588200	13358000	9987900	11057000		4487500			3221600	2349300	1270100	3122300	3080300	2943800	5643000	3449100		1109100	3007700	2658600	3839700			3438300	28934000	2707200	1523900		4433600	4514300	3125800	2291500				2194900	323.31	171	17	28.5	10997775	4487500	2490825	3779050	2.25847e+06	3639000	1.1055e+07	3591300
A0A287N277	eRF1_1 domain-containing protein																																240600					1.4734	21	2	2.3								240600
M0W3P8	TPR_REGION domain-containing protein													850810	796240	542270	653370											803080								918640		6.0799	38	3	12.1				710672			803080
A0A287N2N9	Uncharacterized protein																															2750400						20.747	9	2	14.6								2750400
A0A287N3D1	Glutamine synthetase	14093000	9291100		10217000	9761900	7974300	9756100	5035500	8023200		9481100	12753000	10580000	12658000	12069000	9680900	12302000	10057000	16546000	10236000	7643500	12299000	12635000	13326000	7379600	12200000	13825000	7616300	13272000	8174400	7791300	7538400	14049000	14658000	13017000	10906000	268.54	121	9	44.8	1.12004e+07	8131950	1.00858e+07	11246975	12285250	11475875	10255225	9194025
A0A287N3G7	Peptidase A1 domain-containing protein																															1798400						11.56	12	12	7.5								1798400
M0W2C4	Uncharacterized protein																									3437400												8.003	5	2	5.2							3437400
A0A287N3W3	Uncharacterized protein																														3013900							14.786	5	5	4.8								3013900
A0A287N434	Uncharacterized protein		4080600	5487500	3660100	4662900	3165000		4399200	3016600		2629700	4465300	5051300	4821300	4373900	3127800	6870100	4213600	5386000	3827100		3756900	4088600	4494000	3181900	5088000	4793600	4593100	5405700	4088200	3990900	3611200	4773400	5764600	4856900	4749000	274.47	102	6	16.4	4409400	4075700	3.37053e+06	4343575	5074200	4.11317e+06	4414150	4274000
A0A287N4J3	Uncharacterized protein													830330																								89.432	22	4	3.5				830330
A0A287N4K9	Adenylyl cyclase-associated protein	830990	1241500		993090				967440	720750					825490	979450	976730	948700	1100700		972100			1271500	1070400	1066500	892550	851600		1191100				896550		1621400		154.86	98	5	18.6	1021860	967440	720750	927223	1.00717e+06	1170950	936883	1191100
A0A287N6Q3	Pept_C1 domain-containing protein																																931470					2.998	2	3	17.3								931470
A0A287N6W3	Pept_C1 domain-containing protein		3112600	2644600	1901700			2113400	2983400	2771500	2699000	4787700	2771800	2805000		9923400	3433300		4698700			6349000	6916400	6308000	19500000	1757200	4396000	4451100	2822900	29399000	21274000	27665000	40958000	3530600	5889000	5178200	13070000	101.35	96	3	5.6	2.55297e+06	2548400	3257500	5.38723e+06	4698700	9768350	3356800	29824000
M0VY64	Uncharacterized protein	9349500	7912100	7872000	8355300	6734200	8064000	4156400	6702300	7937000	10787000	10989000	8532200	9616100	7103600	9542100	7418800	8744400	6324900	7224700	8763700	7269900	6411400	10529000	7218600	1672700	6478700	9395400	9576800	7536800	5789500	6711400	5300800	9741800	8342400	8237100	7513800	176.17	114	6	24.3	8372225	6414225	9561300	8420150	7764425	7857225	6780900	6334625
A0A287N780	Eukaryotic translation initiation factor 3 subunit G																													1082100								1.5991	4	1	11.8								1082100
A0A287N7I4	Alba domain-containing protein				1610900				1576600			1453900	1677000			1496000													1650100	1467200	1205600		1864800		1095600			4.4075	42	3	22.7	1610900	1576600	1565450	1496000			1650100	1.51253e+06
M0Z0Z8	Uncharacterized protein	2323100	2861500						2257300						2089000	1861900			1513400					1700500		9003600				2837000	3417900	3914200	2701200			1670400	2718200	30.311	42	2	14.1	2592300	2257300		1975450	1513400	1700500	9003600	3217575
A0A287N7M4	Serine hydroxymethyltransferase																													1276000								2.5528	3	1	9.1								1276000
A0A287N9R7	SERPIN domain-containing protein	2200900	1773000	1744400	2420600	2318400	2241800	4032200	3069200	2652800	2935200	2929600	2939600	2561400	2943500	2607600	3215200	2834400	3047200	2165800	3206000	2875700	2446600		1909300		3062400	2759700	2769700	2703600	2516900	2265200	2821400	3040000		2404700	2180700	208.68	135	9	23.2	2034725	2915400	2864300	2831925	2813350	2.41053e+06	2.86393e+06	2576775
A0A287N9S1	SERPIN domain-containing protein																			451710																		1.51	10	1	58.8					451710
A0A287NAB1	Uncharacterized protein																																	1961300				2.1303	43	1	7.6
A0A287NAM5	Semialdhyde_dh domain-containing protein																													1044600					1467300			17.196	26	4	21								1044600
A0A287NA39	SERPIN domain-containing protein	2920500000	2257800000	2820700000	2366300000	2644900000	2545600000	1351800000	1624700000	1595600000	2400400000	1829800000	2969100000	2771200000	2142600000	2820500000	3073700000	2865900000	2875700000	2647500000	2448800000	2146500000	2709900000	3007300000	2855300000	581720000	3015300000	2614100000	2123700000	2579100000	2474600000	1777600000	2167300000	3121900000	2303700000	2608500000	2127600000	323.31	4034	30	74.5	2591325000	2041750000	2198725000	2702000000	2709475000	2679750000	2083705000	2249650000
A0A287NAX2	ATP-dependent (S)-NAD(P)H-hydrate dehydratase																	1129500								1474100	1243400				1327400	1512900	1546700					14.348	43	3	13.5					1129500		1358750	1.46233e+06
A0A287NB57	Peptidase A1 domain-containing protein	28460000	30021000	15742000	23333000	23017000	30118000	30997000	39797000	36488000	29896000	30395000	31058000	31192000	28839000	30931000	29781000	39506000	22772000	24305000	26221000	36794000	32456000	29094000	31864000	13024000	40449000	30222000	29941000	39131000	43946000	52833000	44107000	29155000	26327000	24946000	33849000	80.996	303	12	10.9	24389000	30982250	31959250	30185750	28201000	32552000	28409000	45004250
A0A287ND22	Methylthioribose-1-phosphate isomerase	2404500	3091800	2328100	2526300	2145400	2431000	2989300	3004700	3134800		2458000	1789000	2135600	2532100	2341100	2081600	2689000	2321200	3185700	2410100	3509000	3374000	3164800	3090600	2695200	2061600	3030500	2980500	3354600	4335600	3876800	4014100	2877800	2939200	2687100	3484300	35.18	102	5	12.5	2587675	2642600	2460600	2272600	2651500	3284600	2691950	3895275
A0A287ND94	Uncharacterized protein																									1296700												1.5726	1	1	10.7							1296700
A0A287NDD1	Pyruvate kinase																									2304000												9.6151	3	1	12.7							2304000
M0UTL6	Uncharacterized protein	5497300	3841400	7707600	5345400	6299800	5724300	5624700	5018000	5012500	6094900	7617400	6891400	5934000	5774700	10073000	6099800	6435300	6600700	5584200	4808400		5533600	4397400	6899200		5521800	5546100	5123200	4176100	4471600			6347400	6892600	3782500	5213900	70.183	121	8	17.8	5597925	5666700	6404050	6970375	5857150	5.61007e+06	5.39703e+06	4323850
A0A287NEL0	Peptidase A1 domain-containing protein		2583600			2985800	3228500	4858900				2414500	3545200	4031500	2823700	3123900	3894500		3697600		3513400			3194100	3995900		3632900	3179100	3632200	3422600	2825700	4231400			3360400	3199700		56.054	69	5	18.4	2583600	3.69107e+06	2979850	3468400	3605500	3595000	3481400	3.49323e+06
A0A287NGJ6	Uncharacterized protein		2671000	2331800	3835400	2278900	4199700	3663900			2519800	3403200		4615800	3578000	2868800	5406800		5195100	3194800	3261100			2050600	2801000	5601500	3720900		2978900	2720800	3209100		2873600	1768100	3464100	1915900		32.557	104	8	23.9	2.94607e+06	3.38083e+06	2961500	4117350	3.88367e+06	2425800	4.10043e+06	2934500
A0A287NGP8	Uncharacterized protein																																	883840				1.1769	15	1	3.1
M0YMY2	UDP-glucose 6-dehydrogenase							9169700	10518000	11207000		13580000		7544100				11181000				6106500		9412200	9663100	7733200		10887000	8245600	9169700	6408900	13241000	6255800	6862200		11928000	7343300	24.997	58	10	12.9		9843850	12393500	7544100	11181000	8.39393e+06	8.95527e+06	8768850
A0A287QXD7	Uncharacterized protein	628420	789370	1087800						692270	542130	852140	755160	786390		753500	747980	774830		964000	841540	418370			604410		621700	916410	1058600	606840	553040					783180		8.6715	65	3	28.4	835197		710425	762623	860123	511390	865570	579940
A0A287NI67	Uncharacterized protein	6108800	13332000	7259200	17791000	4638500	12631000	3427800	4548700	3198900	6905700	7047100	14449000	9620100	6940300	7630000	4820800		13645000	3721800		8202000	6355400	16260000	2457200		2504800	4051500	10724000	7112800	8176500	4700900	4801300	7073000	7022400	11184000	2903500	27.081	95	4	33.8	11122750	6311500	7900175	7252800	8683400	8318650	5760100	6197875
A0A287NIF8	Non-specific lipid-transfer protein																									27657000												21.536	11	3	36.1							27657000
A0A287NK46	Uncharacterized protein									564370																												2.2131	3	1	15.6			564370
A0A287R3H9	Clathrin heavy chain	13088000	13991000	14126000	13078000	14293000	17403000	13109000	15666000	11432000	14057000	15094000	13974000	15991000	12110000	13235000	14941000	14648000	13699000	11344000	13402000	7850000	9093400	11733000	12851000	2169500	14381000	14554000	9792800	7460600	8126700	6598100	7344100	12292000	10249000	8935600	14296000	323.31	309	15	14.3	13570750	15117750	13639250	14069250	13273250	10381850	10224325	7382375
A0A287NLH3	EF-hand domain-containing protein	1516300	1507700	1202800	916460	1238100	1421600	421880	1015500		965830	1414200	1576900	1438100	913350	1284100	1754500		1233000	1130100	1395400	1303100	981240	1415900	1513900	906330	1513000	1638600	1223800	1595000			926270	1126900	1108400	1319200	2162500	39.84	94	4	20	1285815	1024270	1.31898e+06	1.34751e+06	1.25283e+06	1303535	1.32043e+06	1260635
A0A287NMQ4	Alpha-L-AF_C domain-containing protein																																517150					56.181	2	2	2.9								517150
A0A287NMT0	Uncharacterized protein		689740																																			1.5954	1	1	14.5	689740
F2DUQ7	Predicted protein	1642800	1516100	763060	1525400	1249100	1060200	1885400	1589000	1765700	1370900	1119500	1379500	1576100	1870100	1321300	1475100	1050400	1250800	1214800	1344800	1721400	1238900	1284500	1495000	2093300	1820000	1436600	1368600	1882800	1525700	1090900	1476800	750100	1417200	1252000	1143400	10.704	72	1	4.8	1361840	1445925	1408900	1560650	1215200	1434950	1679625	1494050
M0WTZ3	OBG-type G domain-containing protein																									247810												1.4132	1	1	8.5							247810
A0A287NNM5	Uncharacterized protein														443660																							4.7506	14	3	20				443660
A0A287NP21	U2 snRNP auxiliary factor large subunit																									742080												1.5057	1	1	4.1							742080
A0A287NQV6	Peptidyl-prolyl cis-trans isomerase															730020																						6.5918	3	1	27.3				730020
A0A287NRA8	TCTP domain-containing protein	18691000	14659000	20362000	16824000	19377000	15987000	23967000	16949000	19785000	16929000	17674000	19043000	15079000	17048000	14397000	28309000	13629000	13922000	13006000	11974000	16698000	25415000	19592000	20643000	20333000	16114000	18973000	16486000	15430000	17934000	22722000	17962000	16529000	20748000	14717000	19137000	33.546	192	4	35.2	17634000	19070000	18357750	18708250	13132750	20587000	17976500	18512000
A0A287NSF5	Inositol-1-monophosphatase																									1260300												1.9285	1	1	9.6							1260300
A0A287NT27	W2 domain-containing protein								943780	917240	1502000	1607900	1904300	1181100					1689800		1852600				1665000		1178900				1399200							13.254	45	3	14.9		943780	1482860	1181100	1771200	1665000	1178900	1399200
A0A287NSV7	Uncharacterized protein				1295200		3950100	691440	1728300	1305100	1441900	1223500	1600200	1113700	2025000	1349900	1266500	1167700	3461300	3283400	1654100		1751000	1879500	1813600	1294200	1257400	1394000	1970900	3586000	1195300	1144500		1446400	1137500	1747400	1668400	323.31	102	3	8.4	1295200	2123280	1392675	1438775	2391625	1814700	1479125	1.97527e+06
A0A287NU16	Uncharacterized protein																733510																					1.8611	1	2	7.5				733510
A0A287NUS2	Uncharacterized protein																																223410					3.2981	10	2	9.2								223410
A0A287NUW0	Eukaryotic translation initiation factor 3 subunit I													1073300																								8.4922	9	2	13.2				1073300
F2DLC2	Proteasome subunit alpha type	13282000	20710000	5602900	5121800		16246000	4635800	6172600		6791600	10639000	8406200	7265800	5920500	15078000			8474000	11283000	9525200	7380000	13399000			7798500	4509300	4036900		7688700	18580000		5342000	13603000	8853800	15156000	7840900	32.128	99	7	44.3	11179175	9.01813e+06	8.61227e+06	9.42143e+06	9.76073e+06	10389500	5.44823e+06	10536900
A0A287NVU9	Protein transport protein SEC23	2878300	4011000	4358700	3259300	3209100		1794400	3892900	2568900	2629000	2979500		3704900	3265500	2819600	3537400	3210400	4000400	3368700		2692300	4222800		3443400		3157200	3151800	2769800		2364400	3020800		2769800	2559400		3885400	48.223	89	5	22.7	3626825	2.96547e+06	2725800	3331850	3526500	3.45283e+06	3.02627e+06	2692600
A0A287NVR9	14_3_3 domain-containing protein		3351500										3305600													9521200						3256300						32.605	25	3	13.3	3351500		3305600				9521200	3256300
A0A287NWD9	Protein disulfide-isomerase	1083500000	916220000	998980000	1057300000	1157900000	1033400000	766160000	771440000	1018400000	1069000000	873110000	1119200000	1059300000	1035700000	1014600000	1205500000	1086700000	1030800000	1047300000	959170000	1142400000	1143900000	1019000000	985410000	722970000	981620000	1051800000	1075800000	957280000	921090000	1001400000	901080000	1110100000	1075600000	999570000	1042500000	323.31	2695	44	75.9	1014000000	932225000	1019927500	1078775000	1030992500	1072677500	958047500	945212500
A0A287NWM2	Nucleoside diphosphate kinase	10491000	13990000	12520000	11332000		9827500	7084100	11889000	8431400	14310000	18097000	4630600	8779500	12267000	14760000		10554000	12981000	13854000	12878000	13607000	8699800		8948900		13235000	4919100	8528700	13687000	9508200	10640000	7259300	15539000	12632000	10552000	16800000	33.697	87	4	24.7	12083250	9600200	11367250	11935500	12566750	1.04186e+07	8.89427e+06	10273625
A0A287NXV6	H/ACA ribonucleoprotein complex subunit																									1019500												1.701	1	1	13.2							1019500
A0A287NZX7	Uncharacterized protein							3465000					2249300									2606400				3452900		3189800		2418600	2311500	2272500						12.505	33	3	8.5		3465000	2249300			2606400	3321350	2334200
A0A287NZR0	Macro domain-containing protein																					596120																1.7526	2	1	11.6						596120
F2CYL7	Predicted protein	81974000	87976000	69257000	86622000	54613000	70225000	90279000	81237000	85311000	61449000	75012000	70813000	58384000	91954000	68192000	66247000	55973000	62072000	65034000	62307000	87331000	85565000	85482000	74669000	124620000	58070000	64610000	89773000	100140000	118970000	133570000	118730000	69719000	84744000	58636000	71715000	211.11	552	12	35.8	81457250	74088500	73146250	71194250	61346500	83261750	84268250	117852500
A0A287NZS5	EGF_CA domain-containing protein																																		1746800	1302500		8.9372	22	3	6.1
A0A287P084	Lactamase_B domain-containing protein								2141400										1227800																			4.9507	21	3	18.2		2141400			1227800
A0A287P1F9	Uncharacterized protein	13686000	14988000	12714000	16872000	9031500	9948300	11619000	14102000	11440000	10877000	10606000	10041000	11233000	12380000	8840000	9439700	9079200	10540000	13440000	11241000	14787000	9714200	10800000	11501000	20709000	11728000	10633000	10494000	15473000	14120000	14856000	14389000	9781900	10062000	10118000	10900000	120.55	214	10	30	14565000	11175200	10741000	10473175	11075050	11700550	13391000	14709500
F2DIC8	Predicted protein	6889700	7853000	7144400	7528700					11003000	5702200		5375100				7948700									73096000					6821700							79.37	457	11	49.3	7353950		7360100	7948700			73096000	6821700
A0A287P113	Uncharacterized protein																										948350											1.6779	2	1	3.9							948350
A0A287P198	Uncharacterized protein	6213700	8103300	6054800	7806300	3994200	4403400	6933200	6582400	9324100	6232100	5402000	3845100	2288500	5429400	3292900	2795500	3036000	4773700	3330700	5590800	4919300	3574600	4050500	3328300	25981000	3763200	3032400	3534600		3614500	3376900		4002600	4458200	3406700	3557100	49.022	151	6	26.2	7044525	5478300	6200825	3451575	4182800	3968175	9077800	3495700
A0A287P2H7	Peroxidase																															770960						1.2405	1	1	11.2								770960
M0WRA2	Adenylosuccinate lyase																													56603								1.161	2	1	5.3								56603
A0A287P2L9	Uncharacterized protein		5061700			3630100		1355300	1675500	1827900		2767900			1547400						2087500	5460000			2148500	2652900		2214200		1772000	2406000	2820400	3553600		2481500		2189900	55.65	54	4	36.2	5061700	2220300	2297900	1547400	2087500	3804250	2433550	2638000
M0XMQ8	Uncharacterized protein																														834900							47.645	11	1	3.3								834900
A0A287P4F9	Uncharacterized protein																														4454300							7.1217	13	2	10.3								4454300
A0A287P3G9	Usp domain-containing protein							2466900																														3.3958	3	2	19.3		2466900
A0A287P473	Aminotran_1_2 domain-containing protein	4292700	4247000	4265300	4056400	3840600	4661100	4558400	4230800	3768000	4831700	4031700	4684700	5031900	3594800	4704200	4400000	4073400	4195600	4147300	4420400	3712600	2968700	3413700	4396600	5184400	5002900	4102000	4151400	4052400	4897800	3511500	4137900	4678200	4148400	3691200	4965100	165.52	150	7	22.9	4215350	4322725	4329025	4432725	4209175	3622900	4610175	4149900
A0A287P4C4	40S ribosomal protein S7	7783300	7193000	6619400	7293900	8019300	7970100	8606600	8969400	8956100	8375500	8441400	9177100	9195200	7939700	8619600	9920200	7795400	9110600	7274900	9417700	6344600	7776600	7691300	7094500	14037000	8730200	9068200	7859800	7514400	10204000	8050900	8234700	7105300	7651400	8307000	8851000	32.7	178	8	32.6	7222400	8391350	8737525	8918675	8399650	7226750	9923800	8501000
M0WY96	PKS_AT domain-containing protein														3604900	4058700					3448100									2899300	5174700		4518300			3887800	6754500	27.387	34	3	18.9				3831800	3448100			4.19743e+06
A0A287P4G4	Uncharacterized protein		560180																																			2.0757	6	1	12.2	560180
A0A287P4V8	Uncharacterized protein		9696500						1393500		2109400					1308800		2292000		3301300		2902900		1674500					2118800	1991100	1648700		1515200			11808000		4.8315	47	3	10.3	9696500	1393500	2109400	1308800	2796650	2288700	2118800	1.71833e+06
A0A287P691	Non-specific serine/threonine protein kinase																			399360																		1.1587	0	1	4.1					399360
A0A287P659	Uncharacterized protein	222560000	223730000	252220000	234110000	307950000	266850000	243790000	207300000	317620000	269190000	226490000	240450000	256590000	234380000	220250000	180330000	230640000	215890000	226120000	299310000	231980000	215070000	176370000	196130000	97666000	219120000	240280000	229400000	174020000	156330000	159370000	165800000	272650000	233690000	219550000	216640000	53.556	626	9	46	233155000	256472500	263437500	222887500	242990000	204887500	196616500	163880000
A0A287SHN6	Elongation factor 1-alpha	36783000	37737000	38956000	43343000	29909000	39044000	40075000	44379000	28539000	31636000	34316000	31165000	38870000	31547000	33137000	34049000	40529000	38306000	37347000	35685000	29476000	35136000	32136000	33239000	31675000	32444000	33374000	42608000	37080000	30992000	32455000	25843000	30973000	27717000	36831000	39228000	7.5938	80	15	0	39204750	38351750	31414000	34400750	37966750	32496750	35025250	31592500
A0A287P6G9	PEROXIDASE_4 domain-containing protein	2997400	3474300		3863400					4291700			4730100	3966400	3729200	3637200			4080800		3879000	3898300							3437200	3301300	3628700				4235100			41.597	57	6	38.9	3.44503e+06		4510900	3777600	3979900	3898300	3437200	3465000
A0A287P6H5	Uncharacterized protein	8103100	8733700		9410800			6917200	7040200	7416400		9439300	5001100	6733800	6894600	4769700	6443000	4766700	5477700		9725300	8388500		8117700	5925900	11210000	4460400	5906200	7918900	6937400	7365200	8921700	9024100	6084600		6247100	4336600	93.908	103	10	22.4	8749200	6978700	7285600	6210275	6.65657e+06	7.47737e+06	7373875	8062100
A0A287P6V1	Uncharacterized protein																									433640												2.5782	4	1	25.3							433640
A0A287P7D7	Uncharacterized protein															397100		358620									255540				557260							18.421	41	2	7				397100	358620		255540	557260
A0A287P7E4	Elongation factor 1-alpha	218020000	205990000	175970000	218780000	223540000	207620000	235960000	257280000	216700000	222290000	210970000	204450000	232960000	190200000	204290000	251830000	193530000	232600000	203540000	236170000	184090000	196480000	199130000	215070000	242700000	247800000	211920000	201870000	210230000	210140000	207350000	174500000	224600000	202710000	216040000	234330000	108.6	751	15	2.5	204690000	231100000	213602500	219820000	216460000	198692500	226072500	200555000
A0A287P7S8	Histone H2A	32707000	40012000	30578000	44275000	37059000	31421000	42787000	36546000	31795000	31360000	33548000	26340000	52782000	34503000	33721000	37121000	35097000	40557000	33305000	38740000	39891000	46836000	27568000	42685000	77183000	40538000	30600000	33866000	45396000	50359000	38466000	61578000	28783000	32508000	32916000	33739000	49.541	133	7	15.8	36893000	36953250	30760750	39531750	36924750	39245000	45546750	48949750
A0A287P9D9	NAD(P)-bd_dom domain-containing protein	15089000	13239000	13384000	12936000	18805000	15299000	18349000	17872000	17153000	15436000	16532000	14921000	16753000	16741000	14972000	15286000	14094000	15936000	17077000	16071000	13927000	15075000	13648000	18671000	14915000	16157000	15713000	13972000	16137000	17226000	16030000	15758000	15290000	12686000	17484000	15230000	109.12	207	7	32.3	13662000	17581250	16010500	15938000	15794500	15330250	15189250	16287750
A0A287P8D6	Uncharacterized protein		7300600	3610200	4577000		3970500	4346900	5359100	4659600	3485200	4425300	3629800	2762300	3558000	2998300	4037400		3790300			3423900	4298100	3967600	4850000	9111800	3871000	4030600	3543000	5181200	5354100	5019600	4663500		5336400	4025200	5547400	87.204	118	17	12	5162600	4.55883e+06	4049975	3339000	3790300	4134900	5139100	5054600
A0A287P8T1	VOC domain-containing protein	22746000	29107000	24684000	30993000	14140000	13291000	18819000	16165000	22403000	11303000	17176000	16600000	10248000	14068000	10509000	11149000	12410000	11151000	16308000	15529000	23491000	22834000	21630000	22468000	70534000	12609000	14616000	18315000	27096000	32519000	31794000	30761000	15338000	16841000	14009000	21713000	164.49	186	9	56.4	26882500	15603750	16870500	11493500	13849500	22605750	29018500	30542500
A0A287PBF6	Imidazole glycerol phosphate synthase hisHF													988290																						949980		32.727	16	2	5.6				988290
A0A287PAZ5	Uncharacterized protein																													5649900	7278400							8.1578	9	5	17.6								6464150
A0A287PC90	VWFA domain-containing protein																				1382000	1198900			1292800	4367800	1559500											10.923	19	2	6.8					1382000	1245850	2963650
F2CQ90	Ribonucloprotein	1080200	1437700	1375600	960400						601460	957190	630380	729540	731190	688960		667730			757050	1005900	781470	884580	961940	1307900	715740	541760	818150		1355200	534830	744970	762040				35.653	71	1	18.8	1213475		729677	716563	712390	908472	845888	878333
A0A287PD45	Metallophos domain-containing protein																																1312700					7.0019	5	1	26.3								1312700
A0A287PEG8	Coatomer subunit gamma							1690200	2165100	1590800																												68.046	45	6	8.9		1927650	1590800
A0A287SGP2	Protein kinase domain-containing protein																													65517								1.8404	7	1	1.9								65517
A0A287PEW1	Uncharacterized protein		2364900	2781200	2105200																					4786800												3.8683	11	5	19.8	2417100						4786800
A0A287PGE3	Vac14_Fab1_bd domain-containing protein							335220																														1.3883	1	1	4.4		335220
A0A287PGR3	WD_REPEATS_REGION domain-containing protein																																419020					4.2287	13	1	2.8								419020
A0A287PHB7	Purple acid phosphatase	5560200	5661200	5606000	6308300	5922400	6883500	9461300	8317400	6944600	7166000	7574000	7296300	7340500	6519800	7039500	7534700	7734000	6323400	7253900	6771900	7161700	7806700	9339500	7965500	4058100	7170600	8054400	7343500	8331100	8309500	8419700	7123300	8413700	6917400	8311600	8090300	60.973	186	9	17.4	5783925	7646150	7245225	7108625	7020800	8068350	6656650	8045900
A0A287PHL1	Uncharacterized protein																									3315500				2911300	2557100							3.695	25	6	11.8							3315500	2734200
M0XWV3	Uncharacterized protein	6106400	3991900			4960200	5352500	2438200	4640000	2953400	3146700	4447000	3856300	4446500	3691600	3956600	4552200		4565100	7316800	4753700		6685200		6148100	8106300	4665900	4557100	3732500		6244000	4033700				4770300	5422000	69.688	129	10	3.2	5049150	4347725	3600850	4161725	5545200	6416650	5265450	5138850
A0A287PJB7	NTP_transferase domain-containing protein														452290																							1.3851	1	2	5				452290
A0A287PIB2	Glyco_hyd_65N_2 domain-containing protein	5202900	4913600	5900100	6291700	6382600	6684700	9718900	9720200	7646500	7676500	7555300	6277100	6357500	5284500	6374600	7206400	5360800	6126500	6744800	6986400	7880500	8807400	7414400	9167500		6504900	7800900	7654000	7909600	5784300	8164600	9243600	6325200	7817400	7164300		78.006	201	10	15.2	5577075	8126600	7288850	6305750	6304625	8317450	7.31993e+06	7775525
A0A287PJU2	40S ribosomal protein S3a	15010000	15394000	12911000	15120000	17542000	15279000	18093000	14448000	14815000	17368000	15887000	13501000	19951000	17450000	13464000	19216000	16467000	14501000	17147000	16157000	16448000	16277000	11800000	14659000	30389000	21868000	16956000	16830000	14604000	18229000	11605000	17949000	15074000	13580000	15049000	14934000	323.31	149	5	9.3	14608750	16340500	15392750	17520250	16068000	14796000	21510750	15596750
A0A287PK83	Uncharacterized protein	156910000	164840000	133040000	181000000	89654000	97719000	163140000	136360000	166670000	102060000	128730000	116740000	87436000	137620000	119000000	103630000	91510000	101090000	100300000	95568000	143010000	141750000	114020000	125560000	295590000	110390000	128820000	136090000	173450000	193450000	196080000	189600000	93794000	130670000	88521000	135130000	323.31	631	21	39.9	158947500	121718250	128550000	111921500	97117000	131085000	167722500	188145000
A0A287PKD1	PCI domain-containing protein									678370								1311900				869680			872480	740360						754530						63.13	41	3	25			678370		1311900	871080	740360	754530
A0A287PL95	Uncharacterized protein	16451000	17474000	16929000	13998000	32519000	19487000	15604000	20214000	17492000	8953400	21133000	20271000	20189000	15065000	17370000	17967000	11456000	14965000	32031000	17847000	19420000	28678000	17904000	18065000	27314000	15871000	13060000	15804000	17949000	19852000	19066000	23139000	14014000	16396000	21473000	18058000	196.97	242	13	27.7	16213000	21956000	16962350	17647750	19074750	21016750	18012250	20001500
A0A287PLT5	Uncharacterized protein																																136640					3.4768	22	1	11.9								136640
A0A287PMZ5	FAD_binding_3 domain-containing protein																													3982500	3177000	2236200	2980000					132.3	14	2	17.9								3093925
A0A287PMF1	Phosphoserine aminotransferase							2276200																														4.7717	13	3	14.3		2276200
A0A287PMA3	Uncharacterized protein													668350																								2.1081	2	1	3				668350
A0A287PMQ8	1,2-dihydroxy-3-keto-5-methylthiopentene dioxygenase				3388600	4855200					3474600									8090600			4237600	3989000	5543600	3576100	3263500	3456600				4461900	3428100			4103800	3959300	6.9189	54	3	18.8	3388600	4855200	3474600		8090600	4.59007e+06	3.43207e+06	3945000
A0A287PNT2	Serine/threonine-protein phosphatase																										644840											1.518	3	1	11.3							644840
A0A287PP23	Uncharacterized protein	4213900	6807500		7027900			5814500	6164900	5109400		3863500	5280500		4911200	4934700			5005000			4593100			6491000	13345000		4579200	4673700	5552900	5414600		6665100				3832100	104.86	72	5	16.1	6.01643e+06	5989700	4.75113e+06	4922950	5005000	5542050	7.53263e+06	5.87753e+06
A0A287PPI1	Patatin	2440600	2723100		2424100	1989000	3117400	4538100	2857300	2689600	3079100	4070100	4966400	3185700	3347000	2471700		3412300	2518300	3022300	3442100	4033500	4656100	5473800	4000200		3091000	3689400	4133400	3764800	4127500	4733200	3107500	4298400	4481500	4823800	5112600	37.122	100	5	24.3	2.52927e+06	3125450	3701300	3.00147e+06	3098750	4540900	3.63793e+06	3933250
A0A287PPT0	Uncharacterized protein																									2490200		1826600									2347800	45.155	43	7	30.6							2158400
A0A287PQG2	CN hydrolase domain-containing protein	7938300	7906300	8158800	8906800	9643400	9514400	8769700	9790000	9088100	9977900	9624700	8816800	9579000	9063500	9553700	9235500	8600100	9361500	8049500	8781000	8966300	10452000	8741200	9163300	12155000	11383000	8583700	8039600	6485100	8078500	9687700	8167200	11921000	10172000	9388300	11235000	323.31	204	8	33.2	8227550	9429375	9376875	9357925	8698025	9330700	10040325	8104625
F2CSW4	Proteasome subunit alpha type		1706300				1945200		2753100			1937900		2532100		2288100	2512600	1793600				1774900				5011900	2475700		2670700		2762900	2545200		2154700				6.2896	58	4	19.1	1706300	2349150	1937900	2.44427e+06	1793600	1774900	3386100	2654050
A0A287PQV9	Ribos_L4_asso_C domain-containing protein	41986000	43063000	50171000	53631000	42402000	45213000	50312000	47263000	41236000	39613000	45227000	40969000	42836000	49386000	47731000	51425000	43329000	41858000	44143000	48266000	48088000	52676000	40572000	40012000	81553000	43916000	61315000	44992000	43827000	46235000	46659000	45461000	44835000	43632000	39512000	42733000	250.55	419	19	44.2	47212750	46297500	41761250	47844500	44399000	45337000	57944000	45545500
A0A287PQY8	40S ribosomal protein SA	31878000	32642000	29789000	41541000	34703000	30366000	33483000	30347000	37082000	40479000	36293000	38624000	30342000	35188000	33772000	36267000	29078000	29977000	28713000	38466000	22998000	25721000	32211000	30181000	47121000	29529000	24426000	31783000	27883000	30421000	31739000	24264000	38425000	33298000	29513000	30513000	125.53	216	9	30.8	33962500	32224750	38119500	33892250	31558500	27777750	33214750	28576750
A0A287PRD1	Amino_oxidase domain-containing protein																															629690						5.4911	28	1	9.2								629690
M0YRR5	ADH_zinc_N domain-containing protein							2128400	2231000	1870900						5549500					2671500							2064500			2078100	2787300						12.187	47	2	14		2179700	1870900	5549500	2671500		2064500	2432700
A0A287PS80	tRNA-synt_1e domain-containing protein																													141440								5.1739	9	3	9.7								141440
A0A287PSF7	Uncharacterized protein	7567300	7263500	7215400	8126500	6653600	6767000	9268100	8260100	8310700	5446100	6494800	6027100	7427400	8117000	5439800	6799900	7356000	8299700	8185600	8249200	11798000	7560800		7793500	15774000	6717200	5297600	8716900	8009000	8974300	6991800	7611400		6305100	7939400	7046200	80.391	120	10	6.7	7543175	7737200	6569675	6946025	8022625	9.05077e+06	9126425	7896625
A0A287PU20	Aconitate hydratase								2895200																	3162100				2553200								5.7059	14	8	9.3		2895200					3162100	2553200
F2E168	Predicted protein																									1454800												1.2206	1	1	7.6							1454800
A0A287PVA2	HisG domain-containing protein																															3256100						1.4103	12	2	12.1								3256100
A0A287PVL8	AAI domain-containing protein	992000000	924180000	930740000	882170000	999980000	833040000	1347600000	1180200000	1105500000	1178200000	1104000000	1137000000	1187400000	1163100000	1024100000	1002000000	884750000	1078100000	876760000	1033200000	997660000	896840000	735760000	1116500000	1062200000	884500000	1075400000	1202600000	977900000	634280000	1248900000	1075400000	1034500000	991020000	934060000	1087000000	307.13	569	8	48.6	932272500	1090205000	1131175000	1094150000	968202500	936690000	1056175000	984120000
A0A287PWR0	Dolichyl-diphosphooligosaccharide--protein glycosyltransferase subunit 1												1197400																		727650							1.6028	8	3	9.8			1197400					727650
A0A287PVV8	Uncharacterized protein																		2574400																			3.9535	19	2	5					2574400
A0A287PXG2	Uncharacterized protein		3016300	1748500	1524900		2844400	2077900	2758300	3404800	1878600	1835000	3288800	2106800	1785300			2719300		4540400			3880100	2508200	3085800	1440900	2007000	2526600	2055700	2858500	1655100	3454500	1895800					41.042	75	3	10.7	2.09657e+06	2560200	2601800	1946050	3629850	3.15803e+06	2007550	2465975
A0A287PXJ6	Uncharacterized protein		2689700	2667100		2656900		3669300	3232400	1980500	2827200	2891200	2543300	2339600	2795300		2625500			1745700	2593100	2893700	3183100	2319200	3193900	6538600	2401000	3723000	2349600	3085400	2660800	2138100	2369400	2146800	2569500		2767300	31.265	65	2	5.3	2678400	3186200	2560550	2586800	2169400	2897475	3753050	2563425
A0A287Q0W5	SRP54 domain-containing protein																																1686500					6.7193	15	1	6.8								1686500
A0A287Q148	Hydrophob_seed domain-containing protein																									98082												1.5626	1	1	38.3							98082
A0A287Q1U0	Coatomer subunit alpha						1204300		2090900					1344800	864410										1664600					1740900				1373400			1600500	11.729	42	7	5.9		1647600		1104605		1664600		1740900
A0A287Q2Y4	Alanine--tRNA ligase													2314000																						2438300		3.2847	28	5	5.7				2314000
A0A287Q3C3	Uncharacterized protein																									819690						764400						4.8031	8	7	7.1							819690	764400
Q84T20	Beta-amylase	3261500000	2617000000	3676300000	3203200000	3375400000	3237900000	1829300000	1979600000	1973000000	3803800000	1967600000	3232300000	3660800000	2326000000	3305100000	3608600000	3115200000	3079300000	2789600000	2969600000	2448300000	3378200000	3051500000	3531200000	914020000	3425300000	3200300000	2422500000	2712200000	3114600000	2018000000	2227400000	4046200000	3079100000	2604000000	2761100000	323.31	3081	34	67.1	3189500000	2605550000	2744175000	3225125000	2988425000	3102300000	2490530000	2518050000
A0A287Q3Y5	Uncharacterized protein																																	8380900				2.9686	36	1	11
A0A287Q3Z2	Nascent polypeptide-associated complex subunit beta			4425100				4150000	4280100	10147000		4642000											2618400		5088000	5089600		4057300			3137600							120.73	38	3	16.2	4425100	4215050	7394500			3853200	4573450	3137600
A0A287Q4H7	Uncharacterized protein						1986500	3637100	3230500							1432200		1598800			1867300											1802600						30.395	43	7	6.1		2.95137e+06		1432200	1733050			1802600
A0A287Q5K9	Uncharacterized protein							2267000	3099600	2931200										2549400				2842500				1906000						2340600			2728600	37.405	29	2	8.4		2683300	2931200		2549400	2842500	1906000
A0A287Q5Q8	AAI domain-containing protein	336780000	349510000	340720000	379670000	450740000	387350000	562190000	431890000	487490000	427080000	443440000	425370000	407610000	451340000	368910000	414180000	406430000	372190000	357620000	479430000	380840000	454040000	320660000	322350000	260380000	378330000	328250000	412360000	319440000	204330000	293440000	329190000	427960000	449390000	436750000	349880000	323.31	509	8	34.4	351670000	458042500	445845000	410510000	403917500	369472500	344830000	286600000
Q5URW6	Hordoindoline b-1	208370000	235810000	264940000	297450000	304350000	320560000	320260000	289620000	363690000	386710000	294310000	305220000	282480000	295270000	210550000	169300000	223800000	245050000	206010000	267260000	295620000	223900000	211740000	158890000	168900000	251600000	191870000	252690000	165180000	124180000	222950000	173030000	324860000	285500000	226520000	216060000	223.31	328	8	36.7	251642500	308697500	337482500	239400000	235530000	222537500	216265000	171335000
A0A287Q635	AAI domain-containing protein	189540000	196110000	240940000	264190000	212720000	194000000	264190000	222130000	237620000	264120000	244130000	234500000	232910000	218610000	170780000	155770000	172340000	205210000	180300000	160060000	172570000	179330000	140750000	118720000	96666000	185830000	126910000	187370000	147090000	123600000	162200000	141740000	305590000	220760000	184450000	153810000	102.76	317	6	44.4	222695000	223260000	245092500	194517500	179477500	152842500	149194000	143657500
A0A287Q7M1	Malate dehydrogenase	6065200	4946600	8662900	6846300	5975800	5321400	6703600	7025300	5597000	6914600	6007200	6309300	7496600	5709300	5436900	6039800	6665100	6429900	8708900	6602600	7842500	7764900	6343900	6232300	6952600	8495200	8062900	5305600	8069500	6666900	7215800	8060500	7309500	6759600	7200200	8257200	170.54	149	7	41	6630250	6256525	6207025	6170650	7101625	7045900	7204075	7503175
A0A287Q728	Uncharacterized protein	260720000	249470000	255340000	269940000	265530000	274330000	270370000	274070000	283960000	275370000	294020000	245910000	295210000	283650000	265330000	312110000	240260000	273040000	239740000	288490000	270750000	289070000	277880000	268270000	358090000	286860000	273400000	281880000	298060000	287930000	298870000	280110000	267080000	265490000	256290000	276530000	323.31	1017	23	4.3	258867500	271075000	274815000	289075000	260382500	276492500	300057500	291242500
A0A287Q7A3	Enolase_C domain-containing protein	23302000	28545000	17425000	20834000	21217000	19961000	9883900	24831000	21492000	20561000	17024000	16980000	22279000	23356000	22047000	20701000	21270000	17249000	17323000	23904000	21212000	20978000	18688000	22991000	24548000	25991000	22147000	18470000	18057000	14525000	22228000	17406000	19370000	23176000	23992000	17918000	91.448	110	19	5.9	22526500	18973225	19014250	22095750	19936500	20967250	22789000	18054000
A0A287Q7B3	Enolase_C domain-containing protein																													377530								1.7146	10	14	3.4								377530
A0A287Q820	RRM domain-containing protein	31858000	14542000	24308000	15353000	15962000	19891000	11427000	14085000	10316000		17437000	12414000	10007000	8429400	9149900	8555500	16782000	30871000	23701000	15266000	17824000	15464000	46050000	20679000	12240000	9866800	36928000	32736000	33165000	32594000	14579000	11461000	12489000	26153000	11012000	14266000	73.056	138	3	62.4	21515250	15341250	13389000	9035450	21655000	25004250	22942700	22949750
A0A287Q7Q1	Uncharacterized protein																																	1637900				4.4164	36	21	1.8
A0A287Q7Z3	Uncharacterized protein																									3556300												2.3719	18	2	7.7							3556300
A0A287Q7Z9	Uncharacterized protein																									1547300												9.6402	2	6	5.8							1547300
A0A287Q809	Uncharacterized protein							4612000	4750100						3763100		3446900					4147400			6998200		4156300	4966900				4825400	6587300			4464000	4318800	37.365	41	3	34.5		4681050		3605000		5572800	4561600	5706350
F2EL01	Predicted protein	5719300	5615200	3011100	5497900	2566200	2483200		2283900		3225900	4125700						1667300			2905800	3460500				11712000			1984900	2336400					2853500			17.013	47	2	13.9	4960875	2.44443e+06	3675800		2286550	3460500	6848450	2336400
A0A287Q8X7	Cysteine synthase	6190500	6422200	4850500	7236700	6437300	4719800	7183200	5679700	4269400	5807900	5046000	6624200	6766000	5726000	5185300	12394000	9426300	5541500	8145500	8498900	7626800	7138000	6371200	6631100	6730100	3752600	4436700	4405300	6331100	7099900	5110700	6476400	4593000	7687000	7925500	6018800	323.31	110	7	22.4	6174975	6005000	5436875	7517825	7903050	6941775	4831175	6254525
A0A287Q8Z0	Meth_synt_1 domain-containing protein																															1139000						1.8445	10	5	9.8								1139000
A0A287Q9M9	Meth_synt_2 domain-containing protein	6296200	11024000	7060300	9422500	7151200	6089500	5904400	5968800	7240500	8462000	6959600	8660500	5612600	7804900	5801700	8713500	6867400	7759300	7280000	7341600	7024700	6636500	5206600	8446600	14651000	6344200	6234800	7589800	7872800	16638000	6550600	7168500	5990800	6654000	6097400	7334800	65.535	148	10	20.5	8450750	6278475	7830650	6983175	7312075	6828600	8704950	9557475
A0A287QAE3	SAM_MPBQ_MSBQ_MT domain-containing protein																																	1298800				28.322	31	1	8.8
A0A287QB60	Uncharacterized protein																		234350																			1.4867	3	1	4.1					234350
A0A287QBI1	Uncharacterized protein																									15857000												2.5295	37	2	11.5							15857000
A0A287QBW4	Germin-like protein		1917700							3146600	2675900	3473500	3208500	2118200	2520400	2213700							1600700			8450400	4312500		2728500	3264300	3234200							41.902	45	3	27	1917700		3126125	2284100		1600700	5163800	3249250
M0Y7M1	Sulfurtransferase	8509400	8998700	10790000	8127800	11467000	13561000	16012000	13174000	14684000	10335000	11252000	9310900	10243000	12003000	9428300	12410000	10350000	11135000	10849000	10221000	9342000	10161000	10237000	10993000	11338000	9740100	10964000	9986400	9297600	6529200	10915000	10169000	9454900	8909700	11390000	11945000	214.34	175	10	52.4	9106475	13553500	11395475	11021075	10638750	10183250	10507125	9227700
A0A287QEN7	Aldo_ket_red domain-containing protein																																825880					1.8757	2	2	15.1								825880
A0A287QFA0	Phos_pyr_kin domain-containing protein																													1076600								1.4096	4	1	13.3								1076600
A0A287QFF7	Peptidase_M28 domain-containing protein																												769940									9.8852	3	3	13.5							769940
A0A287QFT1	Uncharacterized protein							185980																														1.2226	1	1	17.6		185980
A0A287QGA8	Uncharacterized protein																																3625600					1.201	14	1	16.5								3625600
A0A287QI28	Pribosyltran domain-containing protein																	1208300																				7.1599	31	2	21					1208300
A0A287QLB7	Uncharacterized protein																																349230					24.025	11	1	6.9								349230
A0A287QLG6	Ribosomal_L2_C domain-containing protein	17212000	17246000	14772000	21885000	16320000	15551000	25266000	22026000	15881000	19064000	18640000	16669000	20969000	21977000	17641000	20216000	18441000	21596000	16399000	18043000	17250000	16672000	15088000	16713000	51753000	20665000	17197000	17479000	18960000	20389000	18442000	17741000	18070000	18469000	14468000	18204000	117.89	226	7	30.2	17778750	19790750	17563500	20200750	18619750	16430750	26773500	18883000
A0A287QLL6	Uncharacterized protein																																	365450				2.1028	5	7	11
A0A287QM80	ATP-grasp_2 domain-containing protein																									2223500												9.403	5	2	10							2223500
A0A287QM05	Prefoldin subunit 3																									672360												6.7874	1	1	7.8							672360
A0A287QN80	Uncharacterized protein	3973500		3244400	3483900		2912800	5177600	4430100	4401300	4829500	4263700	3935600	3779400	3975500	3434400	3081800	3364900	3235300		3219800	3167600	3685000	2818700	3095700	3252700	4027700	3030700	3704000	3289300	2896100	3559000		3308200	3943200	3190200	2828400	6.4483	90	5	29.2	3.56727e+06	4173500	4357525	3567775	3.27333e+06	3191750	3503775	3.24813e+06
A0A287QQA7	Uncharacterized protein																														649900							2.4417	5	2	7.7								649900
A0A287QPT7	F-box domain-containing protein		2315500																																			1.544	2	1	24.7	2315500
A0A287QQT3	Uncharacterized protein							1482900																				2879700										5.4463	15	3	9.8		1482900					2879700
A0A287QQF3	Metalloenzyme domain-containing protein	988270	1453200		1629100	1800400	1340500	2180000	1585100	1741400	2138400	1766900	2055300	1769100	1866200	1480400	2088400		1458500		2821700	2851300			1743000	2497400	1766800		1707800			1855000		1834000	1367800		1540300	45.241	75	6	11.8	1.35686e+06	1726500	1925500	1801025	2140100	2297150	1.99067e+06	1855000
A0A287QQT5	Probable bifunctional methylthioribulose-1-phosphate dehydratase/enolase-phosphatase E1															704310	635600										925310		1007100		635950		779610					5.7647	37	4	15.9				669955			966205	707780
A0A287QRA4	HATPase_c domain-containing protein																									2061500												2.1906	1	3	2.7							2061500
A0A287QRN3	B5 domain-containing protein		1996000	1964200			2754800	2485400		2914600	2623300		2456400	2396200	2223800	2538100	2547400	2201300	2247100	2150800	2744400			2146800	2534600	2156800	2446800		2352300	2531800	1937700			3011400	2646100	2138700		17.334	59	4	10.6	1980100	2620100	2.66477e+06	2426375	2335900	2340700	2.31863e+06	2234750
A0A287QRD3	PlsC domain-containing protein																																	287670				1.6283	12	1	3.9
A0A287QTF5	Uncharacterized protein									861340				1091200	1008700		1099100								896570				975890									17.56	41	8	9.5			861340	1.06633e+06		896570	975890
A0A287QTP4	Uncharacterized protein											281000		223770		235050											272770	272430					224940					4.503	34	2	1.5			281000	229410			272600	224940
A0A287XWZ0	Uncharacterized protein																															569290						83.918	13	1	8.4								569290
A0A287RF12	Glyco_transf_20 domain-containing protein																																	1812900				5.648	25	2	6.7
A0A287VN96	Uncharacterized protein																															1161300						58.574	11	1	14.2								1161300
A0A287QUM0	Uncharacterized protein																			68575																		1.532	10	1	7.1					68575
A0A287QUE3	KH type-2 domain-containing protein	13071000	14758000	14808000	12363000	11943000	12247000	16079000	13198000	13441000	15110000	13630000	13827000	14134000	14038000	14689000	13224000	13846000	14441000	9045000	12749000	11848000	10513000	12562000	13830000	16513000	15260000	13587000	11312000	13222000	13593000	11484000	11864000	13075000	11568000	12137000	13568000	97.721	202	10	55.4	13750000	13366750	14002000	14021250	12520250	12188250	14168000	12540750
A0A287QVS0	Uncharacterized protein																																	1848100				1.3823	25	1	2.9
A0A287QVU9	Dihydrolipoamide acetyltransferase component of pyruvate dehydrogenase complex																									843590												2.2629	1	1	4.4							843590
A0A287QW45	2-oxoacid_dh domain-containing protein																																852730					103.78	16	1	16.7								852730
A0A287QWJ4	Uncharacterized protein		4426400			5052900	5180500	6644500	5979600	5210900		5168400		4817100	5347800	5422200					5420500			5063700	5646100	5785100	5000200	4467700					3407200	6316300	4140400	5425100	5116400	85.849	60	6	4.8	4426400	5714375	5189650	5195700	5420500	5354900	5.08433e+06	3407200
A0A287QY02	DUF3700 domain-containing protein	115650000	128970000	146840000	107170000	116040000	141800000	120920000	140510000	116530000	116810000	131690000	116560000	130450000	133000000	136870000	142780000	152970000	140230000	157680000	138780000	105140000	108430000	114730000	108120000	65313000	112630000	126930000	143880000	121320000	95166000	97002000	116790000	106490000	111750000	137720000	127390000	323.31	620	10	49.6	124657500	129817500	120397500	135775000	147415000	109105000	112188250	107569500
A0A287QY03	Uncharacterized protein																													10085000								1.9977	8	1	2.9								10085000
A0A287QXW0	Pyruvate kinase	19612000	25782000	17101000	15883000	34769000	24830000	17102000	17697000	15861000	15012000	24958000	17142000	21307000	19510000	17328000	24119000	25354000	23858000	19405000	16566000	19876000	19758000	17672000	24829000	9767600	21491000	23090000	14350000	20292000	23133000	21238000	15822000	16231000	20735000	16802000	24025000	323.31	168	9	26.9	19594500	23599500	18243250	20566000	21295750	20533750	17174650	20121250
A0A287QYL4	Signal recognition particle subunit SRP68																														554360							42.702	1	1	11								554360
A0A287QYW2	ACT domain-containing protein																														1051300							27.573	3	1	10.4								1051300
A0A287QZY8	Uncharacterized protein	12364000	21241000	19381000	12654000	13424000	15775000	8627200	13748000	13170000	13873000	15592000	12247000	11586000	9178200	14140000	10381000	14637000	10917000	11805000	15187000	13099000	14160000	16911000	14943000	3447300	13655000	12339000	9626400	12336000	9397600	8346200	8511500	13283000	12539000	15156000	15179000	295.44	225	5	19.6	16410000	12893550	13720500	11321300	13136500	14778250	9766925	9647825
A0A287R0R3	Alpha-L-AF_C domain-containing protein																						4582800							7275200	9729600	11190000	8027300					205	25	6	17.2						4582800		9055525
A0A287R126	Homoserine dehydrogenase	3214000	2966300	2805800	3590000	3144900	3384200	4762600	3568800	3276400	3828600	2821900	3270700	4612600	3392100	3719200	4150500		3659500	3320100	3485800	3368700	2834600		3425000	4037900	4005000	3435600	4229400	2698000	2496600	2880500	2807800	3993400	3257800	3660100	4213700	55.679	99	8	31.3	3144025	3715125	3299400	3968600	3.48847e+06	3.20943e+06	3926975	2720725
A0A287R153	Uncharacterized protein	1507600		1285200	1383700			1920900				1900600		2163300	1723300	1659000					1595000				1334200	3595800	1910300			1566000	1677700		1366300		1476300	1621600		13.103	52	3	9	1.39217e+06	1920900	1900600	1.84853e+06	1595000	1334200	2753050	1.53667e+06
A0A287R2B9	PA domain-containing protein							4205100	3097700			2799900															2893000		2691500					3113900				16.574	33	4	11.5		3651400	2799900				2792250
A0A287R1Y5	Uncharacterized protein	1631400															2941700				2096000							2192700										12.238	33	4	13.7	1631400			2941700	2096000		2192700
F2DAC4	Predicted protein																																	1593300				3.3062	27	1	10.4
A0A287R331	UBA_e1_C domain-containing protein	5263400	4530100	7513400	5460500	6146600	5469900	5503300	4325100	3923400	4422000	5828100	5914600	5091500	6565900	4292900	6810700	5397600	4785200	4953500	5906500	4693900	4034100	5356200	5895600	2435600	5367500	4712700	4596000	5682700	4446400	3798200	4376800	4486600	4710100	5518500	3965100	270.52	203	9	11.8	5691850	5361225	5022025	5690250	5260700	4994950	4277950	4576025
A0A287R6B4	Polyadenylate-binding protein					1910000		2172200	2168800			2032100	1463300	2137600	2026900			1775300					2021300				1835300			1233700	1775800							26.103	61	8	14.6		2.08367e+06	1747700	2082250	1775300	2021300	1835300	1504750
F2CTV7	Predicted protein	45433000	39701000	40731000	61008000	50181000	45985000	65935000	59695000	63928000	56543000	60984000	48660000	55565000	62647000	52211000	56791000	46905000	46246000	50661000	55394000	64919000	64890000	53004000	75017000	85424000	70491000	78214000	53303000	81705000	78235000	88411000	87765000	53005000	59970000	58226000	47899000	277.76	299	8	16.7	46718250	55449000	57528750	56803500	49801500	64457500	71858000	84029000
A0A287R7K7	Uncharacterized protein							2948100		2022700		2208300	2289500	1963300		1480100		1476600		2028600	1850700	2226800					1747100	2050200	1867900	2137500								10.334	49	8	27.3		2948100	2173500	1721700	1785300	2226800	1888400	2137500
A0A287R7Z4	Uncharacterized protein	4295300	5090800		4843200	3309300			6607000		5859300				5519200				5195100	6195000	4391600			4521000	6273800	14888000		5861000	4494300	6101600	5379100	6053600				5368700	7125700	11.719	56	4	19.7	4743100	4958150	5859300	5519200	5.26057e+06	5397400	8.41443e+06	5.84477e+06
A0A287R7U7	Uncharacterized protein	8583900	9292500		8323600	12492000	10641000	8254900	9381500	7484100	6895800	6752300	7237000	9463500	8595800	8020700	9192800	10428000	9174500	9618500	10665000	9550400	10289000	10285000	8256000	13270000	9088000	7973000	8103400	9040700	9197300	8042700	9987800	7133000	9276300	9616700	11281000	120.86	215	12	43	8.73333e+06	10192350	7092300	8818200	9971500	9595100	9608600	9067125
A0A287R829	PABS domain-containing protein																									425660												2.0786	1	3	21.2							425660
A0A287R8B5	Uncharacterized protein																		3425600		3063200																2376800	25.708	30	6	17.9					3244400
M0YSD3	GrpE protein homolog																																570660					2.6648	3	1	6.7								570660
A0A287RAT4	UBIQUITIN_CONJUGAT_2 domain-containing protein																												296090									2.3851	1	1	30.4							296090
F2DMI6	Predicted protein		768000	792480			1275200										1895100					1873700	1500900					1203000	1062500	1995300	1966300	2389500	1781600	1120600	1126600	1536200		35.766	58	3	15.2	780240	1275200		1895100		1687300	1132750	2033175
A0A287RBR8	Uncharacterized protein				7365700			6759100			5098200		6344500					8127900					8169200					10579000		7717300	8578500							104.89	49	4	30.9	7365700	6759100	5721350		8127900	8169200	10579000	8147900
A0A287RC40	Uncharacterized protein																									2340800												1.4591	2	1	31.2							2340800
A0A287RDD3	4Fe-4S ferredoxin-type domain-containing protein														2433300																							8.9828	4	1	5.1				2433300
A0A287RDG6	Uncharacterized protein						1438700																															2.5857	1	2	5.6		1438700
A0A287RE29	Enolase_C domain-containing protein																									1748100												54.019	6	2	19.5							1748100
A0A287RG28	Uncharacterized protein														553900																							8.7206	1	1	4.7				553900
A0A287RG61	Uncharacterized protein	2213800							2011500						2018200	1687500	1624100	1657400						1283000		1973700	1840500	1938700		2622900	1637400	1504900	1343600				2779900	16.584	64	2	9.5	2213800	2011500		1776600	1657400	1283000	1.91763e+06	1777200
A0A287RGS8	Uncharacterized protein														1479200																							1.2569	2	1	12.9				1479200
A0A287RGY4	Aldedh domain-containing protein	30050000	31790000	31571000	33327000	36273000	35283000	44476000	41958000	29366000	33004000	37673000	29986000	31442000	28038000	33144000	31706000	32285000	31674000	27892000	28826000	26420000	32433000	32159000	32470000	24666000	35008000	30167000	27809000	26392000	27849000	22848000	24936000	34533000	33461000	34288000	31956000	323.31	450	17	3.7	31684500	39497500	32507250	31082500	30169250	30870500	29412500	25506250
A0A287RH61	Aldedh domain-containing protein																																	4433800				12.322	38	16	3.9
A0A287RHQ0	Aminotran_1_2 domain-containing protein																									3753400												14.206	37	3	8.7							3753400
A0A287RIC1	Eukaryotic translation initiation factor 3 subunit C																														492720							1.4974	1	1	1.4								492720
A0A287RL17	Uncharacterized protein	3144000		3798000	3391100	4133400	3329900	5550800	6748100	2706100	4042000	5154800	3357900	8237200	4207500	6030500	5245200	3842000	4206200	4426300	4270500	3629500		4075800	3522800		3840800	3753300	3596200	3788000	3046500	3793400	4242700		3923800	3851900	5113300	45.351	107	8	16.6	3.44437e+06	4940550	3815200	5930100	4186250	3742700	3730100	3717650
A0A287RLW1	Uncharacterized protein		4813400	3915700	6472000		3179100	1807700		2030000	3133000	3860200	2912100		2932600	3557400	2926000	3267200		2589200			3776300	6073700				3986600	3800400		4216200	2983100	2720300	3836300		2074600	2784700	63.053	66	4	10	5.06703e+06	2493400	2983825	3.13867e+06	2928200	4925000	3893500	3.30653e+06
A0A287RM00	Uncharacterized protein							16789000	11007000																14027000	17142000		13622000		15662000	17654000	24285000	18376000					12.657	49	4	24.6		13898000				14027000	15382000	18994250
A0A287RN64	Protein transport protein SEC23								1311000																													3.3724	32	2	7		1311000
A0A287RP57	Glucose-6-phosphate isomerase	3933600			4147400	3245100	3363200	4145800	3633400	3130200	3909000	3736000	3345900	3531700	3427800	3145100	5135100	4218700	3851800	3855500	4880600	3051400	2920300	4136300	3027000	2818700		3158300	3606100	3252300	3609500		3033300	5450100	4218500	3999400	2717500	119.49	125	7	2.8	4040500	3596875	3530275	3809925	4201650	3283750	3.19437e+06	3.29837e+06
A0A287RQ44	Uncharacterized protein		2953000	2480000	2020400		3972300	3605800	4967800	4363000	2799100	3358700	2814000	2640200	3685000	3136900		4148100	2807300	2551000	4200400	3743500	3212800	3183000	3831500	3349800	2892600	3534700	3572900	4167900		3622700				3499000	4144300	232.84	112	7	11.4	2.48447e+06	4.18197e+06	3333700	3.15403e+06	3426700	3492700	3337500	3895300
A0A287RR54	HATPase_c domain-containing protein	14074000	12097000			10962000	13331000								11394000		13201000			11814000	12063000			11105000	13212000	15596000		14830000			15402000	15355000		12313000	11860000			12.967	62	10	8.8	13085500	12146500		12297500	11938500	12158500	15213000	15378500
A0A287RRS2	Eukaryotic translation initiation factor 3 subunit E															92280																						1.7654	3	1	6.7				92280
A0A287RS75	NAD(P)-bd_dom domain-containing protein																													1003600								1.747	10	3	15.2								1003600
A0A287RSM8	Uncharacterized protein																																	1152200				58.574	18	4	0
A0A287RSQ1	Uncharacterized protein																																1499200					1.7716	7	4	11.1								1499200
A0A287RSS5	Uncharacterized protein								4762000													5146500	6441500	5912600				5725900	4585600	11022000	8767100	9897100	10833000	3393500	4875200			182.67	49	5	14.4		4762000				5.83353e+06	5155750	10129800
A0A287RSX8	AAI domain-containing protein																4162100																					1.5077	4	1	31				4162100
A0A287RTU2	DAO domain-containing protein	3502900	4163500		6052800	11419000		8955500	8833000	5555400	6060900		6811800	15194000	6976500		5537900	8015700		8724100	5857300	4744600			7779900		7384500	5195700	5695800	5447100	4442800	4676500	5706100	6454800	7257500	8606500	7175600	6.242	76	3	10.2	4.57307e+06	9.73583e+06	6142700	9.23613e+06	7.53237e+06	6262250	6092000	5068125
A0A287RU74	Uncharacterized protein	2852600	3150800	2701300	3876600	3773400	2286000	4895800	3999500	2993700	3980200	3171600	3503200	4447200	3898800	2928000	4400800	3682300	4462500	3208400	2855500	3022500	4601400	3357000	3966600	9991000	4331500	3609400	3545900	2758800	3592400	3090200	3619000	4140600	3484500	2316600	2526800	97.291	105	2	30.9	3145325	3738675	3412175	3918700	3552175	3736875	5369450	3265100
A0A287RU66	Peptidylprolyl isomerase					3703800		2256400			3931000		4372900				6509300									5960700		3508900									3718800	21.981	39	2	47.2		2980100	4151950	6509300			4734800
A0A287RUN8	Uncharacterized protein					3698000							2239100						5221700																			152.57	42	3	15		3698000	2239100		5221700
A0A287RUW1	Proteasome subunit beta	2854600	3256300	2317500	2824400	2612900	4066300	3137400	3109600	2634200	3505300	3051500	2876000	2635400	2363900	2756400	2134900		2523300		2937600	2708400		2927300	2942700	6984900	3018400		3012200	2640300	2849100	2119600	3508800	2326100		3773700	2885100	28.037	90	6	44.7	2813200	3231550	3016750	2472650	2730450	2.85947e+06	4338500	2779450
A0A287RUT6	CN hydrolase domain-containing protein				808340																																	4.3063	10	2	9.8	808340
A0A287RUV0	PfkB domain-containing protein																																628510					1.9648	32	1	5.1								628510
A0A287RUX5	Ribosomal_L7Ae domain-containing protein						4400100							7302300			5104200		5929200	2958900				1595600		5469900	3025300			2665600	4428300	2749800						16.436	49	7	34		4400100		6203250	4444050	1595600	4247600	3.28123e+06
A0A287RVJ0	Pyruvate dehydrogenase E1 component subunit beta																												747920									2.264	18	4	12.2							747920
A0A287RWK1	Uncharacterized protein									1222700																												1.1566	0	1	14.7			1222700
A0A287RWF4	Uncharacterized protein						1101000	821090	831490	870380	941020	1283200		916500	1052400			885950	1086100		1040300	1301800	1236300	1012600	1167200					1359800		1124800	1241400		944680	913940	1481500	22.506	64	1	26.4		917860	1.03153e+06	984450	1.00412e+06	1179475		1242000
M0VKF3	Uncharacterized protein																									1107300												2.5219	1	1	11.2							1107300
A0A287XJ22	Uncharacterized protein																									2325700												2.7863	13	3	2.4							2325700
A0A287RXX8	Proteasome subunit beta								1992900	2418200					1628900		1632900									3278500				1928700	1492100							42.361	36	4	24		1992900	2418200	1630900			3278500	1710400
A0A287RY81	Epimerase domain-containing protein							1703000							1506500											3293900												21.801	19	2	7.5		1703000		1506500			3293900
A0A287RYB1	Glycosyltransferase																																	655950				2.1884	21	1	12.3
A0A287RYX9	Uncharacterized protein																															4695900						16.164	9	1	9								4695900
A0A287S0D4	Uncharacterized protein	10005000	6127100				10080000	3095500		3386500	2271000	6035700	6048900	8064900						2886000		4192900		7941300						2657700	1933100			7644100			5286200	56.009	86	2	14.1	8066050	6587750	4435525	8064900	2886000	6067100		2295400
A0A287S0R1	Lon protease homolog 2, peroxisomal																																	1033200				1.6426	39	1	2.1
A0A287S1D0	Uncharacterized protein				427870																																	4.1996	3	3	11.2	427870
F2DF56	Purple acid phosphatase																														1263000							1.8667	7	3	7.5								1263000
A0A287S229	Uncharacterized protein	18383000	17612000	15225000	22487000	2169300	2361500	4916200		3759800	2855000		4389000	16327000	19638000	15453000	17322000	15878000	16367000	19060000	20684000	3493000	4070900	3928600	2310000		14519000	24063000	34496000	25679000	28839000	26958000	41526000	1743300	1772000	1796900	5424600	3.0106	193	1	18.5	18426750	3149000	3.66793e+06	17185000	17997250	3450625	2.43593e+07	30750500
A0A287S239	Proteasome subunit alpha type	8885500	5183200	18273000	4387300		5735800	3817800	9345100	5420600		7294500		4152400	7295600	6080500	6575600	6470100	6615800	4495300	5637900	5228000		3884000	6432300	9017800	5729500	6646300	7968800		6527800	4775300		9540100	6067800	6550100	5941800	55.829	83	5	16.5	9182250	6.29957e+06	6357550	6026025	5804775	5.18143e+06	7340600	5651550
A0A287S2G7	DHQ_synthase domain-containing protein																														2275500							2.9472	8	2	15.1								2275500
A0A287S2F1	Alba domain-containing protein																									2296400												2.1367	1	1	23.7							2296400
A0A287SEG1	ANK_REP_REGION domain-containing protein																														936710							1.4758	26	1	4.6								936710
A0A287S5U2	UTP--glucose-1-phosphate uridylyltransferase	146460000	157240000	172670000	176530000	156130000	144330000	136780000	148620000	149120000	168930000	151900000	146340000	159590000	178120000	151580000	177280000	155880000	173520000	162480000	159310000	135170000	155410000	130230000	124480000	130920000	156820000	159450000	166420000	142980000	142970000	150810000	147020000	171550000	152730000	148550000	162680000	323.31	1045	27	70.8	163225000	146465000	154072500	166642500	162797500	136322500	153402500	145945000
A0A287S6B7	Signal peptidase complex subunit 3			1194000				1740700	1138500				1414800	1053700	900050			1203100	954380								1328200											3.7255	34	2	8.9	1194000	1439600	1414800	976875	1078740		1328200
M0YV75	MOSC domain-containing protein																														405160							1.3097	3	2	20.2								405160
A0A287S8I1	Uncharacterized protein																									508020												2.1851	1	1	22.7							508020
A0A287S8W9	MBD domain-containing protein																									8397100												29.061	29	2	16.1							8397100
A0A287S902	Ribosomal_L18_c domain-containing protein	19455000	26935000	22687000	21138000	16608000	19719000	13891000	18404000	14079000	19623000	17421000	15590000	22051000	17640000	20918000	16730000	16264000	21983000	18554000	18539000	15658000	19517000	28421000	16584000	24355000	14396000	19502000	18925000	20600000	26569000	13651000	17696000	13859000	19414000	18716000	17138000	110.58	253	6	34.3	22553750	17155500	16678250	19334750	18835000	20045000	19294500	19629000
A0A287SAK2	Lipoxygenase																									1449800												30.727	12	5	10.1							1449800
M0XI18	Histone H2A	12262000	12533000	6186900		619680	5858100		9764300		9517000	9691100		4911000	3771000		3840500	18237000	11578000	3569900	10120000	3505600	6805300	10395000	3367200		11469000	5283000	4229500	5990400	18682000	6030500	4696800	3219400		5452400	2320600	75.036	74	3	33.6	10327300	5.41403e+06	9604050	4.17417e+06	10876225	6018275	6.99383e+06	8849925
A0A287SBS0	Uncharacterized protein	22060000	25653000	18793000	31068000	13274000	12413000	22960000	20662000	19175000	18283000	19676000	14523000	13748000	12465000	10833000	8031900	11438000	14314000	12937000	17640000	16667000	8333100	7970400	7660100	117500000	11373000	7848800	14653000	10460000	11391000	6465700	5311000	9633500	14254000	8122700	10749000	286.79	196	10	71.8	24393500	17327250	17914250	11269475	14082250	10157650	37843700	8406925
A0A287SCG9	Glyco_hydro_3 domain-containing protein									1425600															2364000						2221400	2578600				1349400	2173800	3.4024	22	3	4.7			1425600			2364000		2400000
A0A287SCK9	Uncharacterized protein															1440300						6190200		5210600	6283900	2359600	2613700	2340900		6483200	8544500	9279700	10080000	3032300	4368800	3357300	3783700	146.89	61	7	14.1				1440300		5894900	2.43807e+06	8596850
D2XV83	Universal stress protein 9308			3162600	10616000		7133000	3721500	2130100			2784300		10219000	5438800	5616500			6820100	2863500	3697000	6390300		10403000		1486000	3215000		8483200	10020000	8342300		5113800	4915200	4918000	3542700	3697600	73.904	67	2	18.2	6889300	4328200	2784300	7.09143e+06	4460200	8396650	4.39473e+06	7.82537e+06
A0A287SDS4	X8 domain-containing protein																																4043600					7.7073	9	2	22.4								4043600
M0YNW0	Alpha-1,4 glucan phosphorylase	5383500	8046200		4257500	6465300	7309100	14755000	11301000	7205100	5897300	13357000	6961400	6383900	9521500	6508100	6314300	7268500	7582000	6202100	9156900	5485500	6269700	7927100	7674600	3505200	7272100	6922700	4500600	6591500	6143900	5142800	7184600	4370500	7312000	8852900	8433400	323.31	177	13	23.6	5.89573e+06	9957600	8355200	7181950	7552375	6839225	5550150	6265700
A0A287SF72	Uncharacterized protein																					3209700								3204500	3165200	3839900	3361700					23.73	34	9	27.8						3209700		3392825
A0A287SFI2	Uncharacterized protein																									3732600												11.866	22	2	12.2							3732600
A0A287SGM6	Malate dehydrogenase				925990																																	3.9959	7	3	18	925990
A5CFY2	Tubulin alpha chain	24761000	25587000	19972000	28583000	23245000	23378000	34554000	32574000	34943000	32662000	29348000	28182000	22859000	23073000	25246000	30796000	24619000	24421000	21906000	25709000	26700000	29398000	23466000	23817000	45555000	20698000	24837000	34113000	24583000	24885000	25495000	25369000	22157000	25090000	22068000	19744000	183.46	224	10	7.8	24725750	28437750	31283750	25493500	24163750	25845250	31300750	25083000
M0UG18	Citrate synthase																																	561600				1.9952	12	1	2.6
A0A287SHV3	ADF-H domain-containing protein							2523600	2157600	2411500	2246400	1745500														3001500		1739700										24.253	39	2	19.4		2340600	2.13447e+06				2370600
A0A287SI15	Tubulin beta chain							2382000		4031100																												7.502	17	10	14.7		2382000	4031100
A0A287SI01	Inosine-5-monophosphate dehydrogenase		3558800	3015300			4354600		3721100		3716300	4153000		4319500	6877100										4390200	4246100	4851100	3276800		2860100							4350400	31.724	58	4	18.6	3287050	4037850	3934650	5598300		4390200	4.12467e+06	2860100
A0A287SI55	SERPIN domain-containing protein					39112000							36982000	48947000	30360000		38228000	45971000	34632000	45485000					38585000		44446000	35151000	33367000	34291000		46765000						94.454	55	2	4.3		39112000	36982000	3.91783e+07	4.20293e+07	38585000	3.76547e+07	40528000
A0A287SJ40	40S ribosomal protein S12									2004700	2274700		2480600		2353100		1680600	1667600								4190600			1890400		2770700	2417400	2257700					18.36	40	4	27.5			2.25333e+06	2016850	1667600		3040500	2.48193e+06
A0A287SJ73	Uncharacterized protein																																1277700					2.1199	3	2	8.5								1277700
A0A287SJG3	CR-type domain-containing protein																															571940						1.1859	4	2	16.7								571940
A0A287SJR3	FAD-binding PCMH-type domain-containing protein																												370610									1.2945	3	1	2.9							370610
A0A287SJY8	Uncharacterized protein		1833900						2301100																	2032200												14.876	18	4	4.1	1833900	2301100					2032200
A0A287SKN0	PPM-type phosphatase domain-containing protein																		378410																			1.287	5	1	5.7					378410
A0A287SLE2	PITH domain-containing protein																									2615200												3.3019	4	2	45.2							2615200
A0A287SM52	GH10 domain-containing protein																														4703700	7362200						17.048	9	3	15.5								6032950
A0A287SM05	Lysine--tRNA ligase								2680600	1932500	2368700	2161800	2311800	2270100	2075400		2176100		2556500	2805900	1979200	2529200					2663500	2204200	2266600		2347700			2361300		2505400	2479800	3.6551	52	2	4.8		2680600	2193700	2.17387e+06	2447200	2529200	2378100	2347700
A0A287SM66	Eukaryotic translation initiation factor 3 subunit B									1748400			1612700		1266600											2402700												9.5641	36	6	14.9			1680550	1266600			2402700
A0A287SMG5	Uncharacterized protein																																80496					2.3012	13	1	28.6								80496
A0A287SMD8	H15 domain-containing protein											4567300	4541800							2838800								3535000			2310300	3295300				1907900		3.0985	39	2	16.1			4554550		2838800		3535000	2802800
A0A287SNS5	Uncharacterized protein	9875100	11543000	7882400	8275500	8461400	12068000	10230000	9473400	9304100	8490900	11274000	11787000	10801000	10067000	10711000	9175800	9248500	10012000	10037000	8703700	10577000	7721900	15077000	11168000	7400800	11475000	9379000	12714000	10673000	14494000	6898600	8267200	10766000	9159000	10951000	8522500	215.92	238	10	28.4	9394000	10058200	10214000	10188700	9500300	11135975	10242200	10083200
A0A287SP60	Uncharacterized protein																																	3050000				1.2193	26	1	6
A0A287SPM4	DUF642 domain-containing protein																									2983100												3.2615	4	3	20.4							2983100
A0A287SPG0	S5 DRBM domain-containing protein	11616000	11334000	12997000	13678000	13551000	12538000	12447000	16400000	10399000	11465000	10189000	9967500	13668000	12606000	10363000	12953000	12262000	13811000	14790000	14519000	10596000	10264000	11461000	14431000	11739000	9572200	11665000	12792000	11749000	12271000	9143500	10976000	8353900	9118900	10409000	8887400	170.94	162	9	10.2	12406250	13734000	10505125	12397500	13845500	11688000	11442050	11034875
A0A287SPL7	Uncharacterized protein															1681700																						48.464	17	2	8.3				1681700
M0VIL4	Proteasome subunit beta type																																	986460				3.6879	33	1	5.6
A0A287SPY6	Phytocyanin domain-containing protein									509570																												1.8476	1	3	37.7			509570
A0A287SQH7	Peptidyl-prolyl cis-trans isomerase																									508870												7.9584	1	1	16.9							508870
A0A287SQQ8	Methylenetetrahydrofolate reductase																														2144100							3.488	6	1	7.2								2144100
M0YT49	Uncharacterized protein																			1907100																		4.6122	14	5	16.6					1907100
F2CV88	40S ribosomal protein S26	6747800		5299600		5174500	5589200		7251000	6328900			5823700	4898800	6289700					9960600	4480000			6005200	8254200	17244000	6565500		4612800			4507700	5398200	5502500		5185400	5604300	47.708	65	3	33.3	6023700	6004900	6076300	5594250	7220300	7129700	9474100	4952950
A0A287SR28	SERPIN domain-containing protein																																	15824000				27.453	36	11	2.3
A0A287SR97	SERPIN domain-containing protein	301270000	305570000	342870000	369280000	428590000	316140000	326880000	295450000	328520000	394370000	246310000	353190000	401990000	290580000	362620000	334340000	369220000	352330000	343090000	334630000	258740000	317790000	452320000	409110000	128790000	402630000	299940000	331140000	384010000	326910000	347390000	317300000	335400000	369940000	385720000	368790000	323.31	723	15	12.6	329747500	341765000	330597500	347382500	349817500	359490000	290625000	343902500
A0A287SRK2	Epimerase domain-containing protein																				3065400																	5.8183	16	1	6.7					3065400
A0A287SRP7	rRNA N-glycosidase																																325990					2.5572	20	8	9.6								325990
A0A287SRV7	Dihydrolipoamide acetyltransferase component of pyruvate dehydrogenase complex																									800420												2.7447	14	2	7.1							800420
A0A287SRS7	rRNA N-glycosidase	1055500000	751940000	1232000000	1113900000	1092900000	855880000	848110000	688050000	575010000	1113200000	869040000	1109200000	1261900000	846430000	1137200000	1203300000	1164500000	1095100000	964870000	1042000000	724460000	841740000	1014700000	1118600000	244750000	1339400000	1053800000	860320000	916390000	993530000	551830000	803680000	1050700000	954280000	958630000	754610000	323.31	2261	16	8.9	1038335000	871235000	916612500	1112207500	1066617500	924875000	874567500	816357500
A0A287SS50	Uncharacterized protein								2306700			1773700		1414300					1990400						1819500			1945900		2122400	2677700		2093400			1669800		10.197	38	13	5.7		2306700	1773700	1414300	1990400	1819500	1945900	2.29783e+06
A0A287SSP0	Uncharacterized protein																									680410												1.8194	1	1	10.2							680410
A0A287SUJ3	AB hydrolase-1 domain-containing protein							3235800	2651400				3977000	2563800																	6929200	3936200				3518400		4.9392	41	2	14.5		2943600	3977000	2563800				5432700
A0A287SUL2	FAA_hydrolase domain-containing protein				867440																																	1.6878	3	1	5.3	867440
A0A287SV15	AIRS_C domain-containing protein																									1569200												11.435	13	2	16							1569200
A0A287SV67	Uncharacterized protein															1447300																						2.1849	9	2	18.1				1447300
A0A287SV61	Uncharacterized protein																10846000										5539100											6.4919	33	18	0				10846000			5539100
A0A287SV62	Tr-type G domain-containing protein	246100000	228390000	220150000	207130000	228470000	249530000	216430000	232370000	215980000	247120000	206800000	227460000	233330000	239300000	251100000	256670000	211390000	269080000	266510000	222610000	220310000	192830000	256730000	244860000	223140000	244470000	265200000	241910000	217350000	251470000	198060000	194830000	235910000	238160000	229600000	244730000	323.31	1173	29	21.4	225442500	231700000	224340000	245100000	242397500	228682500	243680000	215427500
M0XM18	Uncharacterized protein		2061800		2441300				2260000																	4486100	2219000											8.8177	28	5	15.6	2251550	2260000					3352550
M0XGH1	Ferredoxin																																1119600					2.3356	12	1	22.9								1119600
A0A287SXI8	GAF domain-containing protein	2795800	3622500	3471000	3768400	3245800	2302900		2684800	2755700	3344800	3152500	4093300	4139900	3673000	4168900	4886100	2681500	3118200	2574500	3327900	2650500	4039400	2597100			3620300	2824900	3609700	2528500					2799200	2614700	3167400	40.641	108	5	17.6	3414425	2744500	3336575	4216975	2925525	3.09567e+06	3.35163e+06	2528500
A0A287SXZ6	Uncharacterized protein	2424000	4982800	3586100	5681300	3500600	4777300	9597000	6093300	6535800	4456500	5947100	4520400	4485600		3959100	3175900	4831900	4425500	3862600	4374600	4225800	4153200	4230800	3820800		4308000	3155600	3784300	3817900	3362100	4267300	3930300	5525900	4253600	2928800		11.137	94	5	19.9	4168550	5992050	5364950	3.87353e+06	4373650	4107650	3749300	3844400
A0A287SXX7	Uncharacterized protein	9504800	10143000	11826000		11621000	12430000	7980000	6345700	8674300	8749600	10822000	11500000	10612000	8630800	11698000	9091200	9103200	8655900	9457000	11157000	9652600	8715500	15170000	9502400	11761000	11427000	9640300	9086900	6902400	9979100	9412100	10302000	10773000	10817000	13229000	8682400	24.486	142	8	32.8	1.04913e+07	9594175	9936475	10008000	9593275	10760125	10478800	9148900
A0A287SZQ0	Uncharacterized protein															5225800													4705500							5283400		41.096	40	2	21.3				5225800			4705500
A0A287SZQ8	Nascent polypeptide-associated complex subunit beta																															506240						2.6158	12	2	29.3								506240
A0A287SZZ2	NB-ARC domain-containing protein																																908540					2.0071	7	2	5.4								908540
A0A287SZW8	Uncharacterized protein													1762800																								24.511	28	2	13.9				1762800
A0A287T046	Uncharacterized protein																				191780																	1.2858	7	2	6.9					191780
A0A287T075	Uncharacterized protein																									1886800												5.0574	2	2	15.6							1886800
A0A287T0X9	CYTOSOL_AP domain-containing protein																				783540																	11.81	7	1	27					783540
A0A287T115	Uncharacterized protein																																1966700					1.3606	16	1	0.6								1966700
A0A287T1J5	Uncharacterized protein																	483030																				1.72	10	2	7.5					483030
A0A287T216	Uncharacterized protein																												802820									3.8357	16	1	9.4							802820
F2DEW5	Predicted protein	12636000	12236000	5649400	9171300	18633000	8802000	7582200	8102400	12646000	9130800	14551000	10146000	9066800	6979300	12361000	9045100	9838800	10692000	13745000	11184000	11953000	21115000	10472000	6277200	9831700	8968400	11504000	7479900	8416400	7425700	15461000	12536000	16482000	12745000	13872000	8315800	323.31	163	8	21.3	9923175	10779900	11618450	9363050	11364950	12454300	9446000	10959775
A0A287T3H0	Uncharacterized protein										246960																											5.5192	5	6	7.4			246960
A0A287T4Z0	TPR_REGION domain-containing protein											1389600					977130													1061300		1402100						75.207	32	4	12.6			1389600	977130				1231700
A0A287T684	Aspartate aminotransferase																																301540					1.288	21	4	2.7								301540
A0A287T6G0	Acetyltransferase component of pyruvate dehydrogenase complex												2055300													4683400										2678300		28.385	32	6	24.6			2055300				4683400
F2DBR3	Ribosomal protein L37					6873300																																3.8591	28	2	20.4		6873300
A0A287T7V4	Peroxidase																		1214400																			1.8602	22	2	11.5					1214400
A0A287T7Y9	Histone H2A	58192000	67569000		121580000		18643000	12231000	15565000	17608000		27052000	10087000		12905000	55476000	41442000	161200000			10133000	77014000	70881000		38395000	16387000	11323000	23151000	43149000	97067000	38471000	30101000	113780000	15628000	36854000	65442000	15722000	25.673	80	5	0	82447000	1.54797e+07	18249000	3.66077e+07	85666500	6.20967e+07	23502500	69854750
A0A287T8J2	Carboxypeptidase																					5107100	4652700	4807300						7296900	6260700	9180600	9634300			3986300	4691600	166.64	45	7	24.7						4855700		8093125
A0A287T8X2	Catalase	5114400	6158900	8158000	4890400	4631600	4989900	6000800	9173100	6923100	4361300	6536700	7101700	5582700	8159600	7464000	6876300	4408800	6109100	6924400	6007900	7636100	8445500	7149600	7561800	5749800	8776100	7200600	6448400	12627000	10526000	8140100	9029300	6532100	7281300	6005600	8668900	120.59	205	10	31.2	6080425	6198850	6230700	7020650	5862550	7698250	7043725	10080600
A0A287T8P9	Histone H2B	40880000	49388000	32113000	47961000	39000000	48224000	64641000	54170000	45770000	48563000	52762000	46713000	56320000	53334000	52157000	39524000	42383000	41022000	39593000	53255000	49127000	49682000	44168000	53228000	88553000	52571000	50561000	49852000	63429000	61918000	69495000	71865000	47198000	37179000	46188000	40412000	116.61	124	4	34.4	42585500	51508750	48452000	50333750	44063250	49051250	60384250	66676750
A0A287TAH2	Uncharacterized protein																			7346700																		4.3397	3	1	34.6					7346700
A0A287TAN0	Uncharacterized protein																									3339800												1.9242	5	1	14.2							3339800
A0A287TBG4	rRNA adenine N(6)-methyltransferase																									1171300												2.078	2	1	7.3							1171300
A0A287TBT4	Uncharacterized protein																											371320										19.344	14	4	16.6							371320
A0A287TBU3	Eukaryotic translation initiation factor 3 subunit J																									668760												1.1979	1	1	12.2							668760
A0A287TC63	Uncharacterized protein	3852800	3807600	3895300	4533500	3641500	3747100	5993500	5977700	4875300	4959500	4638000	4124700	4487800	5035100	4334800	3872400	3221800	4021000	3584200	3773500	4129200	4638100	4115200	3669700	6946900	3893400	5628100	5004900	4254100	3563000	3948700	3518600	3840300	4746200	3717500	3048200	182.32	164	7	9.6	4022300	4839950	4649375	4432525	3650125	4138050	5368325	3821100
A0A287TCL5	Peptidyl-prolyl cis-trans isomerase	9391200	8056100	10532000	11571000	8115800	8775100	11289000	11817000	9848300	9063500	11308000	8907200	9559900	9893300	9304600	7855600	6962000	9968700	7440700	9388700	8248300	9181500		8253200	20728000	9560700	8888600	8657900	10111000	11160000	11310000	11114000	9465300	10015000	9745700	11551000	54.419	115	4	32.2	9887575	9999225	9781750	9153350	8440025	8561000	11958800	10923750
A0A287TDS5	Aldo_ket_red domain-containing protein		1689100		1751500							1530000		1826500	1515300		1313800					2102200			1445700	6553800				1584500	1700200	1752200						8.9011	47	3	10.5	1720300		1530000	1.55187e+06		1773950	6553800	1.67897e+06
A0A287TDV8	Aconitase domain-containing protein							3082400	2591100	2159300	2392700	2465000														2740900		2512300		2140500							1641900	8.9492	44	3	13.2		2836750	2339000				2626600	2140500
F2D4I8	Eukaryotic translation initiation factor 3 subunit F	1855800	1884600	2450900			1371600		1774400	1857800		1811600	2088500	1697700	1801300	1645400	3013700	1900900	1790300	1803800	1548500				1939800		2282500	1672000	1649200	1612200	1453200	1281200	1446000			1602200	2182500	36.223	67	3	19.2	2.06377e+06	1573000	1919300	2039525	1760875	1939800	1867900	1448150
A0A287TFB4	PUB domain-containing protein		451030																								335960											3.4068	16	2	17.1	451030						335960
A0A287TG02	Proteasome subunit alpha type					2336900	3552400	4050300	2781300	3939700	3367300	3062600	2906900	2015000	2981800	2312200	2688600	2883500	2660900		2645400	3435300	2975000		2314100	7876500			3197500	2235800	3334300	4369700	2562300	2570100	2458200	2841300	3247400	92.873	69	6	33.3		3180225	3319125	2499400	2.72993e+06	2.90813e+06	5537000	3125525
A0A287TGX1	Uncharacterized protein																																	1530400				40.73	36	5	2.7
A0A287TGX6	Uncharacterized protein					4908000	4767500								4440100	4455700					5224700				6805400		5370700				4009800	5843900	4471500	4622600		4029100	5456800	37.473	53	6	6.4		4837750		4447900	5224700	6805400	5370700	4.77507e+06
F2ELR7	Predicted protein																																	677330				3.2691	20	1	17.6
A0A287TIT0	Uncharacterized protein																									3515600												6.9775	3	3	11.3							3515600
A0A287XGK2	GHMP_kinases_C domain-containing protein																																	548830				9.6096	31	1	13.3
M0X5Z0	Uncharacterized protein	83646000	87900000	92142000	81434000	83394000	89403000	77283000	92646000	84356000	74434000	85548000	78607000	81846000	83393000	92484000	90155000	90601000	91959000	82978000	88657000	78645000	73701000	89557000	94079000	78078000	86965000	87764000	90193000	82135000	72212000	79137000	84632000	80662000	68130000	90446000	98377000	323.31	634	17	60.4	86280500	85681500	80736250	86969500	88548750	83995500	85750000	79529000
F2DQ10	26S proteasome non-ATPase regulatory subunit 2 homolog																											784000										2.9259	20	6	8							784000
A0A287TJF3	Histone H2A	9765800	9531300		7076900	8129300		7644500	6147200	4634700	4775500	9678000	5168300	8695500	5327800		10444000	10673000	13205000	8083800	9949900		9813800		5151300	9519100	8482500	7529500	10547000	9215000	16046000	6042700	10446000			5654000	4473800	23.008	92	6	4.9	8.79133e+06	7307000	6064125	8.15577e+06	10477925	7482550	9019525	10437425
A0A287TJH8	Histone H2A																																			7209100		6.3562	36	5	12.5
A0A287TKL3	PPM-type phosphatase domain-containing protein																								626100													9.726	18	2	12.8						626100
A0A287TLJ8	Uncharacterized protein																															443980						5.565	17	3	4.4								443980
A0A287TMA9	T-complex protein 1 subunit eta	9872200	9451200		3974300	7562100		4359600	8324500	6826900	5193300	8601700	9989300	10899000	9858500	9674100	9561300		13163000					12136000	7672400	7146900	8342700	5623500	5525900	9888900	6797800		7741400	8865300	6112300	11806000	6172000	72.311	89	7	23.9	7765900	6.74873e+06	7652800	9998225	13163000	9904200	6659750	8142700
A0A287TMF0	Uncharacterized protein																									21571000												109.51	16	6	26.6							21571000
A0A287TMI4	Uncharacterized protein	2518500						4213300	3391300		2911700	2746000	3917600	4090700	3966500	3086500	3600100	3159300	7237500	1576800	4809000		3769600	4275700	4636300		3208500		4740900		5846300		4712200	4971300	5154600	6272800	4008400	19.702	63	3	13	2518500	3802300	3.19177e+06	3685950	4195650	4227200	3974700	5279250
A0A287TMY0	Uncharacterized protein	3390400	3055400			2895700		1946000	3109500	3725200		1965300		2451600	3632500	2885000		1996300					2033900	2878700			3102200	2793600	2694000	1360800		2487700		3032700	1913100	2493300	2259200	311.73	67	5	23.8	3222900	2650400	2845250	2989700	1996300	2456300	2.86327e+06	1924250
A0A287TPC9	4-hydroxyphenylpyruvate dioxygenase																		873940								1092600											2.884	11	2	23.3					873940		1092600
A0A287TQ27	Uncharacterized protein																															976290						1.1757	1	2	1.7								976290
A0A287TTE4	Aldedh domain-containing protein		3839800				2303300	2304900	2726700													3005200			2040600	5466800				2551900	2523500	2000500						24.997	48	4	25.7	3839800	2.44497e+06				2522900	5466800	2.35863e+06
A0A287TTB0	Phosphoglycerate kinase	167680000	186390000	192730000	172990000	179090000	185460000	178620000	174700000	175650000	183230000	170100000	164070000	180520000	193340000	176560000	195070000	187910000	216790000	153670000	181410000	169750000	182810000	153750000	154950000	148260000	183410000	188980000	180490000	164860000	145490000	177130000	168680000	177080000	170840000	180640000	171000000	323.31	705	20	46.2	179947500	179467500	173262500	186372500	184945000	165315000	175285000	164040000
A0A287TTQ7	Uncharacterized protein																									535140												3.2821	2	1	10							535140
A0A287TUA5	Asp_protease domain-containing protein																																			850430		9.9431	33	3	31.4
A0A287TUP5	AB hydrolase-1 domain-containing protein																		744960																			22.73	7	1	6.8					744960
A0A287TV82	Fumarylacetoacetase											859680																1167000	1102500				880250					21.465	41	3	14.1			859680				1134750	880250
M0Y819	Citrate synthase	2019900									1814800																			1857400	2321800							17.425	29	6	19.5	2019900		1814800					2089600
A0A287TXU0	AAA domain-containing protein								929460																			709480										3.1274	13	4	16.4		929460					709480
A0A287TZP9	Aminopeptidase								1543900	1273500																											2070600	13.959	31	3	9.7		1543900	1273500
A0A287U239	Uncharacterized protein																	165400																				1.3787	4	1	11.3					165400
F2D510	40S ribosomal protein S24																								3157200	9266600						3221400						4.9133	30	3	17.5						3157200	9266600	3221400
A0A287U3J1	Prohibitin																														847390							1.8464	9	1	6.7								847390
A0A287U3J7	Isocitrate dehydrogenase [NAD] subunit, mitochondrial									2476100												3721500		3011100		4894300				4488000								12.997	27	4	33.3			2476100			3366300	4894300	4488000
A0A287U4S6	ATP synthase subunit beta																			5443100																		2.5246	3	2	10.7					5443100
M0XII1	Peptidyl-prolyl cis-trans isomerase								1823600			1118700								1701300											1359800		1641400					36.719	31	2	16		1823600	1118700		1701300			1500600
F2DLH6	Small nuclear ribonucleoprotein Sm D1																									314370												2.4007	2	1	17.5							314370
A0A287U5F9	Uncharacterized protein		2704600	3442100				3771000		2910300		3092200		3429700	3432400	2807100	3542400	3016200	2964700	2636300	3175900			3034100			3457900	3162800		2872400	2481300	2146300		2569300			2785500	38.696	62	4	25	3073350	3771000	3001250	3302900	2948275	3034100	3310350	2500000
A0A287U5U2	Uncharacterized protein																									2039500												68.042	1	1	11.9							2039500
A0A287U6A1	Uncharacterized protein	33278000	19281000	20226000	18281000	17538000	19422000	19491000	21573000	11041000	17456000	20351000	15090000	20448000	15635000	17727000	13489000	16776000	18417000	11343000	14238000	15583000	18933000	19096000	17220000	32680000	16006000	19632000	9787700	15539000	39020000	11532000	16539000	20292000	18832000	14958000	18013000	98.901	147	7	14.9	22766500	19506000	15984500	16824750	15193500	17708000	19526425	20657500
A0A287U754	Elongation factor Tu	574240	516260	577460	488640	379530	497320	202590		335700	577150	502640	516240	550720	678560	686000	705900	605580	559530	495850	499300	617810	454440	559550	601550	475630	638250	792490	623190	666090	787870	371260	712650			744490	472630	44.683	82	4	21.9	539150	359813	482932	655295	540065	558338	632390	634468
A0A287U7R7	Glyceraldehyde-3-phosphate dehydrogenase	557890000	536780000	584830000	581790000	705280000	603080000	704410000	668370000	671580000	628830000	592320000	570430000	695740000	679550000	685850000	692050000	621890000	635620000	655900000	609260000	569850000	685400000	599330000	597920000	592780000	661090000	648680000	664330000	521140000	492550000	621530000	594530000	678740000	664860000	686140000	645620000	323.31	1199	26	67.1	565322500	670285000	615790000	688297500	630667500	613125000	641720000	557437500
A0A287U8N8	Eukaryotic translation initiation factor 2A																1688500					2379100							1694100									14.426	19	2	13.7				1688500		2379100	1694100
A0A287U8Y6	Uncharacterized protein							1877400	2140200															3998200														15.734	21	5	16.9		2008800				3998200
A0A287U928	GrpE protein homolog																																1933200					93.484	4	1	6								1933200
A0A287UAN6	Succinate--CoA ligase [ADP-forming] subunit beta, mitochondrial	14121000	2300300	3059500	3625100	2121800	2836700	3465000	3013900		3841500	2956400	3098700	3705100	3337900	2723600	3075700	2661500	2301100	2437700		2888200	2845800	3069200	2727400	5788100	4155400	3322300	2785700	3612100	3386800	3079500	2717400	3567700	2763600		9931100	19.281	94	6	18.2	5776475	2859350	3.29887e+06	3210575	2.46677e+06	2882650	4012875	3198950
A0A287UBZ4	CN hydrolase domain-containing protein																										581680											4.2852	2	2	9.6							581680
A0A287UD99	Uncharacterized protein								2197300																													3.6229	19	3	21.7		2197300
A0A287UDA4	Uncharacterized protein													1707500																								6.2022	33	2	5.2				1707500
A0A287UEQ6	Ubiquitin carboxyl-terminal hydrolase																															2617800						2.1954	24	1	10.8								2617800
A0A287UED7	Aconitase_C domain-containing protein	1942100			2772000		2369400	3221200		2524500	2438600			2690100	2073800	2115400	2244600		2413100	1716200	2182400		2404700		2465400	3214500		2107500	2020700	2248800	1527100	1832200	2375300		2425000	2376100		10.678	69	5	31	2357050	2795300	2481550	2280975	2103900	2435050	2.44757e+06	1995850
A0A287UF89	Glutathione peroxidase									10303000					9367100																							146.51	69	4	8.1			10303000	9367100
A0A287UF91	Peptidase_S8 domain-containing protein																									693480												35.324	5	2	4.4							693480
A0A287UFJ7	Uncharacterized protein		1139000																																			1.9245	29	2	40.3	1139000
A0A287UHP9	M20_dimer domain-containing protein																									2374800												45.429	5	3	24.1							2374800
A0A287UHQ2	Uncharacterized protein													2756700			3191600					5239600																11.311	28	3	32.6				2974150		5239600
A0A287UJU1	Uncharacterized protein	4486100	3405000	3128600	3478800	3020400			2853300	2544000	2623700		2834000	3165600	3562900	2600000	2819800	3693500	2405800		3708100		2226300	2338400	2768700		3484100	2950700	4504800		1761800	2079100			2340000	2940200	3268400	9.5497	77	5	31.6	3624625	2936850	2.66723e+06	3037075	3.26913e+06	2.44447e+06	3.64653e+06	1920450
A0A287UK56	Usp domain-containing protein																																338520					1.3922	20	1	10.1								338520
A0A287UKL3	PDZ domain-containing protein							2611600																														15.683	18	5	9.3		2611600
M0XHQ2	Pyrophosphate--fructose 6-phosphate 1-phosphotransferase subunit alpha	3470100	3484500	3401000			3462400	4185500		3760000	3824400	3518800	3160100	4274800	3897400	3610600	5133200	3462800	3258100					4384300	3722800	3915700	4344800	3441800	3718800	2889800	2726500		3367400	4106100	3516200		4764200	65.945	89	7	21.1	3.45187e+06	3823950	3565825	4229000	3360450	4053550	3855275	2.99457e+06
A0A287UKZ2	Uncharacterized protein																									346360												1.8698	1	1	11							346360
F2E3V3	Predicted protein	1416600							1139400					1409800	1278900	1303700	1125000		1188400								1579600											5.1583	33	3	19.4	1416600	1139400		1279350	1188400		1579600
A0A287UM33	Uncharacterized protein							2422200	1132900			1660100														1672700												68.666	32	1	5.9		1777550	1660100				1672700
A0A287UM58	Uncharacterized protein																																		3522300			11	34	3	2.5
A0A287UMM7	Acetolactate synthase														736000																							1.1491	3	1	9.7				736000
A0A287UP01	Glutamine synthetase	6849700	8872800		6675100			8960100	10697000	7165900		6228800	5649700	7404700	10984000	5546200	6098200		8770400	8036800	9007400	17624000	8558900	11356000	7730300	6011100	8984800	5640000	11362000	16392000	18062000	12948000	16115000	7798200	10989000		9659700	52.553	138	7	26.8	7.46587e+06	9828550	6.34813e+06	7508275	8.60487e+06	11317300	7999475	15879250
A0A287UP21	DHO_dh domain-containing protein																																	1879800				2.5273	27	1	5.5
A0A287UPL7	Uncharacterized protein																														184460							3.2804	23	1	6.5								184460
A0A287UPB7	Uncharacterized protein																										4854100											1.2026	1	1	21							4854100
A0A287UPG1	Annexin				1296400									1137000																860950								2.1166	23	3	6.2	1296400			1137000				860950
M0XRX1	Fn3_like domain-containing protein														1829600							4628300		2951900	3384400					7485400	5491400	6922400	2974900					4.6345	40	5	10.5				1829600		3.65487e+06		5718525
A0A287UR76	Uncharacterized protein																		280210																			6.7958	0	1	1.4					280210
A0A287URB5	AD domain-containing protein																														1292600							6.2324	4	2	17.8								1292600
M0VT27	Peptidylprolyl isomerase						3225600	3842300	4554500					3117600			4528600				3333800	3869500			3095800	4345400		2315000							5951800		4837700	32.668	49	3	30.4		3.87413e+06		3823100	3333800	3482650	3330200
A0A287UT09	AAI domain-containing protein																																1417900					12.073	13	1	10.6								1417900
A0A287UTQ8	Alpha-amylase																					91947000	99669000	114260000	103840000					259650000	212520000	285520000	293490000	28291000	23093000	20648000	32949000	318.16	190	20	45.8						102429000		262795000
A0A287UUN5	PALP domain-containing protein																										1550700											17.563	17	2	14.4							1550700
A0A287UVI5	tRNA_edit domain-containing protein																																845920					9.297	50	2	20.4								845920
A0A287UVQ9	Uncharacterized protein																														1610800							1.959	8	3	22								1610800
A0A287UVS4	MsrB domain-containing protein																																	1162400				22.193	16	1	18.9
A0A287UW09	Alpha-amylase																					18012000	15153000	25068000	24587000					43547000	49763000	76321000	70616000			6868200	9102700	85.762	55	15	38.4						20705000		60061750
A0A287UXN3	Uncharacterized protein																															2332600						2.0605	3	1	9								2332600
A0A287UY47	Uncharacterized protein																														1532400							137.76	6	4	24.1								1532400
A0A287UY80	AAA domain-containing protein																			428580																		1.3722	4	1	3.5					428580
A0A287UZ57	Uncharacterized protein																									726900												2.2291	7	2	19.3							726900
A0A287UZC5	Deyhydrin 4			357750																																		1.4542	2	1	6.9	357750
A0A287UZW0	Nudix hydrolase domain-containing protein																	5383800																				2.4611	6	1	6.2					5383800
A0A287V000	Cytochrome b5 heme-binding domain-containing protein										1267300																											6.5292	7	2	25.5			1267300
A0A287V1M4	PPM-type phosphatase domain-containing protein																																			2261100		4.4806	29	2	15.9
A0A287V2G5	Aldedh domain-containing protein	18361000	15412000	15796000	18649000	14287000	15486000	27410000	22517000	18881000	19736000	15624000	18298000	22806000	21252000	22283000	26799000	20970000	18534000	19488000	19785000	18567000	18855000	21894000	18114000	16360000	24047000	19977000	19371000	18972000	17682000	18909000	16799000	17265000	16468000	16428000	17202000	92.955	238	11	38	17054500	19925000	18134750	23285000	19694250	19357500	19938750	18090500
A0A287V2I9	AAA domain-containing protein	2663000			2832400			3504600	1711400	2906600		2558100	1865400		2430500								2049000	1953900		4939100			2729700	3129800	2573500							50.002	44	6	18.8	2747700	2608000	2.44337e+06	2430500		2001450	3834400	2851650
A0A287V336	PKS_ER domain-containing protein																																1832700					15.394	3	2	12.6								1832700
A0A287V373	Uncharacterized protein	475300000	457200000	453630000	381810000	484280000	505830000	580760000	545400000	538300000	462600000	470300000	521080000	456810000	443860000	449420000	454590000	440660000	413030000	507190000	483870000	507830000	570750000	452210000	482180000	273520000	448480000	518670000	470270000	509590000	409830000	654680000	507400000	479300000	491680000	447950000	493710000	323.31	996	17	39.9	441985000	529067500	498070000	451170000	461187500	503242500	427735000	520375000
A0A287V3D2	Fe2OG dioxygenase domain-containing protein																																	881030				2.8407	13	1	14.8
A0A287V4Y4	Uncharacterized protein		4199800		1295900				2195600	2053100		5798100	4700500	3929600		2560200			3919200		4623700	7032500		2961800		2921200			3355300	7990100	9168300		4618000			5348900		36.346	60	4	24.1	2747850	2195600	4183900	3244900	4271450	4997150	3138250	7258800
A0A287V521	Uncharacterized protein		5335000			4559200			5666500	7213600			3735300	6135000	5544900	4877100	6313200		5011000		5153200		5319200	5077600	5476800	10165000	5704400	5792500		5717900	6064000	5056300	5070500		4874700	4166700		9.1922	78	7	15.3	5335000	5112850	5474450	5717550	5082100	5291200	7.22063e+06	5477175
A0A287V5X7	Uncharacterized protein	23669000	19779000	21070000	21594000	28406000	25660000	26263000	25317000	20537000	20110000	21169000	22371000	26158000	22489000	22305000	21903000	22667000	22429000	18302000	22279000	28820000	32166000	26254000	27437000	26712000	23191000	20660000	20585000	35045000	31539000	31180000	34919000	24603000	25795000	29403000	28608000	323.31	320	11	38	21528000	26411500	21046750	23213750	21419250	28669250	22787000	33170750
A0A287V715	Uncharacterized protein								1986100																	10668000					4522300							20.434	17	3	20.8		1986100					10668000	4522300
A0A287V7D1	Aconitate hydratase	22084000	22178000	20476000	24386000	21087000	20921000	33822000	31116000	24688000	25137000	25762000	27662000	27629000	27882000	23328000	27899000	21395000	26990000	24952000	22122000	28029000	24829000	25883000	25547000	22367000	31746000	26379000	24313000	31909000	32152000	35333000	29932000	30350000	27703000	25550000	28648000	323.31	461	20	18	22281000	26736500	25812250	26684500	23864750	26072000	26201250	32331500
A0A287V735	Uncharacterized protein		2089800	1902100	1569800		1727600	1032300	1519300	1237300	1686000	1779700	1768800	1558000	1503000	1549900	1481600	1894500	1200300	2179000	1534200	2587700	2144800	1765800	2058400	2150300	1740300	1488300	2233500	1603000	1231100	765260	1206800	1169500	1031300	1740800	1741200	46.335	117	6	18.6	1853900	1426400	1617950	1523125	1702000	2139175	1903100	1201540
A0A287V788	Histone H2A					1230700		2287200			2292300	5255200		1139500		5983400		3180800	2477900			2745900		7793400	4278900	4164000	2045100	4041800		3625300	3497800	3467900	2205700		8518600	5125600	5440100	37.415	53	4	36		1758950	3773750	3561450	2829350	4939400	3.41697e+06	3199175
A0A287V798	Uncharacterized protein																									127780												4.6035	1	1	20.5							127780
A0A287V9D1	Peptidase_M3 domain-containing protein			10150000	4188400	7403600		4768500	7316200	7657700		5623300	4394100		4567700	9113400	6472300		8973400	8955500	8316200	6458400	8554500	6253800	7905100	6580300	8424300	6155700	5202400	6989700	5821000		5715500	5508300	5781600	7369800	6613100	323.31	92	8	18.5	7169200	6496100	5891700	6717800	8.74837e+06	7292950	6590675	6175400
A0A287VC21	Uncharacterized protein																																	2398500				5.1433	37	2	15.7
A0A287VE97	PMEI domain-containing protein																																	105260				27.817	32	1	5.9
A0A287VEG4	Uncharacterized protein																														855750							11.14	23	1	4.5								855750
M0VF49	6-phosphogluconate dehydrogenase, decarboxylating	12291000	13219000	13466000	17333000	17442000	14043000	17082000	17803000	15085000	13132000	15105000	16522000	19843000	19581000	17254000	19418000	15625000	16865000	15131000	15541000	16390000	11602000	16674000	15290000	14767000	18426000	16823000	17376000	17217000	17137000	14318000	15551000	13901000	13675000	14401000	15734000	89.462	208	12	29.6	14077250	16592500	14961000	19024000	15790500	14989000	16848000	16055750
A0A287VF64	Uncharacterized protein	4158800	6066900	4604100	3858800	4412500	4234100	4850300	5502500	4601500	2941000	3991600	5037700	3917200	3673100	7703300	3855300	3852500	5175700	3492000	3507200	4631000	2840700	3925000	5664500	9318400	5059100	4406300	4223000	4831800	7517200	3260700	5493900	4062600	3146000	4094300	3132000	218.39	167	9	24.3	4672150	4749850	4142950	4787225	4006850	4265300	5751700	5275900
A0A287VFX7	Peptidase A1 domain-containing protein	5451700	7042800		7363000	3496500	4840100	7664900	7258800	6116300	5356000	5214900	6112400	5438000	6997100	4290500	4708500				5126100	17973000	16708000	13714000	4419400	9499900	7729900	6393100	6179100	23902000	27269000	39461000	32723000	8030700	10332000	9052000	11906000	71.977	97	8	16.8	6.61917e+06	5815075	5699900	5358525	5126100	13203600	7450500	30838750
M0YLG3	Uncharacterized protein									446130																												3.1249	1	1	29.1			446130
A0A287VG88	CBM20 domain-containing protein				2522000		5421300	2822600	3657400	4026900		3915600	4200700		4738600		3326900		3201500									4642500	4245300	3306400	1559600					4472900	2929000	8.9207	56	5	7.7	2522000	3967100	4.04773e+06	4032750	3201500		4443900	2433000
A0A287VI11	Uncharacterized protein	38681000	24780000	35925000	26746000	26997000	34217000	20050000	20837000	13972000	25883000	39530000	19816000	48915000	22075000	19835000	46799000	28670000	38454000	54132000	38224000	33236000	42653000	105970000	26482000	15686000	27806000	40283000	30630000	73222000	96408000	31227000	22435000	18335000	53365000	22276000	25207000	88.973	136	5	17.1	31533000	25525250	24800250	34406000	39870000	52085250	28601250	55823000
A0A287VIS5	Uncharacterized protein																									1351400												7.4838	2	2	24.9							1351400
C3W8L9	Starch synthase, chloroplastic/amyloplastic	78899000	78714000	62876000	62987000	99618000	91383000	184250000	176310000	109540000	93761000	158760000	88044000	80020000	107000000	95730000	90451000	99261000	85954000	82306000	96183000	101330000	78411000	85359000	82620000	82833000	78721000	88442000	85253000	76485000	59763000	106630000	91664000	71891000	98337000	90394000	102630000	323.31	722	18	38	70869000	137890250	112526250	93300250	90926000	86930000	83812250	83635500
A0A287VV58	Ribosomal_S10 domain-containing protein	15201000	15088000	14792000	19701000	14627000	14793000	19470000	15249000	16952000	16622000	15784000	14935000	16071000	18694000	17655000	15495000	13975000	13946000	11520000	15554000	17482000	17673000	14910000	15998000	41382000	19250000	20243000	17452000	14130000	16314000	15062000	14073000	14516000	18479000	17018000	14742000	8.5832	133	3	24.4	16195500	16034750	16073250	16978750	13748750	16515750	24581750	14894750
A0A287VK33	TRANSKETOLASE_1 domain-containing protein	5530300	5535400	5010500	5870500	5398300	6025400	11530000	9974500	7608400	6062200	7569400	7197300	6985200	6374800	6672000	7184000	6040100	6574500	5276300	7008100	6049200		6009000	5849000	7010200	7012500	5750600	6407100	7020200	7033700	5698400	6472100	5660000	6686500	5459700	6915500	118.09	160	10	23.8	5486675	8232050	7109325	6804000	6224750	5.96907e+06	6545100	6556100
A0A287VK78	Uncharacterized protein	4410600	5675700		3053200	3833500	5246400	7377600	8267000	5560400	3339400	6216200	4064700	4732400	5849900	3941900	4918800	6154100	4891000	2846900	6119200	7140400	6171200	5904500	5834800	2928700	5979700	6062100	6427100	10799000	9102300	10844000	9093800	5750200	7060400	7402300	8180700	271	153	14	26.3	4.37983e+06	6181125	4795175	4860750	5002800	6262725	5349400	9959775
A0A287VLJ7	AAI domain-containing protein	366150000	365200000	406630000	361840000	434860000	413750000	495510000	491520000	577070000	533120000	420280000	478440000	459590000	510100000	377800000	468240000	469450000	434230000	389390000	482820000	414590000	404770000	348740000	357560000	301100000	405420000	405120000	466170000	327060000	282590000	497610000	405880000	498490000	457160000	506420000	537640000	129.35	816	7	62.2	374955000	458910000	502227500	453932500	443972500	381415000	394452500	378285000
A0A287VLQ6	Coatomer subunit beta	684570									896370																	637990							623900			9.8488	35	3	4.1	684570		896370				637990
A0A287VMY8	Uncharacterized protein							3518500	3862200							2539300																						35.121	37	9	16.6		3690350		2539300
A0A287VP11	Uncharacterized protein																									2942600												4.6038	9	3	16.5							2942600
A0A287VPK6	Profilin																																	1570600				1.258	7	1	12.6
A0A287VR59	Histone domain-containing protein																																358210					1.4349	4	3	20								358210
M0YLD7	Starch synthase, chloroplastic/amyloplastic							3530800																														54.741	15	3	8.4		3530800
M0VYV9	Uncharacterized protein								1426800																													9.0204	3	1	14		1426800
F2E2W5	Predicted protein																														1431300							15.447	13	1	7.5								1431300
A0A287VTU9	AAI domain-containing protein																									649340												40.594	1	1	8.8							649340
A0A287VU10	40S ribosomal protein S30																																	1459800				16.08	38	1	16.1
A0A287VUA9	Uncharacterized protein																							3420100						5504200	3351600	3831400	2963900					142.22	36	8	14.4						3420100		3912775
A0A287VUZ1	Uncharacterized protein											391620	329110	350020		378030	297120		330590								272460	311790	363650							292520	388440	9.8215	36	2	8.7			360365	341723	330590		315967
A0A287VWP0	Histone H2A							1804900																														1.4267	21	6	8.1		1804900
F2D6E9	Predicted protein															1126900			1657000								1127600											107.86	23	4	24.1				1126900	1657000		1127600
A0A287VYW6	Sucrose synthase	356830000	349600000	459780000	321550000	426580000	421710000	377850000	380590000	401530000	390910000	393100000	369180000	375540000	304360000	398350000	367770000	406810000	379170000	433250000	382290000	290730000	379900000	382350000	405350000	165030000	386540000	424210000	346870000	295230000	242530000	301900000	279140000	374000000	300410000	330590000	401140000	323.31	1699	51	58.7	371940000	401682500	388680000	361505000	400380000	364582500	330662500	279700000
A0A287VYY4	SCP domain-containing protein																													2865600		3332800						1.7118	15	3	14.5								3099200
A0A287VYZ7	3-oxoacyl-[acyl-carrier-protein] synthase																													889090								13.404	4	3	10.1								889090
A0A287VZL5	Flavoprotein domain-containing protein																													2187900								141.33	29	1	7.5								2187900
A0A287W070	T-complex protein 1 subunit delta	1548200			2001900			2015100	2476800	2012200	1470000	1547200			1537400	1287300			1992600		1385000				2194300	6507200	923960	1976300	1285900		1941100	1283900	1526900	1881200			2132800	221.68	72	6	20	1775050	2245950	1.67647e+06	1412350	1688800	2194300	2673340	1.58397e+06
A0A287W0A8	AAI domain-containing protein	1547700000	1772200000	2553300000	1413400000	1682300000	1785600000	2461000000	1747800000	2200300000	2114100000	1960200000	1705500000	1796600000	1830000000	1539500000	1373200000	1756100000	1452700000	1955500000	2047300000	1841600000	1723300000	1453500000	1768900000	1375000000	1389700000	1501800000	2050600000	1512600000	1219700000	1943300000	1650800000	1933000000	1900300000	1815500000	2080700000	60.16	581	10	58.3	1821650000	1919175000	1995025000	1634825000	1802900000	1696825000	1579275000	1581600000
A0A287W1X7	Cupin type-1 domain-containing protein																														1321700							1.6093	1	1	16.9								1321700
A0A287W4F7	Starch synthase, chloroplastic/amyloplastic						1991400		3633300			2561600																										10.059	28	8	18		2812350	2561600
A0A287W5G1	Uncharacterized protein																																2581500					3.0163	4	1	19.9								2581500
A0A287W6Y8	Pyrophosphate--fructose 6-phosphate 1-phosphotransferase subunit beta	119170000	127530000	136850000	105770000	128830000	116830000	109060000	113550000	108810000	112930000	114530000	113940000	125630000	113330000	111710000	119200000	129580000	128060000	151500000	129220000	120660000	109630000	117190000	119350000	53878000	123730000	127270000	133910000	108050000	101250000	115510000	99046000	119620000	121890000	128140000	159820000	323.31	776	21	56.3	122330000	117067500	112552500	117467500	134590000	116707500	109697000	105964000
A0A287W6W0	Pyruvate dehydrogenase E1 component subunit alpha																									4515300												8.2905	2	2	8.3							4515300
A0A287W884	Uncharacterized protein	2593300	2783000		3266600	4493900	3566500	1256000	2202100	2324700	3716100	2262500	2785000	4158500		4632800	2222200	5178400	4080700	3121800		3909000	3317700	3278600	3002800		3433200	3410700	2572700	4050600	1769900	2072300	2885600	4533600	3177000	2608200	3212400	53.63	119	8	11.8	2.88097e+06	2879625	2772075	3.67117e+06	4.12697e+06	3377025	3.13887e+06	2694600
A0A287W7J8	Uncharacterized protein							1564800																														2.3723	8	2	8.6		1564800
A0A287W8X1	Aldedh domain-containing protein		2649400				2115400	2231300	3079200	2328600	2057900	2376900	1855900		2390800	2491700	2334400		1605500	2456500	2607300		2624600	3126900	3007200	2726000	2951200	3113700	2294300	4490200	4714700	3914700	3816300			2629500	3065800	107.24	88	7	26.5	2649400	2475300	2154825	2.40563e+06	2223100	2.91957e+06	2771300	4233975
A0A287WB07	Uncharacterized protein																														66966							2.5538	11	1	5.2								66966
A0A287WBC9	Peroxidase																									2245200												1.1546	2	2	6.8							2245200
A0A287WBF7	Uncharacterized protein	84862000	80639000	84476000	84431000	84272000	75976000	56646000	54632000	63880000	86057000	62249000	86656000	105760000	86762000	101560000	112860000	106100000	100380000	123280000	94429000	80684000	70956000	83845000	96404000	30817000	103500000	90648000	79744000	72554000	82080000	59361000	72580000	106730000	95561000	80724000	88059000	323.31	463	13	84.4	83602000	67881500	74710500	101735500	106047250	82972250	76177250	71643750
A0A287WBW1	Uncharacterized protein																											27284000										2.0298	36	2	12							27284000
A0A287WCD0	Uncharacterized protein			23071000				16995000																														2.4917	37	2	33.7	23071000	16995000
A0A287WD58	Uncharacterized protein																																	159660				21.79	23	1	5
A0A287WDC4	Formate dehydrogenase, mitochondrial	54493000	53226000	50522000	55433000	62621000	54738000	72009000	62797000	67334000	65130000	60819000	60987000	70471000	69523000	59555000	63238000	55224000	60207000	52690000	59042000	54092000	59530000	55765000	53807000	50369000	64045000	73787000	61175000	54762000	54892000	49082000	54606000	62398000	67273000	63810000	56614000	218.26	463	13	63.9	53418500	63041250	63567500	65696750	56790750	55798500	62344000	53335500
A0A287WDL0	Uncharacterized protein		1355300	1756600		4523800		946820	1394100			1918100		2287900			2924100				2199000									913510					1859000			3.2164	45	4	14.9	1555950	2288240	1918100	2606000	2199000			913510
A0A287WEU0	Uncharacterized protein																													5934800	1992900							30.148	9	2	19.6								3963850
A0A287WF55	Uncharacterized protein	22340000	16325000	20270000	19910000	18175000	20228000	28464000	26035000	29120000	21031000	28339000	24170000	24023000	21440000	23109000	20060000	22446000	18268000	19373000	20408000	21341000	22370000	22244000	21301000	26707000	21220000	25029000	20392000	16431000	19823000	15540000	19341000	20441000	21104000	18200000	20615000	137.82	238	11	8.7	19711250	23225500	25665000	22158000	20123750	21814000	23337000	17783750
A0A287WF61	HATPase_c domain-containing protein																												2242200									7.9691	3	3	37.5							2242200
A0A287WFH6	Uncharacterized protein																																952650					2.9297	15	1	4.7								952650
A0A287WFW6	Uncharacterized protein																																	869660				3.9414	34	1	11.1
A0A287WGQ4	M20_dimer domain-containing protein																				1363400																	10.513	8	1	3.5					1363400
A0A287WHM1	Uncharacterized protein																															2701400						23.518	0	1	3.2								2701400
A0A287WIC0	Peptidylprolyl isomerase	3149400	2788900	2606400	3390700	3594600	4082500	3448600	3518800	3496900	3900700	3152600	3628900	3156500	3488700	2970900	3441100	2754600	3643500	3045300	2575800	2937900	3351100		3160100	4131600	3961800	3404200	3355700	2394500	2707800	3002000	3671300	2598200	3657000	2841800	3079400	18.105	108	5	12.1	2983850	3661125	3544775	3264300	3004800	3149700	3713325	2943900
A0A287WJG0	Uncharacterized protein	9048100	7608000	7580600	8411400	8320200	7001300	9930300	9199700	9710100	7701400	9018100	8357300	8047900	10664000	8850500	10841000	9664000	9229400	9179700	9261100	7682300	8252600	7973300	7221100	21456000	9451000	10179000	10252000	6522800	8265800	8962600	9316400	9301300	8200900	8318100	7027300	10.783	164	4	19.9	8162025	8612875	8696725	9600850	9333550	7782325	12834500	8266900
A0A287WJD8	Uncharacterized protein																377390																					1.6422	3	2	8.4				377390
A0A287WK03	Uncharacterized protein							2639600	2669700	2092400												2071600						1891800		2209400	1906900	2309500					2313700	46.387	34	5	18.9		2654650	2092400			2071600	1891800	2.14193e+06
A0A287WJQ6	NTF2 domain-containing protein									1792200									1233800																			7.6514	25	4	45.7			1792200		1233800
A0A287WJY4	zf-Tim10_DDP domain-containing protein																																	559780				10.903	14	1	26.8
A0A287WK02	Pyruvate dehydrogenase E1 component subunit beta															2080400			1825300								2772800					1868700						6.8371	25	4	3.3				2080400	1825300		2772800	1868700
A0A287WKE2	rRNA N-glycosidase	21555000	29505000	36645000	39931000	108100000	118330000	12844000	18186000	12528000	24428000	32719000	25914000	30321000	23750000	34729000	45491000	105130000	33836000	25204000	31339000	25974000	26350000	202820000	167090000	10052000	39969000	45348000	24176000	23121000	59681000	12754000	19742000	54297000	58442000	29962000	37653000	290.57	364	15	8.9	31909000	64365000	23897250	33572750	48877250	105558500	29886250	28824500
A0A287WLE2	UBX domain-containing protein																									223360												2.4057	1	1	5.2							223360
F2CYT1	Predicted protein	16319000	21384000	16372000	17988000	24207000	14067000	23283000	23844000	16452000	17566000	16897000	20216000	21859000	16328000	19063000	18526000	25298000	17624000	26619000	18769000	20932000	16007000	16824000	19462000	15068000	17686000	17233000	18695000	19669000	17646000	15228000	22172000	24717000	21720000	20922000	14567000	32.734	235	8	24.2	18015750	21350250	17782750	18944000	22077500	18306250	17170500	18678750
A0A287WLW1	PEROXIDASE_4 domain-containing protein											1740200																								2014200		2.8724	19	2	10.6			1740200
A0A287WLX3	Acyl carrier protein																															1078400						2.698	10	1	11.5								1078400
A0A287WLX9	Uncharacterized protein																									311530												3.1335	2	1	12.4							311530
A0A287WMZ3	Pyr_redox_2 domain-containing protein															3111000																						5.8779	5	1	2.9				3111000
F2E390	Ribosomal protein			3501000		2474000	2854800	3610600						4996500					3759500	3594500																		10.688	49	4	8.3	3501000	2979800		4996500	3677000
A0A287WNK8	Uncharacterized protein									2110200																	2079700											62.788	18	4	15			2110200				2079700
A0A287WNB7	Carboxypeptidase													1636300	1504800	1837300						4136900	3754400	4731800	4108100		1541100		1661600	10343000	8170400	12759000	11209000		2061000	2421800	2628800	36.517	62	5	20.8				1.65947e+06		4182800	1601350	10620350
A0A287WNG9	Superoxide dismutase [Cu-Zn]	39244000	38474000	30815000	39062000	46898000	37479000	34244000	36311000	41513000	36245000	50781000	36736000	56986000	45290000	38765000	46571000	38225000	50659000	51183000	40537000	39767000	40908000	44462000	43218000	28217000	42868000	46694000	32322000	42511000	32837000	47472000	39722000	34344000	46167000	55699000	28306000	133.16	270	5	38.7	36898750	38733000	41318750	46903000	45151000	42088750	37525250	40635500
A0A287WNP6	Uncharacterized protein																				590260																	1.4352	2	1	9.5					590260
A0A287WPF1	Uncharacterized protein																																	1875300				80.702	20	1	11.4
A0A287WQ67	Polyadenylate-binding protein	9666900	11587000		5501000	8192600		4803600		4932300	6371800	8545600	8607000	9160000	7679900		11275000	6243000	11179000	9649600	9979400	7484000	10302000	7066800		5954400		7560400	9919600	5613100	5323300		10457000	7666800	7872400	11709000	10214000	86.591	78	7	15.9	8918300	6498100	7114175	9.37163e+06	9262750	8.28427e+06	7.81147e+06	7.13113e+06
A0A287WRF0	GYF_2 domain-containing protein																										3623700											1.3048	1	1	2.9							3623700
A0A287WSB2	CS domain-containing protein	3115200	2085700					2773000		2879000			2862400		2329500	2398900							2506900	2325800	2971300	6806400		3386100	2331100	2292300	3407900	2059300	2712000				2549400	10.476	59	4	21.6	2600450	2773000	2870700	2364200		2.60133e+06	4.17453e+06	2617875
A0A287WSU3	Uncharacterized protein				3335400			5505500			4877300	4525200	3174300	4124300	4014100		5307300		5112900		7089200						2897600			2865000				4003800		6418300		14.899	56	8	25.1	3335400	5505500	4.19227e+06	4481900	6101050		2897600	2865000
A0A287WU76	Uncharacterized protein									6568900																												5.0479	14	5	28.9			6568900
A0A287WUN9	Uncharacterized protein																															392690						1.9271	7	1	12.3								392690
A0A287WUW5	Dihydrolipoamide acetyltransferase component of pyruvate dehydrogenase complex																		409140																			1.218	4	1	5.4					409140
A0A287WVJ1	Pyr_redox_2 domain-containing protein																									898010												5.7141	1	1	5.3							898010
A0A287WVY9	60S acidic ribosomal protein P0	19155000	16410000	28795000	17050000	17650000	16930000	18642000	21193000	19331000	18042000	19750000	18935000	20646000	17636000	18490000	21692000	21287000	16935000	13323000	17642000	17868000	19585000	19194000	15070000	21835000	21464000	20237000	19006000	17457000	20582000	17508000	18462000	19087000	19214000	20263000	21520000	167.68	207	8	39.7	20352500	18603750	19014500	19616000	17296750	17929250	20635500	18502250
A0A287WWA1	Aha1_N domain-containing protein									1187200																												35.66	26	2	13.7			1187200
A0A287WX12	Glyceraldehyde-3-phosphate dehydrogenase	124510000	134170000	94288000	98168000	99278000	101850000	93861000	124690000	95370000	98493000	107900000	117430000	130570000	121850000	102680000	110380000	106560000	121840000	88771000	105310000	93258000	89236000	116050000	89842000	124870000	104510000	104220000	101420000	112800000	114180000	103020000	95194000	111730000	108040000	90103000	130170000	323.31	534	18	64.3	112784000	104919750	104798250	116370000	105620250	97096500	108755000	106298500
M0UMR8	Uncharacterized protein																																	1154400				45.527	29	1	2.8
A0A287WXF2	Ribosomal_S13_N domain-containing protein	7088000	6160800	8319900	5316600	9480100	11235000	8031500	9032700	3190900	5103700	4477400		8526300	5143900	10149000	8739800	7180000	6857600	9889100	8245700	6216300	18854000	5890000	6308400	5989800	7063900	9684000	25916000	7518300	7209900	7661300	9353900	7301000	4238900	5833100	6615400	27.392	153	7	43.1	6721325	9444825	4.25733e+06	8139750	8043100	9317175	12163425	7935850
A0A287WXL5	Uncharacterized protein																																	948960				2.8872	34	1	6.2
A0A287WXV3	Uncharacterized protein																																				1459700	5.1507	17	2	13.3
A0A287WYA4	PfkB domain-containing protein	5356300	4633600	4249800	4573800	5304800	4808300	8851400	7525500	5764900	5008500	6659800	6027500	6803200	5525600	5129100	6733900	4745200	5473100	4780000	6583200	4737400	4806100	5176200	6259100	5644800	6730300	6612700	5959800	5424600	4352100	4440200	5725500	6290800	5960500	4775200	4213000	51.646	155	10	48.8	4703375	6622500	5865175	6047950	5395375	5244700	6236900	4985600
F2CWH1	Predicted protein				749840																																	2.651	3	1	14.9	749840
A0A287WYW8	KH domain-containing protein																									772610												1.9929	1	1	5.8							772610
A0A287WZ92	PKS_ER domain-containing protein	2793300			3060400	2445800	2553600	3607900	2870100			2683700	2730300	2740300	2902500	2539300	3266200	2239400	2337500	3066100	2589700	3121100		2408800			3161300	3018700	3157400	3278100	3248500	2990700	3010300		2719600	2687900	2483800	169.35	90	5	18	2926850	2869350	2707000	2862075	2558175	2764950	3.11247e+06	3131900
A0A287WZT4	Uncharacterized protein	3354100	4249900		3571700	5218400	3876900	2379600	4424400	4376000	4056600	3514000	5070200		3176300	2976200		3580400	2852700	3825300	3749500	5354300	3444600	5929100	6230500		3856100		2999400	4751000		3599900			3267100	5690600	5768900	202.47	98	4	21.8	3.72523e+06	3974825	4254200	3076250	3501975	5239625	3427750	4175450
A0A287X0A3	Uncharacterized protein											505510																										5.7411	33	2	7.4			505510
A0A287X1F5	Uncharacterized protein																									3058900												5.5264	14	3	13.7							3058900
A0A287X227	Uncharacterized protein						2656200			2194500												6109000			3384900												3676100	9.0085	29	8	13.6		2656200	2194500			4746950
A0A287X281	Uncharacterized protein	4587000	3983900	5540900	6928500	4945700	4528500	6184800	5948000	5952700	5024600	4748300	5418000	6645500	7118400	4330400	5663500	5177800	4762400	4699000	3510300	4801900	5811500	4932200	4685600	14010000	5616100	7415200	7034900	3997700	5569000	5392600	6328100	2460100	5639200	3435700	3434300	40.226	124	3	11	5260075	5401750	5285900	5939450	4537375	5057800	8519050	5321850
A0A287X2E8	UBIQUITIN_CONJUGAT_2 domain-containing protein		3689400										3870500																								3600400	3.9112	26	4	19.6	3689400		3870500
A0A287X351	Uncharacterized protein																		1060100																			15.521	8	1	14.5					1060100
A0A287X3J6	HMA domain-containing protein																									1259700												1.3062	3	1	20.6							1259700
M0WQS1	Uncharacterized protein																																	884970				14.835	36	1	7.9
M0WJ44	RNase III domain-containing protein																												902890									2.2966	8	3	22.1							902890
A0A287X4I8	Acyl-coenzyme A oxidase																														1000900							1.9505	1	1	3.7								1000900
A0A287X5U8	Uncharacterized protein	75097000	81678000	71585000	91798000	67185000	69512000	74143000	87045000	74713000	77883000	75417000	82697000	67183000	83889000	74330000	82423000	82910000	83838000	85090000	77735000	82656000	78023000	87402000	101020000	78276000	87416000	88109000	79097000	89919000	78158000	102260000	97394000	75226000	69780000	88738000	88143000	323.31	469	17	41.5	80039500	74471250	77677500	76956250	82393250	87275250	83224500	91932750
A0A287X7T1	Uncharacterized protein										756090			932340							694580					1241300					714040							12.269	33	3	8.7			756090	932340	694580		1241300	714040
A0A287X7Y0	Uncharacterized protein																																	282790				1.4437	14	1	5.9
A0A287X8K8	40S ribosomal protein S24		9601800	10473000				11668000	12821000	9960600	12327000	13565000	15023000	12839000								11058000			10595000	25490000	16761000					12102000			12273000	11650000	11788000	52.846	55	5	21.8	10037400	12244500	12718900	12839000		10826500	21125500	12102000
A0A287X8V3	Uncharacterized protein		3186500					4429500	3717000	3582800	2614900	3270500	3126600	3727800		2344800	3639900	2694300	2227100		3428300	4017400						2871100	5087500			2537700	5062200	2942300		5844000		13.274	68	3	27.9	3186500	4073250	3148700	3237500	2.78323e+06	4017400	3979300	3799950
A0A287X941	FAD-binding PCMH-type domain-containing protein															4832100								3400200														173.91	11	2	7				4832100		3400200
A0A287X9A5	Uncharacterized protein																									785500												1.3579	1	1	5.2							785500
A0A287X912	Aspartate aminotransferase										5202200										4550900		5103500			7320300					5020700		4554600				3856600	78.32	48	5	8.6			5202200		4550900	5103500	7320300	4787650
A0A287XA16	AAA domain-containing protein																											1149900										4.3751	18	3	8							1149900
A0A287XB34	Alpha-amylase																																2006500					3.7223	5	4	18.5								2006500
M0YJS4	Uncharacterized protein																												655610									8.1408	1	1	27.4							655610
A0A287XCE8	Diacylglycerol kinase				86789																																	1.2637	8	1	3.8	86789
A0A287XCN1	Peroxiredoxin																															741900						1.809	2	1	14.5								741900
A0A287XD03	Epimerase domain-containing protein																									1406200												2.2892	1	2	18.5							1406200
A0A287XD37	NTP_transferase domain-containing protein							1615800																														3.9866	24	3	14.4		1615800
A0A287XFY3	Uncharacterized protein																															2998300						6.3421	10	2	9.7								2998300
A0A287XLC2	AAI domain-containing protein																															1551900						9.0974	5	1	13.9								1551900
M0Y8T5	Alpha-glucosidase																													4312200	6004200		2881600					7.1517	12	5	7.8								4.39933e+06
A0A287XRG5	Peroxidase																																1114200					3.077	10	1	4.4								1114200
A0A287XRU2	Thioredoxin domain-containing protein														362340																							2.6087	0	1	10.2				362340
A0A287XSZ2	Ribosomal_L7Ae domain-containing protein																									480660												1.8072	1	3	22.5							480660
A0A287XU87	Uncharacterized protein															160710																						2.8366	13	1	6.8				160710
A0A287XUM8	PPM-type phosphatase domain-containing protein																																	284240				8.9967	30	1	6.9
A0A287XV40	FAD-binding PCMH-type domain-containing protein	3414800	3803300	1841300	1633000	3755200	3766300	2558800	4756100	2698400	3212300	3247700	3071800	4170700	2369300	3107400	3513600	3235200	3327900	2690700	2501900	2215100	2633400	3364500	4610600		4121000	3686300	2937400	3238700	2724200	2472300	2731000	2295300		2816300	3562500	271.48	138	9	4.6	2673100	3709100	3057550	3290250	2938925	3205900	3.58157e+06	2791550
A0A287XV90	Uncharacterized protein																																	1260300				1.3991	7	7	1.4
A0A287XVQ7	Protein kinase domain-containing protein		1121900	1111500	1187300		1190500	2438100	2155400	2385000	1541000	2671100	1498000	1396600		1171000	1459100	1136300	1177100		1425900	978010						1418100	1252700			1024100		1036900		1118900		9.7921	37	3	3.3	1.14023e+06	1928000	2023775	1.34223e+06	1.24643e+06	978010	1335400	1024100
A0A287XVS0	IGPS domain-containing protein																			641920																		2.5171	7	1	7.8					641920
A0A287XWE8	tRNA-synt_1 domain-containing protein						1746000			1332600		2414000		1366300	1535200	2632800			2041900	1805000							1771900	2178600	2658300				1163800					30.628	49	5	19		1746000	1873300	1.84477e+06	1923450		2.20293e+06	1163800
F2EB41	Predicted protein																																	2661500				5.3254	34	1	15.3
A0A287XXN6	HATPase_c domain-containing protein	3871500	3309900	3400800	4066000	3096700	3130600	4817300	3372500	4483200	5320500	4314200	4342500	4257000	4597000	4090400	4036900	3559600	3724100	4122800	3279500	4554500	3907000	3967000	4408600	5724100	3542200	4499400	4299500	4283200	4206000	4261700	3800000		4211500	2835800	3186400	40.186	144	9	10.5	3662050	3604275	4615100	4245325	3671500	4209275	4516300	4137725
M0WXS7	Histone H2A																	7916700																				1.1644	0	3	18.2					7916700
A0A287XYU7	Uncharacterized protein	1910000		1810800		1949800			3322200	1854600	2574900	1915100	2514400	3502200	2212500	2489800	2573100	2260100	2917700	1741200	2654500		2913600	1740300	2770500	1749000	3150700	2761700	1877700	2174800					2760500			23.725	83	5	27.4	1860400	2636000	2214750	2694400	2393375	2474800	2384775	2174800
A0A287XZQ3	Uncharacterized protein																				954340																	2.3932	10	1	3.4					954340
A0A287Y0A5	Uncharacterized protein																					3902300	3922700	4039600	3765100					9953700	10274000	13357000	11810000					187.04	53	7	38.7						3907425		11348675
A0A287Y1E4	HMG box domain-containing protein	1503000		1539400	1756300				1647600	2097100	1115000	1510700	1309300												1471800	7764700			1739600		2816100	1975500	1876700		2301900			25.194	54	2	18.1	1.59957e+06	1647600	1508025			1471800	4752150	2.22277e+06
A0A287Y1L8	Catalase				4788300		3524200	5837200	4402300	4679700	4937000	4753500		3446000	4854700	4625100	4747400	4387900	5343600		5755200		6516400	5130700		4787900			5113500	7865300	7632000	6387400	4974100	7216500	6284300	5695500	6548200	126.44	91	11	26.4	4788300	4587900	4.79007e+06	4418300	5.16223e+06	5823550	4950700	6714700
A0A287Y1T9	Uncharacterized protein											1283200		1165400	1313200									1545800	2411000		837690	761700		1471500			1944700				2919100	81.046	38	3	8.2			1283200	1239300		1978400	799695	1708100
A0A287Y1V0	Chitin-binding type-1 domain-containing protein	82400000	67952000	79460000	69923000	90479000	81767000	136120000	134580000	104510000	86964000	96564000	91072000	102900000	107800000	93939000	87347000	107590000	84026000	75712000	78786000	177920000	164840000	140220000	162830000	72380000	128290000	133620000	108280000	205720000	221230000	275640000	232360000	112450000	116060000	120320000	131580000	323.31	439	11	36.4	74933750	110736500	94777500	97996500	86528500	161452500	110642500	233737500
A0A2R9J7Q3	Uncharacterized protein	6706200	3051600	4621200	3456000	4352700	4596400	5394800	4646900	6070100	3994300	4034900	4641100	3872900	4300000	4860400	5642900	4646800	3772900	5730700	5196600		4053900		7466000	5046700	5191700	4282100	4237900	5128300	3752200	4732100	3083000	3440000		4884400	4400900	75.204	128	9	14.2	4458750	4747700	4685100	4669050	4836750	5759950	4689600	4173900
A2SXS0	Uricase	5092600	4498100	8974300	6116500	5427500	5288300	8102300	9285700	6527200	6815900	6906200	6847000	7398700	6640900	5848100	6169800	8002200	5937200	5551100	6424100	4944000	4799600	5099700	5667900		6370200	5812300	6133200	4456900	5247900	5151100	5194300	6766000	5282500	5584300	6833100	174.77	139	8	34.5	6170375	7025950	6774075	6514375	6478650	5127800	6.10523e+06	5012550
A5CFY5	Tubulin beta chain	20150000	17855000	34295000	20539000	18374000	17450000	34163000	26888000	27953000	21012000	23781000	21585000	24304000	22679000	19811000	23764000	22489000	16971000	19658000	22905000	16687000	25494000	20799000	23332000	36804000	20956000	23605000	19753000	22827000	20726000	18880000	18782000	17851000	23291000	16296000	19052000	241.84	241	10	5.6	23209750	24218750	23582750	22639500	20505750	21578000	25279500	20303750
A5CFY6	Tubulin beta chain																															1629200						1.5155	15	10	5.6								1629200
A8V3P3	Chymotrypsin inhibitor-2	14047000	15910000	21659000	43103000	21760000	12403000	12149000	9465200	7426800	25739000	14454000	23967000	23719000	12909000	17436000	19063000	16230000	18893000	12497000	13998000	21384000	20405000	11207000	7131800		15153000	14046000	13917000	7996100	11688000	7899200	9693900	28202000	14362000	8815700	6612800	61.135	72	1	16.7	23679750	13944300	17896700	18281750	15404500	15031950	14372000	9319300
C3W8K8	Glucose-1-phosphate adenylyltransferase	89803000	91844000	80189000	86965000	110520000	109000000	161710000	173650000	137180000	117940000	134730000	112430000	118320000	127410000	96321000	110490000	120170000	114440000	114050000	109380000	98608000	93568000	115790000	93640000	89788000	117560000	108130000	104090000	81365000	70127000	118860000	92044000	79161000	96483000	102480000	123830000	323.31	759	24	60.5	87200250	138720000	125570000	113135250	114510000	100401500	104892000	90599000
D2CVR3	Chitinase				2168700											2470900	2284800					3248500			3629400	6458500							1800600			2367500		323.31	34	4	17.9	2168700			2377850		3438950	6458500	1800600
F2CPL1	Predicted protein																							3152800						6169000	10102000		4858700					211.2	18	5	21						3152800		7.04323e+06
M0UFI4	GTP-binding nuclear protein													4692700											6512100		5951000											2.6965	47	7	22.3				4692700		6512100	5951000
F2CPX8	Glutathione peroxidase																													982270								1.1213	8	4	5.1								982270
F2CQ27	GTP-binding nuclear protein	34316000	36778000	27710000	35842000	38557000	29784000	45488000	36468000	45605000	36891000	35273000	37309000	42316000	41745000	34010000	37686000	37925000	39271000	40229000	40005000	24901000	31971000	34382000	31633000	54863000	34254000	41759000	37817000	33711000	30788000	41010000	35780000	33599000	33463000	31493000	40121000	69.246	224	7	20.8	33661500	37574250	38769500	38939250	39357500	30721750	42173250	35322250
F2CQH5	UDP-glucose 6-dehydrogenase	23015000	28546000	21146000	21741000	25932000	29234000	42963000	40612000	33909000	32559000	33761000	33316000	28926000	29178000	28302000	29627000	30158000	33870000	25989000	28752000	22083000	23073000	23563000	27439000	29505000	25768000	28753000	25719000	22299000	21151000	25883000	27263000	26475000	25273000	29208000	27062000	245.19	284	14	11.9	23612000	34685250	33386250	29008250	29692250	24039500	27436250	24149000
M0UUS1	Thioredoxin reductase																									3248000												18.473	31	4	26.6							3248000
F2CR56	Predicted protein	35099000	40183000	33548000	33414000	30193000	34273000	58786000	50030000	38624000	34135000	44371000	35545000	38635000	38334000	32523000	37037000	26652000	32509000	30440000	36660000	40347000	34643000	39380000	38193000	25910000	43537000	33664000	40482000	40862000	46887000	37787000	45918000	29055000	42148000	28311000	48658000	144.18	514	21	21.7	35561000	43320500	38168750	36632250	31565250	38140750	35898250	42863500
F2CRA0	Predicted protein																									3821500												4.5205	2	3	22.4							3821500
F2CRF1	Predicted protein	27630000	26909000	22116000	27287000	22782000	18093000	27237000	24413000	29564000	24691000	28839000	30759000	16259000	20152000	20371000	12949000	16754000	15746000	16963000	15273000	21871000	19606000	25507000	22726000	45723000	17033000	25791000	21187000	23455000	30970000	29093000	26238000	20139000	25754000	19140000	24937000	76.771	260	10	49.4	25985500	23131250	28463250	17432750	16184000	22427500	27433500	27439000
F2CS21	Predicted protein	14448000	14446000	12994000	7796400	10670000		4503300	5580600	7523400	10649000	11331000	12921000		10398000	9793900		6791700	9985400	9546000	11172000	10125000		14051000	10017000	34452000	7142800	13581000		9319200	18273000	18728000	13972000	4503500	16177000	10644000	8308300	115.51	80	3	20.1	12421100	6.91797e+06	10606100	10095950	9373775	1.13977e+07	1.83919e+07	15073050
F2CSC5	Ribosomal protein L19	2506900	2201600	2666000	3162700	2534900	3193400	2489100		2553300	2943700	2648900	3015900	3087500	3038800		2104700	2178000	2866000	2039500		2215700	1813800	1948400		6504700	2988200	2351200	2686900	2607700	1831900		2213600		2857800	2034400		18.275	80	3	18.2	2634300	2.73913e+06	2790450	2.74367e+06	2.36117e+06	1.99263e+06	3632750	2.21773e+06
F2CSK2	Predicted protein																									3961600												3.7954	1	1	13.8							3961600
F2CSS7	Predicted protein						2055700						2389300			2102200	2532600								2696700	45900000	2404800	2293600		2467200			1648900					168.22	41	8	40.6		2055700	2389300	2317400		2696700	1.68661e+07	2058050
F2CT65	Predicted protein	19186000	19207000	13240000	17415000	6092200	4638400	9776300	6463300	12746000	10765000	12040000	12343000	4995500	7069600	5996300	5125300	4069900	5648500	5775400	7908500	6763700	4539400	4065100	4226700	74453000	5295400	5050200	6478800	8737800	12107000	7778000	7287300	6531500	7064300	4739700	5076200	234.81	77	2	43.9	17262000	6742550	11973500	5796675	5850575	4898725	22819350	8977525
F2CTC0	Predicted protein	1377400												1874100	1770800								2689800			5262200			2319900									56.696	31	5	40.2	1377400			1822450		2689800	3791050
F2CTJ0	Tubulin alpha chain	51977000	39294000		36782000	28451000		34477000	35956000	27877000		35053000	28283000	35116000	28888000	25946000	37742000	26289000	40323000		36703000	60186000	43628000		55659000	27260000	37736000	34516000		35993000	36639000		31306000		41786000	43517000	45348000	163.22	81	10	16.5	4.26843e+07	3.29613e+07	3.04043e+07	31923000	3.44383e+07	5.31577e+07	3.31707e+07	34646000
F2CU59	Predicted protein																									1273300												6.8471	1	1	9.6							1273300
F2CUF1	Predicted protein	3684000	3323000	5247300	3885300	2930200	2291400	3749100	4161900	3936700	3247800	3321300	2800300	3349200	2948400	3102700	3721600	2591300	3502800	2844900	3483400	3619400			2911700	6493000	3713800	2780500	3445900	3631700	2917600	3777600	3552400		2979500	2265100		132.97	105	5	28.6	4034900	3283150	3326525	3280475	3105600	3265550	4108300	3469825
F2CUF4	Predicted protein																											1390400										2.0671	8	4	17.5							1390400
F2CUF5	Cysteine proteinase inhibitor																																163880					1.4124	13	1	9.7								163880
F2CUI5	Predicted protein	6946300		8717200		6455500			8679400	8521200	9125000	7463300	8262800	9308700	9394700	7933200	6451000	8579400			7038100	8413800	5904900		6042700	15818000	6891900		6869600		7917800	5430000			6702500	7482200	8983900	152.43	57	2	14.8	7831750	7567450	8343075	8271900	7808750	6.78713e+06	9.85983e+06	6673900
F2CUS3	Predicted protein																												2420200									1.9171	6	1	5.2							2420200
F2CUT7	Predicted protein		4745300						2218400														1880800			3411000							2819500					35.092	39	4	13.1	4745300	2218400				1880800	3411000	2819500
F2CVV3	Predicted protein									2397000																1221700												17.087	25	2	31.1			2397000				1221700
F2CWF3	Predicted protein																									463740												1.9319	1	1	5.5							463740
F2CXI5	Dolichyl-diphosphooligosaccharide--protein glycosyltransferase 48 kDa subunit	2893000	3483600	3273400				3710500	3419100	3783800		3363600	3285200		3307900	4083800	3093300	2932200	3140900	3446700					2663500	2860900	3702400	3390600		3095900	3824100		3521700			2820100		107.13	75	8	22.1	3.21667e+06	3564800	3.47753e+06	3495000	3.17327e+06	2663500	3.31797e+06	3.48057e+06
F2CXV3	Nucleoside diphosphate kinase	71314000	71429000	78296000	76105000	77995000	65756000	68120000	58057000	81488000	88105000	70732000	79867000	88144000	68700000	67194000	82374000	77265000	73141000	115210000	82462000	65269000	70726000	67951000	76691000	64676000	77828000	87860000	81796000	61058000	62607000	76396000	72353000	92951000	86824000	86933000	76104000	204.01	344	9	76.7	74286000	67482000	80048000	76603000	87019500	70159250	78040000	68103500
F2CXZ3	Predicted protein																																	960980				25.581	21	1	7.5
F2CZ65	Predicted protein	3006200	4498700	2956100	5821700			3296400	2596400	3503500	2642300	3017300	2591200	3372200	3798100	3255600	3522100	3359000	3989000	2102300	3614500	3405700	3059400	2720000		12885000	3068700	3120900	2874200	2243900	3507100		3308700		2692900	2682300	4994600	52.553	85	6	23.1	4070675	2946400	2938575	3487000	3266200	3061700	5487200	3019900
F2D074	Predicted protein				1202400									1032800	1153500									1296700	1116000				1286300			1474000				914310	1440800	17.659	39	4	18.7	1202400			1093150		1206350	1286300	1474000
F2D0E7	UDP-glucose 6-dehydrogenase	2485400					3360500		3242500			2801200	3010000		1818400	3077400			3590100				3469000	3388000		2176500	2162000								2979500			42.717	46	13	9.4	2485400	3301500	2905600	2447900	3590100	3428500	2169250
F2D1I2	Predicted protein																									1220900												3.0324	2	2	32.7							1220900
F2DF21	Predicted protein																									1919800												19.915	10	3	11.1							1919800
F2D293	Predicted protein	7154200	8021900	8037600	8177300	12672000	6988300	9063700	7446600	8367700	8270300	7928200	8422800	8797500	8957100	7838500	11453000	9041900	9242600	11019000	10690000	7653000	6964500	6793900	5057300	16994000	7936600	8245100	9218000	7763500	8328300	8151200	9443500		8758700	6222500	7192700	12.511	117	8	41.5	7847750	9042650	8247250	9261525	9998375	6617175	10598425	8421625
F2D350	Predicted protein	11219000	4692800	9493000	16970000		19175000	7624900		6599100	6459900		5303000	17011000	4984500	9364100	8437500		16710000	6504000	14466000		2077600	15977000				6525500		17969000	4576400	10288000	2537200		1501400	5836200	8380600	305.97	89	4	37.5	10593700	13399950	6.12067e+06	9949275	12560000	9027300	6525500	8842650
F2D351	Predicted protein																													499170								2.0175	11	3	35.9								499170
F2D355	Predicted protein	10022000	10537000	8630600	10402000	10510000		12044000	9945300	8565700	12196000	8618300	7327200	13153000	9381700	9444700	13861000	9794400	11488000	10580000	10879000	9044200	10933000	9254400	10133000	23154000	12147000	10902000	9744200	11354000	12433000	9407100	9698600	9379100	8091100	9668900	8430400	10.909	100	5	28.9	9897900	10833100	9176800	11460100	10685350	9841150	13986800	10723175
F2D4I4	Delta-aminolevulinic acid dehydratase																																748230					12.18	25	1	7								748230
F2D4L0	Predicted protein	13673000	16453000	23875000	13702000	12351000	14013000	11171000	14468000	12477000	15600000	14910000	15681000	13803000	16770000	12142000	13086000	13640000	16185000	14330000	13340000	17382000	12589000	15102000	19110000	14708000	12942000	13805000	14064000	16962000	16844000	15429000	17737000	8947900	14406000	12794000	15678000	132.34	236	7	44.9	16925750	13000750	14667000	13950250	14373750	16045750	13879750	16743000
F2D5S5	Predicted protein																																	924230				14.86	0	1	16.2
F2D5T2	Predicted protein																									2464600												4.3503	10	2	8.5							2464600
F2DNE5	Proteasome subunit beta	2672100	1560100					2925200				1856300							1898200		2144200		2330700			4313000					2157800		2579400					58.224	42	8	34.1	2116100	2925200	1856300		2021200	2330700	4313000	2368600
F2D692	Predicted protein	5040000	3214200	7080400	3396400	6314500	7637300	6230100	7144400	4673200	5335500	6015400	6079500	5606400	4801400	4345800	5646600	4776500	4792100	6696200	6288300	5326800	5411900	6632300	9272400		5822100	6207600	5305500	4537000	5689600	3334700	4666600	5066300	9438600	6129900	5200800	135.97	109	4	20.8	4682750	6831575	5525900	5100050	5638275	6660850	5778400	4556975
F2D6R2	Serine/threonine-protein phosphatase																		622040																			10.603	11	2	16.7					622040
F2D7T7	Predicted protein				298240																																	1.5364	6	1	4.1	298240
F2D7Z6	Predicted protein																															554370						1.1897	9	2	11.9								554370
F2D884	Predicted protein	3013200	3116000			3215400		4520100	5103300		3864900	3926200			3644700	3760800		2997000	3710400	3269800		3966200		3962700	3842500	8513200	4041800	4533800	3617400		4348000	3715200		3820800	4208600	4236100	3599900	28.443	71	14	1.9	3064600	4279600	3895550	3702750	3.32573e+06	3923800	5176550	4031600
F2D8E6	Predicted protein																							2338800		3149700												19.244	26	3	19.5						2338800	3149700
F2D8I9	Predicted protein				2301700			2822300	3101000	2032500			3961500		4735800		2918500		4099100		2618800					2603200												13.91	45	4	21.9	2301700	2961650	2997000	3827150	3358950		2603200
F2D903	Xyloglucan endotransglucosylase/hydrolase												3614900																								3799500	5.1157	36	2	7.3			3614900
F2D9Z5	Predicted protein	30745000	29503000	35846000	35141000	31550000	29316000	38555000	35845000	34218000	34445000	34508000	35229000	41279000	37544000	37487000	45774000	32458000	38648000	34525000	38652000	35609000	34051000	31265000	37915000	28584000	40067000	42727000	34307000	34996000	39025000	38014000	38096000	43509000	37796000	35684000	35617000	211.68	342	13	56.4	32808750	33816500	34600000	40521000	36070750	34710000	36421250	37532750
F2DAX3	Predicted protein																571290																					5.6405	1	1	4.7				571290
F2DB07	Predicted protein	8864900	6897800	19540000			5576900					7823500		3760800						10394000	6646600									5201700					6364400			4.9379	51	4	66	1.17676e+07	5576900	7823500	3760800	8520300			5201700
F2DC79	Predicted protein		2049800		2023600		2355100	1517800	2566500		2102600	2711800	3065600		1503000	1493700							2179200	1718000	2722800		2053500	1553000		1389300	3182800		3004900				1879000	73.37	62	4	19.7	2036700	2.14647e+06	2.62667e+06	1498350		2.20667e+06	1803250	2.52567e+06
F2DDF2	Predicted protein																				1143700																	6.7295	13	3	38					1143700
F2DDK6	Predicted protein																1073700										1170200			840530								107.14	21	4	7.2				1073700			1170200	840530
F2DDP7	Predicted protein	6999000	7302700	6607500	6745000	7406900	7018200	10039000	8610200	8465700	8119300	8964300	8034900	8472600	8286300	7611900	6346300	6579200	7937200	6183500	7720600	6394200	8690600	5678900	6864400	8166200	8905400	7037800	6535000	8591700	9066700	6872000	6913100	7849800	7281700	5819400	5981900	200.11	210	10	36.9	6913550	8268575	8396050	7679275	7105125	6907025	7661100	7860875
F2DDU3	Predicted protein								2931500	3697100			1761300	2289300				1993200																				7.8	27	4	18.7		2931500	2729200	2289300	1993200
F2DIC0	Predicted protein																									519670												4.5699	0	1	11.8							519670
F2DIF8	Pyrophosphate--fructose 6-phosphate 1-phosphotransferase subunit alpha	43685000	46599000	46063000	42862000	52028000	47505000	50864000	48164000	52227000	44163000	40008000	49033000	51118000	49615000	47143000	54392000	46608000	50954000	54528000	47347000	39219000	57723000	54930000	43758000	25902000	49163000	54169000	42785000	40182000	32353000	39297000	41945000	42245000	41432000	42990000	51621000	323.31	363	19	43.1	44802250	49640250	46357750	50567000	49859250	48907500	43004750	38444250
F2DJ14	Predicted protein	8786500	8389900	9198600	10266000	7819800	11673000	10955000	11798000	8677300	10641000	11500000	7300700	9411200	11196000	15134000	9855500	10016000	12524000	5629400	11784000	8726700		7759400	10170000	9178700	13355000	11302000	7513100	10188000	12748000	9800000	8864500	11602000	7387700	11447000	10037000	69.577	114	4	19.6	9160250	10561450	9529750	11399175	9988350	8.88537e+06	10337200	10400125
F2DJC5	Predicted protein				3992800										3787900											19205000				5515200	4406900	8121900						35.326	37	9	54.2	3992800			3787900			19205000	6.01467e+06
F2DJR4	Predicted protein																										534960											2.0034	1	3	11.3							534960
F2DJW8	Predicted protein																		586170																			9.0276	5	1	3.6					586170
F2DMF8	Adenylosuccinate synthetase, chloroplastic							1482600				1593700					1848900				1613200					2449500												9.4196	26	4	12.3		1482600	1593700	1848900	1613200		2449500
F2DMQ8	Predicted protein																							3057600	2491200					6825200	8074100	11593000	9681300					323.31	25	7	24.9						2774400		9043400
F2DNE8	Predicted protein	16931000	16838000	12047000			4966900													6497000			4569400		3855300	58493000				4555000	5960400		4456400		5245200		4725700	44.185	52	3	20.4	15272000	4966900			6497000	4212350	58493000	4990600
F2DNM8	Predicted protein																									5040800											1153500	52.892	11	3	11.4							5040800
F2DQP5	Annexin	9035200	8410000	11039000	8677700	9499700	8236800	13099000	13433000	9252800	8277500	13406000	8979400	8208100	10292000	9492600	6815900	9299600	7874900	6417000	8673400	8684200	8890500	6875100	8954300	5465000	8526300	7363300	8736000	7707800	6736900	8639700	8044300	8561100	7862200	9248200	11087000	80.11	203	11	46.2	9290475	11067125	9978925	8702150	8066225	8351025	7522650	7782175
F2DR72	Predicted protein																																293450					11.508	17	1	15.3								293450
F2DTH1	Predicted protein																																853140					180.16	23	1	4.5								853140
F2DTH9	Predicted protein	170520000	167530000	168790000	189200000	189990000	203000000	194420000	185920000	189000000	203790000	176840000	180980000	202540000	193370000	186080000	214320000	196190000	231330000	212170000	215140000	174060000	197620000	152540000	162020000	141280000	204190000	195340000	184910000	162480000	143270000	178600000	155730000	201260000	186600000	192340000	188660000	243.3	538	16	64.8	174010000	193332500	187652500	199077500	213707500	171560000	181430000	160020000
F2DTT4	Predicted protein	17611000	15894000	17250000	19227000	15844000	18343000	23135000	20025000	18741000	22880000	20491000	20611000	18489000	17790000	18040000	21374000	20434000	17335000	25675000	20953000	17246000	20554000	22265000	20255000	15707000	17735000	27623000	18644000	20739000	15934000	27974000	19996000	21920000	14294000	16073000	18867000	63.445	222	7	51.5	17495500	19336750	20680750	18923250	21099250	20080000	19927250	21160750
F2DVI5	Predicted protein		2258900		2425300	2134300	1999500	2178300		1847200	2290000		2763900	2300600	2175100	2088500			2308100		2154100		2507800	2261700	2093300	2470600	2628500	1848400		2121600	2052000		2441300	1985300	1879300		2365900	8.4508	81	6	16	2342100	2.10403e+06	2.30037e+06	2.18807e+06	2231100	2287600	2.31583e+06	2.20497e+06
F2DVU2	60S ribosomal protein L13	3175500	3079000	2717700	4006600	3083000	3170600		4361600	834060	3442600	3357900	3598600	2519300	3786800	3884100	4332000	3094600	3575000	3431400	3419800	3090300	3027500	2399000	2510900	8013800	2282100	4089300	3883700	3605900	3734200	3747900	3683800	3465700	3805100	2911000	2703300	97.962	120	6	34.1	3244700	3538400	2808290	3630550	3380200	2756925	4567225	3692950
F2DVZ6	U6 snRNA-associated Sm-like protein LSm1																									496140												10.65	11	2	33.6							496140
F2DY31	Predicted protein	20744000	18713000	16627000	28050000	29735000	22357000	28872000	28334000	30089000	22443000	25644000	26262000	19651000	24213000	19516000	16512000	19380000	17992000	17142000	27231000	25118000	24030000	22543000	28006000	25811000	19175000	20705000	20814000	14612000	17133000	22970000	20687000	23576000	28850000	20204000	20099000	160.1	180	4	42.8	21033500	27324500	26109500	19973000	20436250	24924250	21626250	18850500
F2DYD4	Predicted protein	3564900	4645100	4942000	5558200	4279300	4450600	6653100	5017900	5624100	6815300	5810800	5229500	5583300	5006000	4830900	3800900	5049900	4332600	5036900	5258500	4657700	4632100	4592000	3562200	4638800	5249500	3604900	4502700	3151600	3257800	5098000	3963900	5512200	5213900	5017100	3459200	37.287	134	5	42.5	4677550	5100225	5869925	4805275	4919475	4361000	4498975	3867825
F2DYI6	Predicted protein																																770480					2.6642	2	1	6.8								770480
M0X5Y1	Proteasome subunit alpha type	1442900						2044400		1307100	1517900				1293700	1366800					1142500							1748300	1441200				1277100					28.685	61	6	27.7	1442900	2044400	1412500	1330250	1142500		1594750	1277100
F2DZW3	Predicted protein	5588400	5519800	4719200	6173000	6512700	7759100	10285000	8241800	7183700	7327600	7008700	5896900	7126800	7926400	6181200	6874400	5462500	6530000	5163800	6158500	6346300	8719600	6396400	7011600	8068800	7672800	6737500	6669700	5557000	4636400	6335000	6970800	7277100	6802200	6984800	5845600	156.93	132	6	29.2	5500100	8199650	6854225	7027200	5828700	7118475	7287200	5874800
F2E048	Prohibitin	3754300	11040000	6983900	6434800	2629900	6235300	3284900	5323600	5726100		5502000	5267900	7784800	4786500		5269000	5754000	8381600		4011200	9115200	8605600	8303800	5565600	6115600	4920600		9760000	4319200				3534700	4477600		5018200	323.31	94	5	26.3	7053250	4368425	5.49867e+06	5.94677e+06	6.04893e+06	7897550	6.93207e+06	4319200
F2E1V5	Predicted protein	25037000	23752000	23763000	26733000	27705000	25737000	31259000	31696000	29079000	25584000	31625000	25388000	25199000	27393000	25732000	26328000	23698000	26807000	29322000	27336000	23148000	23814000	23330000	24526000	30646000	26393000	28021000	28469000	20631000	27436000	25414000	22452000	24108000	24643000	27251000	26255000	323.31	507	21	17	24821250	29099250	27919000	26163000	26790750	23704500	28382250	23983250
F2E2F1	Predicted protein																																	2185000				1.2684	34	2	6.1
F2E3I5	Ubiquitin-fold modifier-conjugating enzyme 1																																	2185600				6.0311	26	1	15.8
F2E4G1	Predicted protein																																	254700				5.2177	23	1	3.6
F2E4V3	Coatomer subunit epsilon																		2302300		996790																	31.727	27	2	11.5					1649545
F2E598	Predicted protein	19454000	21125000	16728000	22575000	18663000	21031000	20918000	16828000	17574000	21210000	16805000	22768000	18349000	22072000	20425000	20543000	21389000	21676000	19969000	18654000	23623000	17377000	19347000	17215000	35026000	20280000	18177000	19164000	19234000	22186000	19836000	20159000	19036000	19887000	17438000	13031000	24.69	171	8	57.4	19970500	19360000	19589250	20347250	20422000	19390500	23161750	20353750
F2E8B4	Predicted protein	9695600	9154400	10951000	5439300	7507500	7913800	8774800	7292300	13487000	8890400	9199600	9310800	5594600	9066400	9806100	5245200	7344900	6593200	8014100	6075000	8286500	10508000	11166000	7225500	7188700	6744300	8902400	10087000	10519000	12497000	15279000	13537000	6389400	8476200	9161000	11501000	323.31	248	5	26.3	8810075	7872100	10221950	7428075	7006800	9296500	8230600	12958000
F2E8P3	Predicted protein																																		1233000			2.4214	34	3	16.9
F2E8X4	Oleosin	4128900	5194300	2990900	9149100	4900000	6192800	7597700	10383000	5966300	4192500	4301400	6363600	3974600	3922100	3875400	4082200	3109100	5410800	3012700		3780400	5180100	3304700			4697400		5264400						4311400		4073400	25.346	92	4	29.9	5365800	7268375	5205950	3963575	3844200	4088400	4980900
F2E8Y5	Predicted protein		4251800						2389700	1636500					1918900				3361400				4094200			2287600					4547100	3456900	6147700					17.396	39	2	10.8	4251800	2389700	1636500	1918900	3361400	4094200	2287600	4.71723e+06
F2E941	Predicted protein	1287700								1040800			1262400	1451600	1404100	1434500	1170100		1383900								1358900	1328300		1160800								33.571	48	6	19.9	1287700		1151600	1365075	1383900		1343600	1160800
F2E9N0	Predicted protein	1164900000	962160000	1196500000	1210300000	1182300000	912660000	507100000	501740000	664250000	1015900000	634510000	1086200000	1235400000	967430000	1032600000	1136400000	1189400000	1094600000	1134800000	1106000000	1075600000	1294200000	922500000	1093100000	482770000	1046900000	985360000	986530000	1228400000	1162000000	886580000	962520000	1087800000	1011000000	969150000	816310000	323.31	1353	27	65	1133465000	775950000	850215000	1092957500	1131200000	1096350000	875390000	1059875000
F2EAF6	Predicted protein	63563000	50174000	65725000	66344000	68603000	64586000	76851000	55647000	64417000	83659000	58018000	72345000	94513000	56989000	83901000	80668000	76463000	76707000	73386000	65012000	93251000	85389000	93683000	105770000	85279000	107200000	91502000	71330000	123360000	119330000	104900000	92530000	78010000	77338000	76260000	74619000	178.23	252	5	30.1	61451500	66421750	69609750	79017750	72892000	94523250	88827750	110030000
F2EAU8	Predicted protein				3066300				2627000										2752500						2418600	4750600												33.447	36	6	46.5	3066300	2627000			2752500	2418600	4750600
F2EAW9	Pectinesterase (Fragment)																																569740					2.4951	16	1	3.9								569740
F2EBF9	Predicted protein	10785000	13929000	10975000	14868000	9103300	9103400	12559000	14976000	15023000	11006000	12964000	11480000	9190800	12940000	9196300	7912900	9782900	9783300	10061000	10114000	12347000	8821500	9380800	10363000	38215000	9611400		10623000	11998000	14213000	13361000	11946000	10289000	10622000	8291700	8356100	29.423	135	6	31.5	12639250	11435425	12618250	9810000	9935300	10228075	1.94831e+07	12879500
F2EC22	Non-specific lipid-transfer protein																															1148600						1.482	8	1	10								1148600
F2EC88	Predicted protein				2770200		4295000	6590600	7366600		6061200	7516700	6542600						4931400	4787500						47757000								3862800	4395400			97.085	57	6	36.8	2770200	6.08407e+06	6.70683e+06		4859450		47757000
F2ED74	Predicted protein	3117900	3586200													3715700										3532400												100.85	42	2	28	3352050			3715700			3532400
F2EEV5	Peroxidase	986090000	873050000	1081800000	1060600000	1000700000	1027300000	944700000	775480000	783460000	976450000	812910000	961900000	1270900000	1100100000	1077600000	1289500000	1022400000	1101700000	984640000	995210000	1126800000	1333600000	1040300000	1292700000	601480000	1095700000	1364300000	1130200000	1258700000	1071900000	1094900000	1141200000	1320500000	1267600000	1151900000	944290000	323.31	1296	17	68	1000385000	937045000	883680000	1184525000	1025987500	1198350000	1047920000	1141675000
F2EFB3	Predicted protein				530250																																	15.843	3	1	4	530250
F2EFD1	40S ribosomal protein S27	6719400	5049600	6666900	6544200			7585800				7684200				5706000		5735500	6425700	8763200	5264700	8231000	7742100	6201500		24121000	6826700	5098000		5435100			5425700	6837700			6201600	13.917	75	4	46.5	6245025	7585800	7684200	5706000	6547275	7.39153e+06	1.20152e+07	5430400
F2EGJ1	Peroxidase	6920500	3946800	5168900	5771200	6521900	5467100	7099200	9187900	7262700	5221400	7256300	5698800	5735500	5654200	6089800	5256300	4106800	6158600	4715600	6201500	7208400	6161400	9105600	6464300	7420000	5967000	6643800	6173000	9061100	6706500	11470000	10360000	6915000	6796900	7653500	8842100	97.18	176	7	37	5451850	7069025	6359800	5683950	5295625	7234925	6550950	9399400
F2EH52	Predicted protein	2798600	2858000	3068100	2813600	2673000	2823200	1546200	2307500	3170700	2532700	2531900	2761000	1985700	3117700	2322400	2219300	2363700	2363700	2571000			2650300	2814100	2312600		2596700	3354700	4083500	3033300	2668500		2327800	1484300	1959600	3016500	1947800	22.513	103	2	29.7	2884575	2337475	2749075	2411275	2432800	2.59233e+06	3.34497e+06	2.67653e+06
F2EI31	Predicted protein	6513900000	6827000000	6579500000	6255300000	6619300000	6567100000	8805600000	7329100000	8075900000	7179200000	6981600000	6920200000	6440700000	6833000000	5883700000	6288200000	6316000000	5606900000	5991100000	6995800000	5849200000	6502900000	6090000000	6290100000	6579200000	5530700000	6667400000	6853300000	5286100000	4673200000	7485600000	6033400000	7994100000	5769800000	6496200000	6633600000	323.31	2556	11	64.9	6543925000	7330275000	7289225000	6361400000	6227450000	6183050000	6407650000	5869575000
F2EJQ4	Eukaryotic translation initiation factor 3 subunit K																																299750					2.6501	3	1	11.9								299750
F2ELT5	Malic enzyme	13281000	11610000		12324000	8053200	11655000	13782000	14586000	12934000	11600000	10216000	8954600	10092000	13511000	11513000	11307000	10490000	10969000	10789000	11629000	15529000	9710300	14123000	10205000	7270600	14150000	8700400	12602000	18819000	18686000	14509000	18042000	10336000	11043000	9660100	8997900	224.17	193	13	29.5	12405000	12019050	10926150	11605750	10969250	12391825	10680750	17514000
F6IAY0	NAC transcription factor																																	303120				1.5339	34	1	2.9
F6IAY3	NAC transcription factor																			5680700																		2.2989	10	1	17.1					5680700
M0UGT8	Oxidored_FMN domain-containing protein															3868500					2433200																	35.638	26	2	9.5				3868500	2433200
M0UJI9	Lipocln_cytosolic_FA-bd_dom domain-containing protein			1419200											1279800				935950										1018400									23.662	40	4	34.6	1419200			1279800	935950		1018400
M0UPI2	Fe2OG dioxygenase domain-containing protein			9930300	4321900									5016400	4930500	5932600	5676200		5314800	4144300					6515100		5430800	6308200						6209100				12.386	38	4	18.6	7126100			5388925	4729550	6515100	5869500
M0UQZ2	Uncharacterized protein			652510			419150					422690	463630	713690		487000	637720		255310	561130							714170	785170	545100	349570								26.148	44	3	13.1	652510	419150	443160	612803	408220		681480	349570
M0URJ1	Uncharacterized protein		994480			985200						1255300	1158100		1149900	1219000								994850				924530							1147500			64.592	47	3	30.4	994480	985200	1206700	1184450		994850	924530
M0UUA7	Uncharacterized protein																									9544100												3.7065	37	3	10.6							9544100
M0UWZ2	Glyco_hydro_18 domain-containing protein							3216100	3057100	3042400						2557500	2451800	2392800	1919900						2890700		3071400			3737700	4716200	5734600	4858800			2727000	3296400	22.507	50	4	17.3		3136600	3042400	2504650	2156350	2890700	3071400	4761825
M0UY52	Trypsin inhibitor CMe	902860000	1029000000	903050000	1031200000	1003600000	898800000	1306200000	989020000	1171600000	1122700000	1258600000	1109700000	907440000	1007900000	800790000	866400000	996060000	965460000	1031300000	996330000	1000200000	957650000	861500000	819080000	701320000	828850000	782370000	1022400000	824970000	512190000	918640000	822530000	1083400000	847270000	745440000	809280000	104.16	477	7	39.6	966527500	1049405000	1165650000	895632500	997287500	909607500	833735000	769582500
M0UYA9	Alpha-amylase inhibitor BMAI-1	1070800000	1086100000	1186900000	1093300000	1080800000	1085900000	1207900000	914670000	1242300000	1279500000	1025600000	1331700000	1486800000	1218100000	1135300000	1108200000	1030200000	1136800000	1291700000	1323800000	1014800000	1111600000	1018200000	994990000	846500000	1224900000	1144400000	1125200000	1024400000	788980000	1194000000	880910000	1146700000	1226300000	1236000000	1116000000	323.31	955	9	62.2	1109275000	1072317500	1219775000	1237100000	1195625000	1034897500	1085250000	972072500
M0V056	Neprosin domain-containing protein																														417550							1.9835	8	3	15.5								417550
M0V128	Neprosin domain-containing protein									2291100						2158400		2111100				1324200						1567500				1793300						4.3149	31	2	8.2			2291100	2158400	2111100	1324200	1567500	1793300
M0V1L7	Uncharacterized protein																				910060																	1.7315	3	1	4					910060
M0V292	Uncharacterized protein		3286400	2880900			4251600							3705700	4245900	3130600	3286400	2347300	4945100							4217500		3756600			2932200		3092100	3156000		3430300		6.0411	67	4	22.7	3083650	4251600		3592150	3646200		3987050	3012150
M0V315	Uncharacterized protein	7091200	6568400	7169800	6453600		3621000	4015000	2935100	5011400		6646700	6593300	3954700	4371000	4041000		3267300				4808700			5489400	20794000		5062700	6454200	4563200	9954300	9980000	9798700		6442300	5071200	5462000	46.187	104	5	58.4	6820750	3523700	6083800	4.12223e+06	3267300	5149050	10770300	8574050
M0V3P7	Phytocyanin domain-containing protein	2984400	3467800			2584300	2998900	5217200	3824200	4302900	3677200	5257600	4438200		3963800	2937100	2459100				2689600	2582200	2668200		2975800	5074900	2594700		4021000		2837600	3531800	3167700	3762400	4551500	3667700		21.384	80	3	21.5	3226100	3656150	4418975	3120000	2689600	2.74207e+06	3.89687e+06	3.17903e+06
M0V3U0	Non-specific lipid-transfer protein	314640000	336370000	475520000	470450000	359830000	250880000	773650000	597260000	426730000	507530000	469020000	458380000	547240000	414190000	304010000	342860000	218020000	363110000	222890000	290640000	376290000	330620000	247850000	83180000	75368000	234880000	210820000	380550000	225770000	185230000	317880000	270100000	599980000	317360000	202580000	113630000	232.03	373	7	66.7	399245000	495405000	465415000	402075000	273665000	259485000	225404500	249745000
M0V6E2	SGNH_hydro domain-containing protein										3567100													3767400														31.079	40	3	24.3			3567100			3767400
M0V7D4	AAI domain-containing protein										893480																											3.052	2	2	24			893480
M0VAF1	AAI domain-containing protein	9665400	11612000	6570600	3546700	7019000	9047700	2216400	2738300	7241600	8095300	3829300	9686100	4091900	6148600	5579600	3260400	4616000	3822300	4272800	3513700	7096100	5580200	4104700	8419900	13825000	4655100	7752500	7080000	4417800	6226500	3677300	3367700	10271000	8435500	5866500	5173200	173.02	171	5	34.2	7848675	5255350	7213075	4770125	4056200	6300225	8328150	4422325
M0VDB7	SHSP domain-containing protein																																674480					4.952	21	1	17.3								674480
M0VDQ5	Peptidase A1 domain-containing protein																									4885300												31.028	10	4	11.3							4885300
M0VEH1	AAI domain-containing protein	131800000	143330000	147010000	181800000	153840000	108490000	113930000	113820000	165170000	206940000	137130000	171980000	120670000	120370000	99935000	91920000	94307000	102120000	133690000	165350000	157020000	95691000	78991000	102160000	59124000	116810000	71787000	143940000	114240000	77371000	109940000	110220000	220390000	140540000	150320000	87556000	220.56	172	4	37.8	150985000	122520000	170305000	108223750	123866750	108465500	97915250	102942750
M0VH55	AAI domain-containing protein	19804000	17351000			25795000		11603000	51681000		26678000		63344000			13495000				14399000	18076000	15978000					34255000				23282000	9989600		86017000				8.9888	74	1	17.9	18577500	29693000	45011000	13495000	16237500	15978000	34255000	16635800
M0VI12	NAD(P)-bd_dom domain-containing protein	1560000	1331600	1387400	1830500		1413700	1424500		1640000	1908800	1921200	1700800		1969200	1636800	1647200	2107500	2071700	1553200		1202400					1632500		1425700				959810	1446800	1661100	1253600		20.311	63	3	14.2	1527375	1419100	1792700	1.75107e+06	1910800	1202400	1529100	959810
M0VIF1	Uncharacterized protein	5097000	6179600	5824200	5037700		5604500	3526400	4775800	3690500	3425900		4141000	4587100	4699700	4754600	4762800	5356000	5509900	7055600	4858800	5848300		5504900	3786000	9096500	5445500	5924600	4967000	3623900	5792500	4657000	4133300	4206800	5042000	5025900	5415700	18.422	123	7	55.6	5534625	4.63557e+06	3.75247e+06	4701050	5695075	5046400	6358400	4551675
M0VIJ4	W2 domain-containing protein										2548700	2529500	3375300	1794600		1866900			2833100	2534800	2084400	3139800	2109600			2526800	2077800	2195200		2855200	3140200	2422000			3239700			46.704	63	6	23.7			2.81783e+06	1830750	2484100	2624700	2266600	2805800
M0VJA1	Uncharacterized protein																									13121000												15.496	2	2	27.8							13121000
M0VML1	Alpha-amylase/trypsin inhibitor		18969000	30412000	19898000	30576000	27798000	14008000	28464000	27905000	37771000	8078700	17796000	8104800	10852000	19231000		23425000	18230000	65097000	19329000	62138000		23717000	22756000	12756000		13444000	14680000	20935000		30446000	13448000	59059000	25977000	21763000	23592000	83.991	100	4	46.3	23093000	25211500	22887675	1.27293e+07	31520250	3.62037e+07	1.36267e+07	2.16097e+07
M0VN24	Isocitrate lyase																					10016000	2723900	7766000	8961300					27807000	42698000	41166000	37991000	3368000	3590200	4009600	4488700	323.31	96	12	31.1						7366800		37415500
M0VYA0	Non-specific lipid-transfer protein	22032000	18261000	15170000	29177000	25130000	22393000	63758000	49927000	34203000	39193000	54046000	33676000		26023000	19023000	16485000		21081000	16110000	21344000	31795000	24296000	25857000	21676000	26361000		13461000	23139000	19644000	13945000		23207000	21100000	19072000	21996000	22838000	187.35	106	4	41.8	21160000	40302000	40279500	2.05103e+07	1.95117e+07	25906000	20987000	18932000
M0VYC1	Probable 6-phosphogluconolactonase				3325400													2021900	2527300					2325100				2608100										10.597	31	6	32	3325400				2274600	2325100	2608100
M0VYX8	Uncharacterized protein	7822400	6386500	5673800	7262400	6221400	5013800	6851300	6916000	5782100	6404900	7117500	7856200	6694800	6312300	5932800	6436700	6008300	7400300	5745900	6518600	5440900	5126500	4994500	6762100	8209300	8284700	7066500	4917400	6147000		7809800	6066400	6599800	5078100	5370300	4799000	53.566	103	3	23.8	6786275	6250625	6790175	6344150	6418275	5581000	7119475	6674400
M0W099	Uncharacterized protein	28646000	20907000	25077000	37425000	40248000	31144000	44405000	39084000	42033000	41299000	27129000	37188000	52600000	38571000	43774000	48243000	35831000	42991000	32906000	35713000	56320000	55613000	43610000	55457000	33702000	64438000	67442000	42123000	81021000	76180000	65239000	70692000	39652000	49312000	34689000	40541000	323.31	397	12	52.5	28013750	38720250	36912250	45797000	36860250	52750000	51926250	73283000
M0W4X5	BOWMAN_BIRK domain-containing protein	21648000	22437000	18091000	22341000		24812000	43928000	31355000	28909000	32256000	36517000	35280000	24020000	26440000	28045000	25644000	15620000	20520000	16636000	25985000		27354000		32912000	24570000	29958000	29644000	33711000	24735000	31200000	28335000	41269000		27577000		23505000	94.351	91	2	37.1	21129250	33365000	33240500	26037250	19690250	30133000	29470750	31384750
M0W5X2	Uncharacterized protein																					60792000		104550000														14.664	24	2	4.4						82671000
M0W5Z0	Uncharacterized protein		1636600		1810500			1196400	1320800			1696200			1169200	1180500	1640200				1775000				1155200		1039400	1911100	2508700		2081400				2020300			103.57	68	9	28.1	1723550	1258600	1696200	1.32997e+06	1775000	1155200	1.81973e+06	2081400
M0W8Z2	Barwin domain-containing protein																																	387860				67.539	35	2	7.8
M0W9B7	Subtilisin-chymotrypsin inhibitor CI-1A	82632000	70622000	119320000	94466000	79619000	58925000	66897000	34071000	62683000	104450000	98952000	79502000	55377000	45728000	45873000	38947000	40978000	47483000	43565000	79117000	59739000	56616000	69552000	57775000	17476000	38382000	40104000	50084000	39296000	63308000	44925000	54962000	143440000	92853000	80033000	35577000	234.97	357	6	84.3	91760000	59878000	86396750	46481250	52785750	60920500	36511500	50622750
M0WBH4	Phytocyanin domain-containing protein	9215200	8770900	8466800	10585000	8187900	7532500	11199000	10833000	14494000	10119000	10698000	11656000	9852400	9903100	10993000	7429100	10574000	11381000	8221200	9126100	7503700	4240700	7847800	8171600	8549600	8572800	8766300	10792000	11583000	9072400	10662000	10350000	8341300	7609800	8764500	12463000	41.701	145	5	21.3	9259475	9438100	11741750	9544400	9825575	6940950	9170175	10416850
M0WF10	Knot1 domain-containing protein	7921900	9569500	9574700	11930000	8559000	10839000	15951000	14804000	14565000	10079000	10831000	12161000	9219400	10014000	9527800	8769700	9190400	7294400	7907500	7568300	9790700	11012000	10691000	9320800	16757000	11461000	11849000	11237000	7734300	8588000	11172000	10175000	8827900	10920000	7308100	11021000	173.17	175	4	57.1	9749025	12538250	11909000	9382725	7990150	10203625	12826000	9417325
M0WF40	Uncharacterized protein	140780000	120280000	134770000	148830000	152220000	136740000	172970000	155550000	154010000	160710000	159290000	136170000	137880000	132740000	151560000	152670000	147750000	134430000	154910000	150680000	118950000	139840000	133750000	154370000	133410000	150060000	155600000	130730000	120040000	125570000	133950000	115580000	148370000	133570000	122190000	143780000	323.31	793	22	64.2	136165000	154370000	152545000	143712500	146942500	136727500	142450000	123785000
M0WGB4	Thioredoxin domain-containing protein																																	1240500				7.6661	22	1	4.9
M0WGK7	Aldose 1-epimerase	54023000	53501000	51120000	55441000	58897000	67219000	113110000	91557000	69845000	70327000	74395000	60415000	73908000	72992000	63253000	84126000	65759000	72161000	58552000	67346000	70040000	68387000	98317000	89140000	22990000	71069000	78276000	64880000	102850000	92990000	116110000	116440000	76295000	62168000	68153000	70146000	171.65	256	10	38	53521250	82695750	68745500	73569750	65954500	81471000	59303750	107097500
M0WI75	WHy domain-containing protein	12497000	13973000	9338400	14175000	3846900	6669400	4344300	7495500	6383600	5752600	6882600	6515100	5604600	6271100	4791600	3551800		5965600	4676300	5314600	8338900	5481200	4570400	4778200	28574000	4633300	3613800	6643900	5449300	3984500	5028200	4228100	5556300	4516900	5029100	7617100	62.745	127	3	32.5	12495850	5589025	6383475	5054775	5.31883e+06	5792175	10866250	4672525
M0WIR9	Uncharacterized protein																									2769100												13.53	15	3	36.5							2769100
M0WNE6	Uncharacterized protein	12952000	13000000	13237000	11312000	13875000	9729800	13494000	16468000	10787000	9644300	10503000	10806000	12733000	11979000	11289000	11461000	12257000	8297100	11820000	13201000	7580000	17701000	10830000	13845000	20505000	14190000	12687000	9102400	11851000	18078000	10623000	14168000	11103000	12034000	23736000	16070000	256.54	251	14	12.7	12625250	13391700	10435075	11865500	11393775	12489000	14121100	13680000
M0WPC3	Probable non-specific lipid-transfer protein	37707000	37728000	48980000	53317000	49499000	32731000	49100000	31763000	45397000	57769000	42146000	51411000	39405000	32626000	27368000	31140000	27873000	38358000	26320000	33909000	38660000	42070000	40112000	19670000		23974000	22196000	35326000	28565000	19849000	41755000	38384000	57840000	42542000	33240000	24969000	100.62	135	4	38	44433000	40773250	49180750	32634750	31615000	35128000	2.71653e+07	32138250
M0WQE8	Proteasome subunit beta																									3105300												1.3156	6	3	18.8							3105300
M0WQY8	Uncharacterized protein																																	875830				4.3778	19	14	1.9
M0WTX7	Uncharacterized protein								2568200																													7.2681	29	3	4.8		2568200
M0WU78	Aldo_ket_red domain-containing protein	53471000	55181000	54571000	53179000	35093000	34434000	51514000	57293000	49087000	36754000	40816000	37243000	36521000	45243000	43445000	32923000	32338000	34792000	36373000	39779000	52839000	38472000	37576000	38954000	97041000	40541000	38989000	44521000	62812000	50815000	58808000	57153000	36019000	40427000	34145000	40919000	278.32	439	16	52.5	54100500	44583500	40975000	39533000	35820500	41960250	55273000	57397000
M0WUE1	Peptidase A1 domain-containing protein		2741900				2098800		4452600				2672200		2932700	2678000		3468200	3402600	2936900		4995500		3617100	2569000		3332000	2749000		3097100		3830000	4304900	2659100		3115700	2334900	44.924	58	5	13.5	2741900	3275700	2672200	2805350	3.26923e+06	3727200	3040500	3744000
M0WVS8	AA_TRNA_LIGASE_II domain-containing protein												1292100	1941200	2377000	1736200	1660300	1619800		1329500		1298900			2147100			2277000	1988600	1901400	1663900	1698800	1451000				1967200	8.4238	48	6	16.3			1292100	1928675	1474650	1723000	2132800	1678775
M0WVV5	Uncharacterized protein					1592400									2423700	1093700						1422200	2552700		1286800						2059200	2198700						4.7168	36	2	20.7		1592400		1758700		1753900		2128950
M0WX05	Uncharacterized protein	90232000	82489000	88203000	109150000	94089000	99891000	114790000	119850000	87739000	107680000	86905000	94461000	111320000	97047000	107170000	141220000	104170000	110470000	87149000	98035000	103120000	91737000	95854000	99021000	67623000	100840000	99411000	104410000	88842000	79957000	92895000	86933000	111540000	98086000	103410000	106510000	323.31	509	16	40.3	92518500	107155000	94196250	114189250	99956000	97433000	93071000	87156750
M0WXC5	DUF3700 domain-containing protein																																391670					1.566	9	3	24.3								391670
M0WYN1	Uncharacterized protein	2021700	2594800	3080300		1944200	2545500	1769700	2118600	2169600			2369400	2822100	2588900	2278100	2131200	1960700	2816000	1808100	2171900	4356400	3053900	2550300	2390200	2507800	3387800		2332000			3197900	2487600	2850700	2790700			7.9622	73	2	22.1	2565600	2094500	2269500	2455075	2189175	3087700	2.74253e+06	2842750
M0WYN7	PCI domain-containing protein																																	144060				3.4391	35	1	5.4
M0WZB5	Proteasome subunit alpha type	11387000		2454500	7186800	12057000	8190900	3665800		11211000	8866100	11038000	7430900	8292700	9670400	8562800	12600000		7132300	3934400			8019500	11618000	6057100	5444400	8848700	11911000	11316000	8577200	14966000	9681400	7952000	3849900	19538000	8111000	5828700	129.27	85	4	32.8	7.00943e+06	7.97123e+06	9636500	9781475	5533350	8.56487e+06	9380025	10294150
M0WZI8	Uncharacterized protein	7950700	8580100	10998000	10158000	11621000	10091000	8592400	9652800	7285400	9446900	7948300	8118000	8852700	7056300	7327700	8185100	6875200	9767800	6373200	7219200	7698300	9824600	10644000	8461200	5836500	8927400	8149300	6065300	8902600	10258000	8448200	6966900	9229300	6996400	6263400	9349100	175.58	172	11	30.8	9421700	9989300	8199650	7855450	7558850	9157025	7244625	8643925
M0X060	Usp domain-containing protein	5654100	6447300	11611000	7291400	6293800	6825000	13865000	9876500	7667000	6562500	10173000	7489500	9824100	6851000	7534900	6834000	6993300	9571900	5037200	6544700	5984900	5044000				6427800	5860100	7541500	5283900	5304700	6562800	5398500	9185600	6568300	7093300	7278500	42.02	126	7	50.9	7750950	9215075	7973000	7761000	7036775	5514450	6609800	5637475
M0X0A5	Uncharacterized protein	17937000	8322500	8739400	9114500	8891900		8505400	15454000	9734700	7408100	11105000	9126700	11971000	8505100	8429700		7742800		12933000	10918000	9442500		8045800	9245400	16700000	9250200		19589000	10352000	7050100	10670000		13757000	9636800	7327100	15381000	266.69	94	5	15.4	11028350	1.09504e+07	9343625	9.63527e+06	1.05313e+07	8.91123e+06	1.51797e+07	9.35737e+06
M0X0Y3	Uncharacterized protein				1408000		4284000	4361900	7767800			4193400								6855400		6907400			4666100	2993500		3429300		15472000	3873100		14837000					23.175	57	4	8.3	1408000	5.47123e+06	4193400		6855400	5786750	3211400	1.1394e+07
M0X2U6	PCI domain-containing protein	3522300				5135000	2272200		1307200			2895800	3130000	1619400				3406400	3309000	2474000				2927400			1157500				2350900			2582900				52.995	47	3	16.3	3522300	2904800	3012900	1619400	3.06313e+06	2927400	1157500	2350900
M0X3R2	14_3_3 domain-containing protein	16126000	16415000	15496000	15435000	12623000	12190000	17877000	12724000	17864000	15015000	16435000	18893000	13468000	16872000	16424000	11917000	14337000	12835000	13388000	13861000	12021000	10085000	13853000	14607000	13815000	12672000	16677000	14301000	14181000	17279000	17726000	16614000	11473000	16157000	12439000	12670000	85.655	211	7	39.2	15868000	13853500	17051750	14670250	13605250	12641500	14366250	16450000
M0X482	AB hydrolase-1 domain-containing protein	14495000	19300000	26708000	14595000	24606000	14605000			12346000	20611000	15004000	17821000	18448000	11927000	20475000	20378000	19788000	19987000	23106000	19398000	11474000	13666000	13864000			20705000	17931000	14412000	15423000	12535000		10092000	11767000	8335600	17548000	15537000	16.828	87	6	26.4	18774500	19605500	16445500	17807000	20569750	1.30013e+07	1.76827e+07	1.26833e+07
M0X5Q3	Uncharacterized protein				1740900			3545700	3565500		1713800	2354900			1400400	3491600	2156100			1539800					2167000	9949900	1616600	2333600		2506800	1599400	2086700				1107100	2665500	103.15	63	10	14.4	1740900	3555600	2034350	2.34937e+06	1539800	2167000	4.63337e+06	2064300
M0X690	T-complex protein 1 subunit gamma	2811900	2853300		3833100	2168800	3446500	4409600	4085900	3771400	3777500	3764000	3416600	3057400	3462700	2911600	3575000	2999100		2583100	3288400	3636000	2944500	2561200	3071800	9313700	3591300		2947400		2888900	3623100	3293100		2886500	2297100	3130500	11.857	90	7	16.8	3166100	3527700	3682375	3251675	2.95687e+06	3053375	5.28413e+06	3.26837e+06
M0X743	Cytochrome b-c1 complex subunit 7																														131610							2.1661	9	2	29.4								131610
M0X9E3	Uncharacterized protein	6838600		4701900	5384000		5499800	12329000	10380000	5509500		7627100	5630000		8065400	7590400			3998100		5854500	11630000	12352000	16139000	19954000	8298900	9048200	12059000	9328700	15156000	17259000	31191000	21843000	9008100	15111000	7645600	15223000	19.307	103	5	0	5641500	9.40293e+06	6.25553e+06	7827900	4926300	15018750	9683700	21362250
M0XBS5	Subtilisin-chymotrypsin inhibitor CI-1B	21866000	13100000	23873000	34343000	21363000	12599000	19127000	9485900	12569000	29311000	18196000	19107000	19369000	14245000	16991000	16272000	10175000	18260000	6698300	15282000	15530000	24025000	12007000	9731000		12725000	12451000	12890000	8614800	11626000	3128100	9203900	44754000	17530000	15284000	2216400	52.971	258	8	83.1	23295500	15643725	19795750	16719250	12603825	15323250	1.26887e+07	8143200
M0XC90	RRM domain-containing protein																																1751800					8.2287	21	1	5.3								1751800
M0XCF8	Uncharacterized protein																		2741800										2502500									4.5424	19	2	9.7					2741800		2502500
M0XEJ4	Importin N-terminal domain-containing protein																								1041000													2.431	14	2	4.1						1041000
M0XFC8	Uncharacterized protein	4969600	13457000		4577300	4111500		3485400	7617000	3959700	3193100	9168300			6795000	7089000	8480600	6915300	6738400	7115000	6097500	6272500	9659700	11098000	6813800	9896300	4192000	4058500	4468200	8122600	7469600	15918000	12052000	4756200	6722700	7032200	6337500	103	120	9	29.1	7.66797e+06	5071300	5.44037e+06	7.45487e+06	6716550	8461000	5653750	10890550
M0XH58	Uncharacterized protein	472430000	429830000	378920000	573880000	301270000	304060000	358010000	326240000	423130000	368850000	279550000	377990000	407500000	345980000	329400000	284270000	362170000	319750000	296150000	289080000	487290000	355450000	283160000	349130000	440080000	383130000	316990000	344370000	468870000	560780000	359360000	331640000	255700000	368140000	266280000	348530000	308.9	948	18	55.2	463765000	322395000	362380000	341787500	316787500	368757500	371142500	430162500
M0XHQ5	Uncharacterized protein	3170200	3230300	2980500	2632100	1617200	2104700	2770500	2540800	2376900	2040500	2685600	2728300	2112700	2755700	2957900	2551400	1783400	2082600	1865000		2196500	2301000	2759100	2051100	9222600	2353100	2731700	2715500	2340100	3718600	2479300	3218300		2796400	2169300	2074400	17.765	71	2	35.1	3003275	2258300	2457825	2594425	1.91033e+06	2326925	4255725	2939075
M0XIN0	Uncharacterized protein									1324700											1719300	2264400				1200000								2215000				19.286	28	3	12.6			1324700		1719300	2264400	1200000
M0XIV0	Uncharacterized protein													564120																								1.547	4	2	4.7				564120
M0XJ70	UBIQUITIN_CONJUGAT_2 domain-containing protein	3516400	3136700	3547100	3038800	2954100		4188000	3706500	4184100	2934200	4397000			2664000		3477900	3160300	3234100	3365500	3472400		3685300	2522700	2409000		3447100	3430600	4295000	3011600	2330700	4476100		3126700	3216700	3112700	3272300	5.026	77	3	31.8	3309750	3616200	3.83843e+06	3070950	3308075	2.87233e+06	3.72423e+06	3272800
M0XJL4	Uncharacterized protein	83012000	80789000	66712000	82764000	79553000	74336000	86016000	96848000	91182000	88066000	97522000	90264000	91304000	91662000	94755000	90055000	84323000	88073000	95108000	91304000	108140000	88851000	88045000	89398000	86088000	101600000	95611000	82698000	105750000	103660000	102500000	101470000	93599000	91322000	88555000	89083000	114.65	692	19	46.1	78319250	84188250	91758500	91944000	89702000	93608500	91499250	103345000
M0XKG5	RuvB-like helicase													420280																								15.321	4	1	3.4				420280
M0XKY3	Knot1 domain-containing protein				2818800																			654260		11991000	785830				2148300							122.07	36	2	50	2818800					654260	6388415	2148300
M0XLC4	PfkB domain-containing protein	21058000	18108000	20142000	21390000	20279000	19169000	25859000	22549000	22553000	22342000	20930000	20329000	24372000	21889000	18528000	24398000	16516000	22507000	19837000	19575000	20195000	22118000	19508000	18372000	29154000	21499000	19404000	20845000	20529000	21969000	19000000	22491000	22074000	21362000	19079000	18089000	323.31	337	14	60.2	20174500	21964000	21538500	22296750	19608750	20048250	22725500	20997250
M0XM53	S1 motif domain-containing protein														12510000					4027800											3522700							4.4588	32	3	19.2				12510000	4027800			3522700
M0XMW5	Uncharacterized protein																											554540										9.832	11	2	9.5							554540
M0XP26	CN hydrolase domain-containing protein																								1774100	2214100				1564200		1948200						5.7047	32	4	23.6						1774100	2214100	1756200
M0XQ24	Uncharacterized protein	92784000	95991000	103030000	98562000	127590000	102690000	116870000	117210000	109290000	106610000	112330000	102480000	112280000	109810000	98571000	111870000	111300000	111250000	109790000	110590000	104130000	129570000	107800000	108520000	102370000	107310000	106170000	106300000	91314000	76592000	95862000	93412000	110260000	111870000	113000000	126080000	323.31	952	26	49.6	97591750	116090000	107677500	108132750	110732500	112505000	105537500	89295000
M0XTF9	Uncharacterized protein	2434700	3166600	2286700	2189600	1902200	2417800	1830600	2311400	2464500	1571100	2164400	2128000	2029800	2481200	2460500	2179200	2540100	2589400	2568900	2769700	2005900	2043200	2550300	2706700	2727900	2020400	2537600	2056900	2283400	2512300	2188600	2452700	2323700	2193200	2922100	3435800	123.43	153	6	19.4	2519400	2115500	2082000	2287675	2617025	2326525	2335700	2359250
M0XUK9	Uncharacterized protein	6017100	4494300	27812000	6195200			4494500	6675800			6463800	8614400	5862300	5593000	5456700	7025200	6218000	4490900		4739800		5930600	9815600	4203900		5526700	13524000	6900900	4122200	4309800	4605000	5220800	4118900	5623700	5831600	6877300	57.88	84	4	22.4	11129650	5585150	7539100	5984300	5.14957e+06	6.65003e+06	8.65053e+06	4564450
M0XUU4	Uncharacterized protein	949930000	952680000	876500000	1175300000	379380000	351730000	371800000	466380000	537110000	471830000	376810000	471220000	401230000	507550000	446550000	445880000	383930000	386030000	403160000	367960000	547680000	482460000	350370000	390980000	1535800000	446170000	424700000	408670000	611960000	495250000	365370000	378120000	291140000	369630000	258930000	400330000	283.89	895	17	51.4	988602500	392322500	464242500	450302500	385270000	442872500	703835000	462675000
M0XW49	S4 RNA-binding domain-containing protein		3276800	2275400		4834000		2513200	2096300						4162100	4292400			1861300	2288100		2705700			2457100	3552600	2346200	2561700		2905100	3584800			5688400		4729100	2110900	8.8456	63	7	25.6	2776100	3.14783e+06		4227250	2074700	2581400	2.82017e+06	3244950
M0XWV5	Uncharacterized protein	27013000	46055000	31983000	18625000	19324000	21307000	11525000	14330000	24358000	12808000	26270000	20100000	13929000	18037000	18569000		14682000	13531000	13169000	16564000	27510000	14533000	31210000	24253000	73460000	16327000	26494000	16729000	19384000	37275000	24563000	42093000	19712000	39214000	21619000	24630000	93.591	104	4	63.3	30919000	16621500	20884000	16845000	14486500	24376500	33252500	30828750
M0XYI8	Uncharacterized protein																																	2358500				17.652	16	8	30.9
M0XYT2	AAI domain-containing protein	744780000	776960000	947130000	835070000	919380000	657780000	432900000	474830000	586510000	907070000	704810000	736770000	712330000	601470000	529920000	593270000	562030000	686270000	683600000	853950000	923980000	509330000	647130000	682600000	169640000	534800000	340090000	589400000	483630000	537140000	405520000	559700000	1579900000	1060500000	854970000	399010000	323.31	750	7	28.9	825985000	621222500	733790000	609247500	696462500	690760000	408482500	496497500
M0Y045	Knot1 domain-containing protein							28833000	26465000						20936000															17622000					16602000			35.917	79	2	28.6		27649000		20936000				17622000
M0Y227	Alpha-amylase/trypsin inhibitor CMd	1474500000	1610200000	1679000000	1875700000	1913100000	1564500000	2047500000	2037200000	2046000000	2091600000	2221600000	1901900000	1140700000	1415900000	1134000000	1090200000	1306900000	1315500000	1225500000	1729200000	1621300000	1514500000	1434900000	1255400000	652640000	1162100000	764860000	1521700000	1364200000	887490000	1484800000	1425700000	2295600000	1804300000	1791400000	1526600000	323.31	592	7	64.9	1659850000	1890575000	2065275000	1195200000	1394275000	1456525000	1025325000	1290547500
M0Y4B9	Aldose 1-epimerase	19401000	22956000	18994000	15273000	21971000	22214000	16719000	18385000	29060000	19694000	19489000	26898000	25330000	16135000	30587000	25768000	19997000	28094000	18926000	25104000	34269000	27690000	46456000	39078000	14922000	40636000	20713000	20191000	42844000	27072000	37335000	43577000	28265000	27792000	21310000	31452000	278.57	261	9	34.1	19156000	19822250	23785250	24455000	23030250	36873250	24115500	37707000
M0Y8M7	PABS domain-containing protein	6354300	6230100	7093900	7917100	5679800	6908900	8484700	9161300	7440900	7368300	7307700	7004800	8117000	7191900	6511000	6442600	6467100	7291100	5973800	8390800	7242600	7932000	6432400	6780900	9216900	7106300	8279600	5876000	8777700	7426600	8671100	7195000	8066700	6772500	6309600	7552600	85.958	159	7	29.5	6898850	7558675	7280425	7065625	7030700	7096975	7619700	8017600
M0YAP1	NAC-A/B domain-containing protein	3235800	2727600	3523900				1653400	2316700	2564200		2832300		2430900	2658600	3176400	2946500	2054500						2532200	3454200	19795000	2722900	4609900	2993600	2769700	4051000	4472000	4493300		4102800		5136400	69.072	72	6	38.3	3.16243e+06	1985050	2698250	2803100	2054500	2993200	7530350	3946500
M0YB08	4-hydroxy-4-methyl-2-oxoglutarate aldolase	4528100	5296300	3522200	5826400	3953000	4525500	7611000	5555800	4981900	7005300	5286400	6457900	5682900	5223400	4734300	5289100	5432500	6168500		4792700	7032000	6459800	4848400	4986900	7560600	6219600	4481400		5620800	5330500	5074000	5709800	4790200	5967300	5207500	5858400	73.133	113	6	50	4793250	5411325	5932875	5232425	5.46457e+06	5831775	6087200	5433775
M0YC48	TIP120 domain-containing protein									2881800		3393900											2879300	7546300			3332100	5209500									3549600	170.41	35	5	8.4			3137850			5212800	4270800
M0YI48	zf-Tim10_DDP domain-containing protein	4683900																												3280800			3388000					87.698	18	2	32.6	4683900							3334400
M0YI94	Uncharacterized protein																									555070												8.0476	1	1	6.2							555070
M0YIZ9	Pyruvate carboxyltransferase domain-containing protein	32588000	34288000	32283000	33140000	36247000	35051000	51518000	43240000	40976000	41064000	42194000	38766000	42021000	41631000	40316000	44281000	42855000	39149000	37730000	43325000	41716000	34200000	35395000	41435000	36646000	44688000	45410000	34617000	46661000	30911000	39773000	35298000	40961000	41954000	47669000	37249000	323.31	398	20	48.8	33074750	41514000	40750000	42062250	40764750	38186500	40340250	38160750
M0YJ05	Uncharacterized protein																					1240600																2.2985	1	2	13.1						1240600
M0YJ76	Uncharacterized protein	2694300	4266000	3024100	3355900			4318200	3545700			2665800	2923400	2638700	3358400	2559300		2890500	2942100	3670900	2971300	3821200	5226300	2916800	4283200	10585000	3137100		2043300	3877600	6778500	5086400	4169400		4054100	4284100	3579500	27.381	86	8	59.9	3335075	3931950	2794600	2.85213e+06	3118700	4061875	5.25513e+06	4977975
M0YNG3	Methylthioribose-1-phosphate isomerase																																1051600					14.671	34	4	5								1051600
M0YQD9	Uncharacterized protein																														389020							3.8998	7	1	8								389020
M0YS80	Uncharacterized protein					1164000										1836900																						30.997	30	2	14.8		1164000		1836900
M0YUL2	Uncharacterized protein	5085600	4334600		4122100		3781900	4405300	4490100	3800900	4442500	4493700	4083000		4131000	4321900	4367100	4369600	4565400	4068100	4550400	4069100	3794200	3382800		5474200	4151500	4753500	4835400	3581200	4933300	3875000	2993300	3440200		8093000	5157600	68.975	122	7	14.2	4514100	4.22577e+06	4205025	4.27333e+06	4388375	3748700	4803650	3845700
M0YYV7	Peroxidase																													17647000	12583000		15832000					61.468	33	1	4.4								15354000
M0YZ71	HABP4_PAI-RBP1 domain-containing protein																									1663600												3.2879	1	1	9.7							1663600
M0Z0Z6	Aldo_ket_red domain-containing protein	7593400	7124800	6864100	7578800	8200500	7159200	10160000	9402700	8649900	8376700	9019700	8284600	8575300	8669300	7167700	8077600	7645700	7766600	7248200	7405200	6755300	7059300	7062000	7540900	11765000	8803300	7713700	8168000	6474700	6188700	7307000	6235300	8514300	6552300	7144500	8084800	107.02	153	9	28.7	7290275	8730600	8582725	8122475	7516425	7104375	9112500	6551425
M0Z2X3	Phosphoglycerate kinase											1148900																										3.3596	7	3	6.9			1148900
M0Z4F0	Uncharacterized protein	54825000	51005000	59190000	53049000	64518000	59638000	92393000	60033000	77584000	60745000	72884000	60426000	73257000	67026000	59412000	63401000	61266000	63046000	65778000	66805000	61932000	62441000	52177000	60126000	44414000	61372000	67743000	68211000	60945000	47573000	54015000	51066000	60914000	60614000	63865000	62751000	192.56	517	20	50.1	54517250	69145500	67909750	65774000	64223750	59169000	60435000	53399750
M0Z4X7	Knot1 domain-containing protein	715110	677620		1358000					725500		428240			647780	440350						628520									349570							3.9906	36	1	12	916910		576870	544065		628520		349570
M0Z6C2	Uncharacterized protein	28110000	25291000	24686000	18335000	27541000	25954000	22362000	24205000	26834000	21931000	21966000	21977000	25814000	26685000	23712000	23413000	23398000	27121000	24661000	27048000	28823000	22157000	27700000	25029000	23170000	25788000	26747000	21429000	20744000	47095000	28936000	30544000	26679000	28419000	34013000	30096000	204.79	327	11	44.1	24105500	25015500	23177000	24906000	25557000	25927250	24283500	31829750
M0Z6X6	Uncharacterized protein														153500																							22.997	2	1	15.5				153500
M0Z8X2	Uncharacterized protein	1563900	1526700		1251100		1101500		1745700			1630600		1924600	1632500	1650500		1443000		1243600	1432400	1609000			1371900	3949000	1500800		1457300	1853500	1872500	1306600	1547200		1338300	1306100		11.026	69	3	14.5	1.44723e+06	1423600	1630600	1.73587e+06	1373000	1490450	2.30237e+06	1644950
M0Z9S4	FAS1 domain-containing protein	7449200	7510600		7652800	11068000	16299000	7434700	7372900	6428400	8028100	8232700	8709700	8325100	8871000	10152000	7572700	8014800	7743900	3678400	8007600	17787000	9112200	7681000	4673400	12657000	6584600	12923000	10762000	7723100	13038000	17582000	17711000	14772000	14874000	13312000	14212000	64.175	129	5	15.6	7.53753e+06	10543650	7849725	8730200	6861175	9813400	10731650	14013525
M0ZAM5	S-adenosylmethionine synthase											1197100																										2.1049	17	2	6.1			1197100
M0ZAT8	UBA_e1_C domain-containing protein	1401400	3602800			2006000		1773700		1418800			4357000		1901500	2034000	2031100	2897900	1856100	2330500		4395500	2821900		2672300	2149600	1760600	1599000	2155400	5697300		1192200	2522800	2310800	2305700	3650600	1759200	131.38	85	7	7.6	2502100	1889850	2887900	1.98887e+06	2361500	3.29657e+06	1916150	3.13743e+06
M0ZDY0	Knot1 domain-containing protein	3136300		2138700					2977500				2090200	1775800	2844900				2055100	2188800	1823300							6615700	4284700	5052400	2896300	6302400	3925100	5264800	3352100			3.2994	169	2	23.2	2637500	2977500	2090200	2310350	2022400		5450200	4544050
Q673G6	GA 20-oxidase 3	17007000	13309000	14491000	16225000	18813000	18260000	27358000	24134000	18947000	17918000	24921000	16981000	18985000	17004000	20758000	20078000	18510000	18292000	17433000	21420000	15652000	16859000	16954000	16672000	12938000	18461000	16425000	14341000	11867000	12661000	15784000	13843000	18473000	18727000	23590000	19377000	323.31	394	11	42.8	15258000	22141250	19691750	19206250	18913750	16534250	15541250	13538750
Q7XZK3	Thioredoxin		7623300	6426500	8795200			8471000	9186300	9322800			8349600		7218000	6575000		5818600	5235300	5109000	5539500	5866500	6704300	8353300	8765800	12730000	6917600	5611400		5716600	5377600	8786300	6422000	7318600	8317800	7605700	7340800	25.531	65	2	20.3	7615000	8828650	8836200	6896500	5425600	7422475	8.41967e+06	6575625
Q84L51	Metallothionein-like protein type 4	5502900	8121100		5705600	6474800		7966200	8538100	10964000	7325100	8435400	6630100	3407200				5100800	6484300			5475800			6017800	5528800	6569600	7018400	5771500	6731800	7433200	8655600	9688700					83.289	106	5	79.2	6443200	7659700	8338650	3407200	5792550	5746800	6222075	8127325
Q8H1V6	Hypersensitive-induced reaction protein 4																									442910												3.56	2	1	8.3							442910
Q94L27	Alcohol dehydrogenase	20047000	18662000	16206000	22610000	15227000	14616000	23607000	23080000	22139000	14790000	16339000	16072000	18511000	17558000	13510000	15628000	14345000	18173000	15776000	15219000	19071000	20318000	17112000	15700000	30760000	15941000	13867000	15059000	25912000	25582000	25324000	25641000	14132000	15108000	15170000	22119000	125.89	238	9	31.1	19381250	19132500	17335000	16301750	15878250	18050250	18906750	25614750
																										6946900	7170600	7567550	7961800
																									1s. Quartil	2502600	3157200	3389475	3543725
																									3. Quartil	22754000	23974000	25385000	25590250
																									Differenz Q3-Q1	20251400	20816800	21995525	22046525
																									*1,5	30377100	31225200	3.29933e+07	3.30698e+07
																									3. Quartil +	53131100	55199200	5.83783e+07	5.866e+07
																									1. Quartil -	-27874500	-28068000	-2.96038e+07	-2.95261e+07
[truncated: 28 more columns]

## Sheet: data0_sample
Majority protein IDs	Fasta headers	0 h 1	0 h 2	0 h 3	0 h 4	12 h Tap 1	12 h Tap 2	12 h Tap 3	12 h Tap 4	12 h Salt 1	12 h Salt 2	12 h Salt 3	12 h Salt 4	24 h Tap 1	24 h Tap 2	24 h Tap 3	24 h Tap 4	24 h Salt 1	24 h Salt 2	24 h Salt 3	24 h Salt 4	48 h Tap 1	48 h Tap 2	48 h Tap 3	48 h Tap 4	48 h Salt 1	48 h Salt 2	48 h Salt 3	48 h Salt 4	72 h Tap 1	72 h Tap 2	72 h Tap 3	72 h Tap 4	72 h Salt 1	72 h Salt 2	72 h Salt 3	72 h Salt 4	Score	MS/MS count	Peptides	Unique sequence coverage [%]	av 0 h	av 12 h Tap	av 12 h Salt	av 24 h Tap	av 24 h Salt	av 48 h Tap	av 48 h Salt	av 72 h Tap
O23979	Soluble inorganic pyrophosphatase	3924200	4648900	3086700	5951500	3744800	3843900	3736500	3727000	6344800	3449900	3383200	4403700	3065900	3049900	3533800	2799400	3157800	3163100	3243900	4173300	5413100	4010600	4016100	3157400	6692800	3596200	3684600	3316100	3913800	3352100	3988600	3797600	4180200	4143000	3032300	3130000	82.068	97	2	17.7	4402825	3763050	4395400	3112250	3434525	4149300	4322425	3763025
A0A191TDI3	ATP synthase subunit alpha	51226000	55319000	45623000	54926000	41852000	44360000	48344000	52040000	42513000	39303000	47560000	47248000	44313000	54960000	50671000	47223000	47171000	44804000	46877000	46863000	51976000	46172000	46613000	46968000	92096000	54774000	44763000	51049000	51368000	61095000	51529000	57319000	45868000	48063000	48219000	49662000	323.31	369	17	42.4	51773500	46649000	44156000	49291750	46428750	47932250	60670500	55327750
A0A287JLK6	UBIQUITIN_CONJUGAT_2 domain-containing protein	14055000	19407000	19179000	14712000	13365000	17383000	7615400	12808000	15243000	8712700	18266000	18335000	20325000	13614000	17817000	15472000	14783000	21270000	15671000	17123000	11144000		15844000	16814000	5456000	21509000	21852000	19547000	11868000	7138200	10207000	13887000	10591000	12044000	9250500	18336000	90.033	121	5	67.8	16838250	12792850	15139175	16807000	17211750	1.46007e+07	17091000	10775050
M0VD47	Uncharacterized protein	10781000	11428000	11611000	10156000	11235000	9240900	9157900	7490500	9003700	8449800	9442500	8658400	11685000	12278000	10889000	11013000	10381000	11184000	8719100	10037000	8119900	8730800	8999300	7770300	13273000	10410000	9823900	8177400	8908000	11240000	7867000	7866700	10686000	5833600	6467800	8140100	109.78	257	7	42.9	10994000	9281075	8888600	11466250	10080275	8405075	10421075	8970425
A0A287E459	Cellulase domain-containing protein																					1710300	1844500	1985400	1811700					3259300	3353500	3923900	3706400					10.641	26	3	8.1						1837975		3560775
A0A287E826	Aamy domain-containing protein	55335000	59731000	60307000	50196000	64565000	63113000	88532000	74793000	69921000	64191000	70978000	58666000	69579000	70894000	56767000	72632000	69962000	55708000	60317000	74270000	44274000	55830000	54151000	55899000	38491000	64513000	73645000	59323000	45888000	41744000	56128000	45952000	60484000	55306000	54261000	64468000	271.17	774	31	37.4	56392250	72750750	65939000	67468000	65064250	52538500	58993000	47428000
A0A287G2N1	Ribosomal_L7Ae domain-containing protein	4987900	4577300	4101600	4689000				4936700				4706100	4920500	4216400	3820900		4517600		3950100	4713700	4877200	5922000	3945300		9599800		4639600	4209500	4360900	5675900	4970900	5585900	5068400	4878700	5010200	4357300	11.581	77	3	19.5	4588950	4936700	4706100	4.31927e+06	4393800	4.91483e+06	6.14963e+06	5148400
F2EEH7	Predicted protein	101780000	93295000	98400000	155460000	116340000	89328000	123950000	130650000	145700000	153860000	123950000	149190000	114830000	108920000	107100000	66073000	98197000	105860000	75956000	73805000	127960000	85904000	62697000	36022000	46021000	78169000	60641000	82857000	74930000	53715000	83789000	82469000	128410000	84594000	61900000	52940000	20.163	132	4	12.1	112233750	115067000	143175000	99230750	88454500	78145750	66922000	73725750
A0A287LUS2	Uncharacterized protein	29562000	18796000		12857000	19072000	43564000	17503000	20907000	19900000	13520000	24562000	15969000	14125000	14356000	26154000	19593000	28174000	15586000	15123000	16525000	30493000	14600000	27806000	24121000	11235000	12649000	20962000	15370000	18134000	13257000	15058000	15893000	18259000	21043000	23442000	22028000	66.369	118	5	9.6	20405000	25261500	18487750	18557000	18852000	24255000	15054000	15585500
A0A287E9U7	Peptidase A1 domain-containing protein																						8756200			4015800				7237900	11991000	10885000	14159000					101.75	34	7	13						8756200	4015800	11068225
A0A287EA47	Uncharacterized protein			2542100		2944000	2175100		2729800	2677700	3119300	3470500	2461700	2815100	3393000	3165500	3069800	2501100	3334600	2547300	2444300	2413600	2973900	2446600	3151100	2439100	3599900	2843700	3984000	3209500	3254000	1995400	2493600	2352400	2771500	3457600	1706400	102.19	104	6	13.4	2542100	2616300	2932300	3110850	2706825	2746300	3216675	2738125
A0A287EEZ5	AAI domain-containing protein	298950000	250760000	274980000	300900000	315990000	232300000	125590000	151240000	306330000	353810000	189840000	249880000	253410000	178590000	115880000	156530000	234590000	173660000	308490000	336060000	287910000	193360000	158540000	172660000	87001000	169490000	94042000	244560000	181450000	109750000	175020000	147610000	300330000	341230000	257990000	104510000	323.31	224	5	27.3	281397500	206280000	274965000	176102500	263200000	203117500	148773250	153457500
A0A287EEZ9	AAI domain-containing protein	839460000	704170000	961020000	1033700000	1041000000	823290000	607720000	777860000	617450000	1078300000	763670000	810800000	746540000	614080000	530330000	620200000	562920000	702660000	617290000	960920000	773920000	680990000	714920000	762800000	146450000	606770000	308650000	714910000	565980000	590950000	510480000	604800000	1395800000	882680000	1060200000	619280000	323.31	1125	6	54.2	884587500	812467500	817555000	627787500	710947500	733157500	444195000	568052500
A0A287EFB7	AAI domain-containing protein	2455500000	2548200000	3243400000	3221300000	3163500000	2436900000	1532300000	1565600000	1954200000	2778600000	2104400000	2608700000	2098100000	2043200000	1527400000	1967500000	2176500000	2328100000	2643800000	2347700000	1972100000	1590600000	1663700000	1947000000	628700000	1781800000	998140000	1951200000	1503000000	1823000000	1561000000	1887700000	3723800000	3342800000	2382700000	1676700000	276.37	1996	5	18.7	2867100000	2174575000	2361475000	1909050000	2374025000	1793350000	1339960000	1693675000
A0A287EFG2	AAI domain-containing protein	275060000	291560000	104550000	320050000	355430000	289970000	274130000	276160000	267640000	152240000	290560000	322590000	121160000	275780000	265610000	329350000	245740000	283330000	238640000	251290000	241360000	204460000	276510000	51455000	90734000	356860000	169250000	257560000	199100000	167680000	103560000	136240000	660800000	328760000	350860000	256090000	62.319	729	3	5	247805000	298922500	258257500	247975000	254750000	193446250	218601000	151645000
A0A287EFH8	AAI domain-containing protein	486820000	760290000	967020000	938030000	904510000	689640000	666920000	694500000	738830000	834340000	883750000	787660000	964200000	786690000	815890000	903660000	794380000	990640000	905040000	814430000	855080000		451980000	425600000	325840000	1161200000	455650000	520550000	388540000	550070000	343920000	381080000	1270800000	916020000	619980000	284260000	15.134	385	3	2.4	788040000	738892500	811145000	867610000	876122500	5.77553e+08	615810000	415902500
A0A287EGT5	Uncharacterized protein	59041000	49964000	54215000	49460000	50476000	56301000	66838000	67476000	67808000	56809000	59446000	49808000	65012000	57510000	54945000	60912000	53251000	55720000	67512000	54502000	47991000	54097000	47243000	52131000	63984000	61197000	59964000	49508000	55675000	50158000	55200000	54913000	54045000	54520000	53154000	50927000	84.086	249	7	9.9	53170000	60272750	58467750	59594750	57746250	50365500	58663250	53986500
A0A287EJG5	Glucose-6-phosphate isomerase	5572000	6450600	3861200	3734800	4371100	12284000	2013100	4069600	3113800	4164900	6903700	6638300	5046100	4868300	9168100	8231800	8710200	8232500	5254300	5730100	4578300	7217000		6505100	2947100	5579400	7574700	5467600	4858700	4736100	6702900	5760300	2901700	8075800	8594700	6847600	105.28	141	9	29	4904650	5684450	5205175	6828575	6981775	6.10013e+06	5392200	5514500
A0A287EKE6	Uncharacterized protein	85823000	81924000	75637000	92895000	105130000	80018000	59083000	53430000	76190000	86133000	62507000	74919000	63009000	62545000	75676000	57413000	71217000	73490000	77833000	80350000	77175000	53055000	62825000	56235000	56587000	62600000	55871000	68114000	56387000	55414000	59459000	60855000	86334000	77707000	65265000	45231000	209.35	493	13	54.2	84069750	74415250	74937250	64660750	75722500	62322500	60793000	58028750
A0A287TAF4	Histone H4	53043000	69132000	32430000	42526000	65815000	34290000	100640000	40716000	57312000	49001000	28407000	26717000	81907000	34247000	34609000	92155000	47753000	67504000	73865000	50455000	33375000	78758000	39158000	55538000	113000000	63082000	50338000	59053000	57939000	103050000	68727000	82209000	40848000	32769000	34523000	32362000	34.753	200	7	27.6	49282750	60365250	40359250	60729500	59894250	51707250	71368250	77981250
A0A287TT28	Histone domain-containing protein	71208000	107570000	96586000	69252000	66430000	56674000	16956000	51766000	39783000	52961000	56692000	50082000	52504000	68597000	76625000	63360000	61256000	52565000	61383000	57931000	70724000	60412000	55844000	46735000	2842000	46229000	70860000	68581000	116630000	97125000	72831000	85665000	33437000	36804000	80607000	31636000	82.148	282	4	14	86154000	47956500	49879500	65271500	58283750	58428750	47128000	93062750
A0A287ESH4	Uncharacterized protein	153980000	145480000	126910000	167920000	113130000	125110000	167630000	182020000	142690000	137100000	137260000	134610000	100640000	143900000	109220000	90933000	109130000	109060000	112250000	134220000	172060000	128160000	122600000	137920000	289200000	127350000	94749000	130470000	190450000	182300000	198100000	165660000	99812000	139630000	108600000	161460000	323.31	540	18	63.1	148572500	146972500	137915000	111173250	116165000	140185000	160442250	184127500
A0A287ESQ2	Aminotran_1_2 domain-containing protein	284390000	311070000	307430000	340380000	346560000	337710000	319940000	312130000	328570000	321550000	279200000	324260000	386270000	331560000	354080000	429650000	363450000	358100000	366070000	353530000	327410000	316370000	306100000	335310000	244140000	342860000	357480000	344420000	283130000	316500000	322210000	308310000	343240000	367570000	359890000	370840000	323.31	1197	30	74.1	310817500	329085000	313395000	375390000	360287500	321297500	322225000	307537500
A0A287ESV3	Carboxypeptidase	16929000	12748000	15407000	16576000	15193000	18637000		6452200	31030000	20399000		27308000	25164000	24395000	33100000	18949000	11698000	14826000	19948000	17864000	33007000	30358000	38345000	27174000	36105000	31950000	34689000	33064000	45079000	29121000	43226000	38445000	29258000	28313000	28553000	36719000	148.99	212	11	41.7	15415000	13427400	2.62457e+07	25402000	16084000	32221000	33952000	38967750
A0A287EVH7	40S ribosomal protein S4	34096000	30242000	36461000	33475000	31095000	29796000	41089000	30092000	27509000	28839000	28705000	30172000	33832000	29447000	28833000	42545000	37504000	39703000	30731000	31842000	29745000	32198000	29036000	31250000	59518000	29335000	34417000	41588000	36358000	41541000	30503000	30455000	32109000	27277000	24161000	32772000	9.4655	175	8	32.3	33568500	33018000	28806250	33664250	34945000	30557250	41214500	34714250
A0A287EWQ4	Importin subunit alpha	20033000	17441000	14831000	16908000	22841000	19034000	18822000	18884000	17982000	14460000	19585000	19001000	17514000	17359000	21665000	17310000	17865000	18469000	16136000	17401000	16121000	15511000	17837000	21146000	13982000	17665000	12138000	19839000	17579000	11804000	18446000	16307000	15260000	21805000	17652000	22054000	229.67	234	12	48.3	17303250	19895250	17757000	18462000	17467750	17653750	15906000	16034000
A0A287EWS7	Uncharacterized protein	6910800	6704800	7679200	7425900	6647100	5636300	7338800	5770700	6614900		6135000	5851300	6193800	6827500	5811800		5011400	5974200	6313400		6360500	6753200	5765100	5955700	10808000	6360700	6311600	6040300	6694500	6135100	6181000	7824900	7528400	6339500	6809200	5605400	252.4	92	8	30.8	7180175	6348225	6200400	6277700	5.76633e+06	6208625	7380150	6708875
A0A287EXJ0	Dihydrolipoyl dehydrogenase	6043200	5537700	5733500	5988800	5290700	5244100	5757200	5531300	5484300	4682500	5325800	4690600	5487800	6582400	5890800	6162700	4767700	5112800	5013000	5151000	6642100	4267100	4683500	4869900	8794300	5993100	5490500	5244200	6289800	5268500	3348500	5257600	4962900	5136600	5371600	6796600	129.98	153	7	16.8	5825800	5455825	5045800	6030925	5011125	5115650	6380525	5041100
A0A287GM42	Ubiquitin-like domain-containing protein	32803000	31114000	30971000	39600000	31080000	28387000	44153000	35980000	36065000	42154000	38646000	38162000	43179000	36970000	34459000	40678000	31334000	40045000	32272000	32645000	30038000	30979000	32035000	24878000	74101000	39123000	39562000	37262000	33033000	35824000	36489000	28400000	32873000	35645000	36646000	29959000	190.76	205	8	12	33622000	34900000	38756750	38821500	34074000	29482500	47512000	33436500
A0A287F0A8	Proteasome subunit beta type		2260200	2207500	2278100	2271200		2390200	2781100	2540500	2710800	2703900	2531900		2346700	2282100	2392300	1846400	2269600		2016200		1957800	2084600	2295000	5230300	2333800		2541500	2359500	1573800	1946100			1828000	2534600	2843500	100.29	67	4	30.1	2248600	2.48083e+06	2621775	2.34037e+06	2.04407e+06	2.11247e+06	3.36853e+06	1959800
M0UFX2	Uncharacterized protein	12253000	10853000	13687000	12632000	10094000	10305000	10471000	13563000	11714000	11047000	9269000	10048000	9866000	13382000	13955000	15048000	11878000	14743000	13128000	13476000	10276000	7988800	9018900	11273000	16565000	12846000	11981000	10832000	13253000	13723000	12618000	11084000	10303000	9679400	8394800	11330000	34.994	148	8	36.1	12356250	11108250	10519500	13062750	13306250	9639175	13056000	12669500
A0A287F1B9	40S ribosomal protein S7	7849700	15372000	14179000	14614000	33233000	10887000	14669000	15618000	10474000	11994000	10540000	9447800	11513000	11585000	9841500	10012000	10440000	11810000	13537000	11294000	12225000	14386000	11085000	12625000	22518000	11318000	14616000	8951400	8925400	16471000	11083000	10253000	11225000	11437000	9413900	13517000	91.115	160	5	31.1	13003675	18601750	10613950	10737875	11770250	12580250	14350850	11683100
A0A287F2M6	ATP synthase subunit gamma	6280800		6074100	8665600	3614600	6604400	3532800	3769500	4145200		4536300	3659100	4944100	7024400		3335600		6188100	7393700	7411100	9827600		5992200	4031400	6413500		3131100	3650000	5420600	8678200		5968300	4230900	9070800	4914100	6303400	281.79	86	4	21.3	7.00683e+06	4380325	4.11353e+06	5.10137e+06	6.99763e+06	6.61707e+06	4398200	6.68903e+06
A0A287F9I9	Malate dehydrogenase	189950000	210810000	205150000	206910000	210350000	215920000	202750000	190640000	193460000	215460000	181690000	206720000	207770000	199790000	208990000	186220000	211300000	231530000	175320000	201150000	191230000	201280000	196270000	216270000	261430000	237990000	212040000	210010000	181040000	159020000	160700000	165850000	225780000	232880000	243160000	264000000	323.31	601	13	72.8	203205000	204915000	199332500	200692500	204825000	201262500	230367500	166652500
A0A287FAD4	Uncharacterized protein	6797900	6913900	6031400	8755600	6660800	6165000	9046300	7692300	7751400	8287300	7439100	6837000	8864400	6891700	7549100	8146000	6875100	7951400	7241800	7070400	6577500		6588200	7260800	17992000	8776200	7623400	7237200	7529000	7523200	7824800	5632800	6285000		6677400	7889700	93.609	80	5	23.3	7124700	7391100	7578700	7862800	7284675	6.80883e+06	10407200	7127450
A0A287FC70	Alpha-galactosidase	3925800	4193100		3536500		4301700	5047200	6145400	5179000	3526100	4673200	3405400	4688800	4467700	4474400	4432900	6482900	3856800	5233600	3611200	4762900	4578200	4003700			5864100	4740000	4580600	5654700	6411700	6677300	5997900	3662700	4884500	4167600	4316200	319.03	139	10	37	3.88513e+06	5.16477e+06	4195925	4515950	4796125	4.44827e+06	5.06157e+06	6185400
A0A287FCD3	Uncharacterized protein	8706900	8749000		12580000	11794000	8657600	11204000	15455000	12128000	14198000	8984500	12458000	17369000	14200000	16284000	14129000	11412000	12315000		11122000	18692000	15007000	14008000	21273000	16321000	27320000	23681000	14076000	35678000	34213000	28841000	27181000	19234000	17289000	14057000	16301000	131.87	153	6	36.1	1.0012e+07	11777650	11942125	15495500	1.16163e+07	17245000	20349500	31478250
A0A287FKH9	Uncharacterized protein						3549300										1512700								1964400									2592600	2987200	2439900	2686200	53.63	37	3	13.6		3549300		1512700		1964400
A0A287FRR3	Uncharacterized protein																													3733800	3207100	3278600	3679300			2217900		64.414	23	5	30.7								3474700
M0URS7	Peptidase_M24 domain-containing protein		2255800	1806900	2713100		2367100	2620900	2555400	3099300	2426900	2282700	2277500	2615300	2130900	2171300	2770200	1650300	1877900	2063500	2736100	2879100		1740800	2124900	4998500	3007300	2153300	2051600	2373100	2764100	2233000	2217000	2114500	2599200	2000100	2473400	31.562	85	7	20.8	2258600	2.51447e+06	2521600	2421925	2081950	2.24827e+06	3052675	2396800
A0A287FVF6	Pyruvate, phosphate dikinase	142670000	184450000	156020000	141470000	139620000	145380000	120270000	140500000	121140000	129280000	116920000	129320000	160680000	183220000	130430000	179320000	134780000	160480000	128000000	125870000	149040000	173390000	120630000	140610000	90580000	165470000	158850000	178720000	158540000	158480000	172370000	159040000	174530000	168830000	220720000	162380000	294.89	969	30	37.8	156152500	136442500	124165000	163412500	137282500	145917500	148405000	162107500
A0A287FX38	Coatomer subunit delta						1313500	1147200	1403300	1079900		1454600	1452800	1974800	2518400	1647600	6832000	1991000	1571700	1932200	1590700	1294900	1069700	1595700	5758900	1133500	1563400	1906300	1546600	933680	1245500	1137300	2743200	940190	6202800		1389300	31.176	92	4	16.5		1288000	1329100	3243200	1771400	2429800	1537450	1514920
A0A287FX66	Uncharacterized protein	7624900	6487900	3973500	6494500	6183800	5725500	6403500	7134000	6044400	7241900	6399700	7322000	8910600	7650000	6870500	8991000	7065700	9629400	6968500	5042200	6334900	6500900	8875100	6123100	8718100	10149000	8866000	7949600	5683400	7403700	6108900	9672300	5932900	6787500	6935700	8564900	50.444	148	7	16.4	6145200	6361700	6752000	8105525	7176450	6958500	8920675	7217075
A0A287FYS5	Uncharacterized protein	15416000	14403000	11715000	17682000	17366000	14491000	21960000	21267000	17691000	15021000	17460000	17500000	14646000	15331000	14633000	14121000	13065000	13105000	13442000	13027000	16873000	15403000	12646000	14073000	27374000	17075000	17942000	15337000	14115000	16300000	11676000	15092000	11090000	15694000	13930000	7929300	274.06	218	8	55.5	14804000	18771000	16918000	14682750	13159750	14748750	19432000	14295750
A0A287FZ46	Guanosine nucleotide diphosphate dissociation inhibitor	6884400	6461900	5487800	5640100	5264200	5310100	8955300	7843500	5054800	5209500	5238200	5733200	7465000	5852600	6548500	4610000	7624400	7418000	7647500	6779600	5936600	6739500	6722600	5394800	6917700	5409900	8475300	8251900	7879600	5164900	5614600	5467300	5547600	5583200	6923000	5378200	93.777	185	8	15.6	6118550	6843275	5308925	6119025	7367375	6198375	7263700	6031600
A0A287G115	Uncharacterized protein	2561700000	1818700000	2431700000	2520200000	1756200000	1544700000	1742700000	1290600000	1455900000	1955700000	1475400000	1833500000	2342800000	2262800000	2154800000	2255200000	2011500000	2385700000	2198100000	1890700000	1562600000	2105000000	1528500000	1869900000	1665200000	2106500000	1980800000	1912600000	1493000000	1561200000	1362400000	1534000000	2181600000	2154000000	2007300000	2152800000	308.34	1138	14	18.2	2333075000	1583550000	1680125000	2253900000	2121500000	1766500000	1916275000	1487650000
A0A287G124	AAI domain-containing protein	18246000	10144000	15776000	16723000	13090000	12750000	13897000	10137000	18281000	15654000	9071200	12026000	16013000	14249000	11642000	18088000	13126000	13127000	14119000	13860000	14591000	19072000	11669000	14310000	14213000	12654000	25354000	14107000	9623900	12716000	9647100	11229000	11579000	10855000	11310000	10586000	195.47	205	5	29.5	15222250	12468500	13758050	14998000	13558000	14910500	16582000	10804000
A0A287RKP0	Uncharacterized protein	8444300	12485000	9189700	9411700	17070000	8179400	9889600	11567000	7498400	9981400	12509000	13787000	13517000	22734000	17442000	13029000	15070000	12119000	7990100	11788000	9546300	10052000	9572000	9241400	12713000	12468000	8432500	12840000	9963200	21363000	8791600	10429000	6991500	10983000	12178000	11392000	15.03	118	4	42.6	9882675	11676500	10943950	16680500	11741775	9602925	11613375	12636700
A0A287G6E5	Uncharacterized protein	68153000	63934000	53881000	69131000	67391000	68111000	93759000	74857000	85439000	67522000	71105000	66478000	80481000	66928000	64985000	72331000	65477000	69297000	67321000	70412000	67270000	73552000	60858000	61642000	109720000	68405000	73300000	71585000	67159000	57590000	73865000	69988000	59851000	72664000	58034000	68814000	323.31	480	17	0	63774750	76029500	72636000	71181250	68126750	65830500	80752500	67150500
A0A287G756	Delta-1-pyrroline-5-carboxylate synthase	22839000	20611000	24432000	24165000	22240000	20096000	23716000	24184000	17200000	24749000	24303000	24681000	27957000	25505000	24793000	31038000	26760000	26741000	22774000	26616000	21413000	24521000	24424000	26663000	11729000	27581000	29207000	25691000	25363000	23618000	22525000	19874000	29487000	25385000	23633000	25204000	323.31	542	21	2.4	23011750	22559000	22733250	27323250	25722750	24255250	23552000	22845000
A0A287LZW0	Histone H3	42020000	47861000	45617000	36154000	36018000	33987000	14550000	32793000	29025000	29746000	30280000	33848000	29876000	43752000	37398000	36652000	34342000	39048000	40987000	34078000	46401000	42512000	45088000	38921000	1763100	45040000	47398000	38687000	66031000	59446000	49858000	67090000	21654000	23483000	41542000	27844000	60.707	190	4	25.2	42913000	29337000	30724750	36919500	37113750	43230500	33222025	60606250
A0A287G913	Aminotran_1_2 domain-containing protein	8383300	6871100		8647000	10509000	9151800	10944000	9112800	8310500	11673000	7757400	8067500	7484200	10815000	8033600	8594400	4772700	8766300	8901900	7569300	6481300	5592900	7161400	6913800	6504400	7341400	6820300	11279000	6985100	7223800	5717900	6159300	3979000	9021600	8835800	4827500	251.53	148	5	29.6	7.96713e+06	9929400	8952100	8731800	7502550	6537350	7986275	6521525
A0A287G9M8	Uncharacterized protein	5576200	10531000		6581500	5337200	5550900	10441000	7662400	4771200	5300800	8120200	6094400	7538800	6400500	7373800	5599700	7911700	4643300	11495000	8686300	5008500	8382900	8896100			5076400	6152000	8461600	5058800				4759900		5773300	6486000	119.99	139	7	17.7	7562900	7247875	6071650	6728200	8184075	7.42917e+06	6.56333e+06	5058800
M0USG5	Uncharacterized protein																												2514500	2444300		2102400	2611600					13.573	33	3	17.8							2514500	2386100
A0A287GE48	Uncharacterized protein	16914000	17684000	18549000	12793000	18101000	21890000	21248000	25229000	19787000	22913000	21997000	23181000	20343000	19847000	21196000	16785000	17423000	16290000	20462000	18636000	8279900	16730000	17577000	22471000	13864000	14605000	23663000	17960000	15364000	16350000	15034000	12132000	16204000	20781000	15776000	21897000	82.779	196	9	5.1	16485000	21617000	21969500	19542750	18202750	16264475	17523000	14720000
A0A287GH92	Phytocyanin domain-containing protein					2156500							3282500	2709800					3213900		2376600			2375900			3316100			2678000	2371000	3637800	3485800					12.062	46	4	26.1		2156500	3282500	2709800	2795250	2375900	3316100	3043150
A0A287GI21	Uncharacterized protein	46507000	55325000	39411000	59220000	28058000	30117000	40459000	44216000	40456000	30224000	29887000	28855000	25759000	31235000	26457000	24745000	24423000	26246000	25236000	29012000	33356000	22275000	22122000	20711000	104340000	30424000	25594000	27757000	22189000	23335000	13050000	15486000	17380000	23871000	19389000	23340000	323.31	729	23	40	50115750	35712500	32355500	27049000	26229250	24616000	47028750	18515000
F2D6E2	Predicted protein	10066000	9671200	12800000	12991000	11545000	11253000	16850000	15005000	11635000	12765000	14730000	14180000	15932000	12856000	13086000	16671000	13335000	14032000	17754000	12103000	12538000	11549000	11595000	13276000	18833000	13880000	15135000	12758000	12411000	14387000	12569000	15139000	15048000	13182000	12974000	13349000	150.91	206	11	37	11382050	13663250	13327500	14636250	14306000	12239500	15151500	13626500
A0A287GJ58	ATP synthase subunit beta	112200000	108790000	99476000	108090000	85770000	90692000	91115000	88730000	99910000	96634000	95792000	89645000	105420000	95971000	88355000	95442000	84848000	92164000	85790000	92395000	110600000	92988000	87868000	94202000	175620000	99612000	84572000	89521000	113000000	111260000	103590000	106820000	86817000	91532000	91964000	114470000	323.31	1002	21	8.7	107139000	89076750	95495250	96297000	88799250	96414500	112331250	108667500
A0A287GKC1	Uncharacterized protein	6862800		2355200	2280800	3256200	2128300	1955900	3211000	2199700	2376000	2371800	3061300	3355300	4197000	2200100	2603400	3003400	3658600	8527500	4085700	5537300	4003800	3910500	2207300	1636200	2772200	1853600	2653700	3606200	3490000	3066000	3081300	3110500	2732000	4405100	3512000	188.36	142	5	19	3.83293e+06	2637850	2502200	3088950	4818800	3914725	2228925	3310875
M0VC70	Uncharacterized protein	1476600000	1098100000	839100000	1180000000	1198700000	1398300000	399890000	1089500000	1781200000	1225400000	1641200000	1442000000	1476400000	1807300000	1403400000	973030000	1309000000	1170900000	1190800000	1407200000	1069800000	1087300000	534730000	977720000	1394700000	1380400000	1104600000	1652000000	1107900000	726250000	1408100000	1293200000	1244400000	1395200000	1149500000	685650000	100.64	922	7	32.3	1148450000	1021597500	1522450000	1415032500	1269475000	917387500	1382925000	1133862500
A0A287GM58	Uncharacterized protein	127660000	120020000	193850000	134970000	160970000	131310000	154810000	113710000	176890000	106010000	196190000	157620000	106640000	181940000	142810000	89868000	92970000	118160000	98191000	92741000	149050000	126150000	159780000	112150000	106540000	117490000	124740000	147790000	129800000	125100000	48623000	186390000	175050000	201210000	143430000	160630000	114.76	104	3	17.1	144125000	140200000	159177500	130314500	100515500	136782500	124140000	122478250
A0A287GM97	60S ribosomal protein L18a	4526200	5400500	3182500	6330100	4517000	2980000	5505500	4263700	3980900	5138900	3860300	3809500	7375200	6871800	4863700	8704600	4591800	5308000	5643300	4138300	3306200	3446500	3772600	3442700	10424000	5726600	6025400	4245500	5239200	5305700	3373400	4860800	4492100	4751000	4276100	3607900	8.6194	126	4	20.1	4859825	4316550	4197400	6953825	4920350	3492000	6605375	4694775
A0A287GN26	Uncharacterized protein	39518000	39372000	32842000	39276000	29141000	38280000	50819000	42693000	43273000	37843000	44012000	38479000	31192000	39807000	35344000	30072000	27577000	28428000	35681000	34339000	50905000	45667000	39927000	40882000	49911000	33857000	37956000	41726000	58942000	44763000	59502000	54726000	38230000	40866000	36422000	45921000	323.31	549	13	41.5	37752000	40233250	40901750	34103750	31506250	44345250	40862500	54483250
A0A287GP72	Uncharacterized protein	29225000	26145000	29124000	29804000	29572000	29254000	52039000	51179000	34638000	37927000	43798000	41619000	40192000	37012000	33745000	43625000	36192000	37490000	29225000	35355000	29028000	24969000	26572000	29759000	28832000	44727000	33478000	34674000	31760000	29732000	33810000	29300000	34346000	31211000	34072000	39465000	323.31	262	9	32.3	28574500	40511000	39495500	38643500	34565500	27582000	35427750	31150500
A0A287GP95	Malate dehydrogenase	13591000	13107000	14153000	32048000	13932000	11880000	4519300	5485500	2680800	6956100	6015900	6824800		15500000	3953600	7185700	7412700	13728000	19014000		6759800	10469000	13418000	10424000	15521000	6200500	3916300	4664900	19909000	10642000	11648000	20273000		8249600	14194000	8260900	80.07	127	8	56.8	18224750	8954200	5619400	8.87977e+06	13384900	10267700	7575675	15618000
C3W8L1	Glucose-1-phosphate adenylyltransferase	85656000	98822000	70934000	88165000	123940000	118840000	210540000	187740000	160150000	128840000	168090000	118570000	114830000	131130000	105790000	120910000	127420000	110500000	119390000	132380000	97980000	97434000	109480000	103900000	115770000	120180000	130270000	106870000	100170000	66018000	125740000	96685000	97675000	101360000	117460000	139780000	323.31	839	31	71.9	85894250	160265000	143912500	118165000	122422500	102198500	118272500	97153250
A0A287GR41	Carboxypeptidase	5690300	8893600	4654100	6215500	13245000	7585600	8900800	11529000	8096000	9413400	8369200	8802100	9673900	10565000	16103000	8657100	12065000	8391400	11483000	11758000	13681000	9278600	10951000	10108000	5271200	10681000	11297000	6100400	11338000	9909600	15533000	12220000	10555000	8538500	10706000	9343200	70.99	173	10	34.6	6363375	10315100	8670175	11249750	10924350	11004650	8337400	12250150
A0A287GUL5	Nucleoside diphosphate kinase	11030000	10986000	17873000	11457000	9866800	9669500	12694000	13408000	9963000	10882000	11307000	11357000	11506000	12830000	11408000	11736000	9624900	11840000	13629000	12333000	11168000	14673000	8819300	11861000	9888700	9587600	10115000	11831000	12899000	10280000	14269000	12122000	11870000	12727000	11284000	11055000	36.48	183	5	57.4	12836500	11409575	10877250	11870000	11856725	11630325	10355575	12392500
A0A287H2A2	40S ribosomal protein S6	21714000	21533000	26772000	28443000	31753000	28292000	26510000	25971000	19026000	22926000	23405000	23158000	30374000	23914000	25088000	26813000	26790000	23463000	20740000	20265000	28642000	26015000	28337000	26545000	28479000	23075000	28198000	22292000	19507000	31477000	27078000	22735000	21424000	26134000	25042000	27911000	261.62	205	8	8.7	24615500	28131500	22128750	26547250	22814500	27384750	25511000	25199250
A0A287H480	Transket_pyr domain-containing protein	3196300		3080500	4652600	2838500	3041700	3088800	3032900	2939000	2719800	2981900	3412900	4396100	2628300	4272400	3194600	3642200	4646300	3109000	3467700	2228300		3205200	6710100	2378600	4028100	2573700	3516900	3020600	4233000	2619400	4068300	3655100	3086000		3483200	137.43	120	10	8.6	3.64313e+06	3000475	3013400	3622850	3716300	4.04787e+06	3124325	3485325
A0A287H4Q8	Elongation factor 1-alpha	8473700	7531200	7506100	9885200	12351000	10756000	15106000	11564000	11472000	13654000	10048000	8794700	8958300	9578000	10175000	9479200	8990100	8710300	10352000	9087500	7744900	9456100	8332400	10201000	11547000	11649000	8333800	8380900	9983000	7659800	11668000	9850500	8241600	10341000	7686300	8399300	47.18	137	13	4.9	8349050	12444250	10992175	9547625	9284975	8933600	9977675	9790325
A0A287H7K0	Uncharacterized protein	51142000	47847000	50573000	55962000	59205000	60568000	119410000	103120000	65218000	65057000	90926000	70361000	74816000	69288000	61175000	76190000	68595000	72460000	61511000	75510000	42100000	58072000	52063000	53086000	50086000	75457000	74957000	68099000	51321000	50751000	54988000	57643000	65803000	64814000	75696000	75145000	156.75	332	11	52.4	51381000	85575750	72890500	70367250	69519000	51330250	67149750	53675750
A0A287H7K2	Uncharacterized protein	88646000	90514000	93932000	104460000	98755000	97865000	196460000	231720000	126310000	100590000	148560000	106910000	121650000	119470000	98299000	116980000	112870000	109940000	106400000	115930000	111840000	106510000	107250000	112240000	93731000	122880000	108680000	121120000	117760000	88763000	140700000	132680000	103000000	119960000	106150000	119070000	91.189	271	8	31	94388000	156200000	120592500	114099750	111285000	109460000	111602750	119975750
A0A287H7Y1	PA domain-containing protein	18256000	17703000	14484000	21971000	19622000	18927000	28037000	25834000	23303000	20846000	23598000	23247000	24225000	24321000	20948000	21450000	21774000	20095000	19605000	21371000	18236000	25438000	21838000	21768000	15991000	27229000	25226000	23866000	20808000	15489000	23917000	18142000	21452000	19889000	19536000	20258000	111.53	306	13	25.7	18103500	23105000	22748500	22736000	20711250	21820000	23078000	19589000
F2DHH7	Superoxide dismutase [Cu-Zn]	22877000	23058000	20956000	22820000	20085000	18500000	28295000	30123000	24092000	22790000	24272000	21739000	23805000	22472000	19051000	20700000	19643000	22284000	19068000	19985000	24348000	28753000	23150000	21434000	45134000	22858000	21798000	23149000	27967000	29902000	32605000	31454000	19545000	25030000	21689000	26954000	263.27	225	5	66.4	22427750	24250750	23223250	21507000	20245000	24421250	28234750	30482000
A0A287HBW7	EF1_GNE domain-containing protein	27684000	22494000	27850000	31140000	25932000	26559000	32960000	27063000	28409000	29177000	29834000	28392000	26163000	30880000	27473000	30600000	24280000	28292000	25418000	24238000	20096000	21608000	23202000	24111000	41619000	23780000	28581000	28925000	21106000	25896000	26038000	22381000	23279000	28818000	26519000	23718000	59.045	190	6	42.3	27292000	28128500	28953000	28779000	25557000	22254250	30726250	23855250
A0A287HDM1	Uncharacterized protein	514440000	472230000	605580000	491670000	478550000	498170000	396610000	360280000	318550000	503590000	453730000	496740000	589400000	392590000	535070000	539340000	591930000	526280000	458270000	507570000	337480000	529310000	475350000	526970000	105670000	551460000	559450000	360670000	411220000	485980000	381330000	329620000	537380000	385530000	414620000	365430000	323.31	1563	25	52	520980000	433402500	443152500	514100000	521012500	467277500	394312500	402037500
A0A287HGA5	Uncharacterized protein	3131300	3059000	4116400	2952200	2829800	4169300	3431500	3274600	2342000		3147100	3220300	3125600	3069700	3173100	3843900	2792300	3273600	4576000	3393200	2775600	3380500	2810800	2668500	2619200	3108100	3251100	3105700	2925400	2879100	1453900	1989200	2739200	2881000	6139000	3057300	32.532	132	9	1	3314725	3426300	2.90313e+06	3303075	3508775	2908850	3021025	2311900
A0A287HGF8	Thioredoxin domain-containing protein	102310000	114800000	94467000	135330000	78978000	85465000	122330000	114930000	129300000	99599000	108030000	90490000	75469000	98627000	74778000	60342000	62998000	63739000	71761000	91739000	128370000	75988000	86765000	82880000	281140000	77702000	60953000	97532000	126620000	123770000	154100000	118980000	73685000	93867000	78241000	92106000	82.411	349	11	66.5	111726750	100425750	106854750	77304000	72559250	93500750	129331750	130867500
A0A287HIK5	4-alpha-glucanotransferase	3078000	2424600	3489400	3464600	3838100	5376200	4224100	4457200	3138200	3610300	4850900	2991000	4096200	3323600	4142200	3372300	3399300	3472400	4263900	4738400	5633400	4822800	5988500	5312500		4143900	4685200	3439600	4140800	4008800	4653000	3166100		4543300	4618700	4799300	47.884	160	8	16.9	3114150	4473900	3647600	3733575	3968500	5439300	4.08957e+06	3992175
A0A287HK37	Sucrose synthase	321180000	330650000	357160000	297970000	389840000	385390000	359760000	421470000	398860000	384240000	377270000	363180000	357070000	333880000	346720000	362410000	411660000	356870000	422290000	369460000	265750000	314520000	336110000	312560000	152730000	349620000	441370000	343840000	248470000	214190000	304310000	264650000	364940000	346450000	339010000	367940000	323.31	1653	45	47.4	326740000	389115000	380887500	350020000	390070000	307235000	321890000	257905000
M0YVB7	EF1_GNE domain-containing protein	25056000	15274000	19110000	20769000	17284000	18428000	23796000	14272000	22343000	18766000	22585000	22075000	20374000	22987000	18138000	21245000	16144000	17714000	19354000	17760000	13626000	15309000	14430000	11968000	21281000	22348000	20853000	23483000	17941000	20102000	18187000	15956000	12355000	22566000	16421000	14723000	85.318	154	8	44.2	20052250	18445000	21442250	20686000	17743000	13833250	21991250	18046500
A0A287HMM0	Uncharacterized protein	13531000	14091000	18940000	13133000	14319000	13202000	12835000	13291000	12741000	8810200	11299000	17470000	14730000	13503000	15879000	14785000	16132000	14107000	14649000	13945000	17119000	15465000	15245000	13833000	4366200	16399000	17347000	13785000	18024000	13515000	15055000	20127000	10224000	11415000	13760000	13248000	74.457	219	14	33.7	14923750	13411750	12580050	14724250	14708250	15415500	12974300	16680250
A0A287HPN8	Proteasome subunit alpha type	10920000	7837600	9281200	8116400	8883700	8720400	6605900	8919000	8802200		8939200	9523300	6304400	8976800	9641400	14632000		8513400	7666800	9732000	10276000	9871200	7961900	10110000	16310000	8562300	8171100	11426000	7856800	9704000	9613400	9189300	10425000	9112600	8731400	14501000	119.64	120	5	34.5	9038800	8282250	9.08823e+06	9888650	8637400	9554775	11117350	9090875
M0Z903	Pyruvate kinase	7240400	9006100	11484000	6341600	6801300	6852500	6122400	9198900	8228300	6883000	7071200	8565200	8742900	7964400	8112300	6551400	7210600	7678300	8081600	8642300	8160300	6693900	7312300	8323500	6120400	9306700	8186600	8280300	6360800	7052000	6602100	6016700	7806300	6631400	8060800	10357000	105.51	183	9	21.3	8518025	7243775	7686925	7842750	7903200	7622500	7973500	6507900
A0A287HU95	Glyco_hydro_18 domain-containing protein	6954100	7088300	6417600		4349100	6671700	6223100	5818800	8240800	8137900	6509500	7120400	6507200	5963500	8241100	5776100	9035400	5964200	9442800	7297400	6402200	8815300	9587800	10471000		7491800	9716700	7150300	11972000	13572000	13116000	8904400	7550600	7031800	7432500	6534700	22.158	179	10	48.5	6820000	5765675	7502150	6621975	7934950	8819075	8119600	11891100
A0A287I0Y4	40S ribosomal protein S12	13584000	11874000	13342000	16670000	11855000	12203000	14148000	10427000	14434000	11592000	13649000	11868000	9891000	10878000	13595000	11104000	12704000	10511000	10110000	10015000	15528000	13653000	11839000	13199000	26892000	11110000	14421000	11739000	10778000	15196000	19707000	15161000	11205000	12585000	9405700	14361000	101.55	172	4	30	13867500	12158250	12885750	11367000	10835000	13554750	16040500	15210500
A0A287I5N9	Succinate dehydrogenase [ubiquinone] flavoprotein subunit, mitochondrial	7851900	13654000	5189900	8446300	5089900	9045500	6621100	7660700	6958000	5688500	7158300	5567100	5623900	8448200	9152000	6859700	9931700	5242000		11076000	9829400		11905000	6635300	13934000	7116100	6982200	8048900	8417200	11495000	7527000	13400000	6497900	8269500	10510000	10671000	323.31	131	6	5.9	8785525	7104300	6342975	7520950	8749900	9.45657e+06	9020300	10209800
F2D483	40S ribosomal protein S8	28529000	31733000	24398000	31908000	28685000	26700000	37040000	35112000	28862000	29340000	31101000	29292000	35855000	31624000	30353000	37739000	27583000	31850000	29877000	30848000	34073000	25647000	29180000	32392000	66911000	37423000	33740000	32249000	30760000	34750000	30906000	31044000	32591000	33057000	27088000	35728000	323.31	298	9	46.7	29142000	31884250	29648750	33892750	30039500	30323000	42580750	31865000
A0A287IBX2	Uncharacterized protein	4045400	4251400	4265000	4581700		5064400	6643400	5364400	4108500	4901400	4579100		4851400		4826000	4797200	4758500	5300600	4466600		4289200	4544400	4162600	4836400	5502500	5347900	4960000	4339300	3719600		4357000	4986700	4980000	4558200	5068000	4154800	16.005	80	5	37	4285875	5.69073e+06	4.52967e+06	4.82487e+06	4841900	4458150	5037425	4.35443e+06
M0YW98	UVR domain-containing protein						4129100	4914600	4991800	4281700	4168900	4711600	2788100	3082000	4753300		3726700	3464800	3646000	3505400	3692200		2333400				3774500	2436000	3808500	2511500		3263900	3763900			3465300		18.468	75	8	8.8		4678500	3987575	3854000	3577100	2333400	3.33967e+06	3.17977e+06
A0A287IEH6	Uncharacterized protein	17580000	17298000	22548000	20871000	20028000	17634000	16778000	16639000	23496000	20346000	16718000	19835000	7428400	17609000	14665000	14392000	16154000	15785000	22698000	17657000	20141000	23947000	19457000	22552000	19420000	13093000	15456000	21153000	17393000	20591000	22754000	21379000	23031000	25987000	18160000	19018000	151.33	239	7	30.5	19574250	17769750	20098750	13523600	18073500	21524250	17280500	20529250
A0A287IET7	Aamy domain-containing protein	5736000	5584800	4775400	4727500	6114100	6991400	10842000	12899000	7724900	6510200	9359100	7018300	8160800	7133700	6877200	8400200	8002800	7748500	6982700	7436500	3109100	6349600	6029300		3924200	7723400	7537000	7715900	3900900		6278600	3939800	6898400	4568300	5196700	7100100	90.366	146	9	23.5	5205925	9211625	7653125	7642975	7542625	5.16267e+06	6725125	4.70643e+06
A0A287IF73	Uncharacterized protein	4750500	8569600	3015500	3295300	4294000	6148800	6352500	7122400	5249600	6690400	6079200	7718700	6392300	7427800	5283100	6123900	6171100	6168600	4643800	5025600	5187600	5144600	4800900	4886800	4281800	5914400	5116200	5212600	5711400	2229600	4662300	4982200	5849900	4776400	6345600	6207800	284.63	141	6	27.4	4907725	5979425	6434475	6306775	5502275	5004975	5131250	4396375
A0A287IIU7	Aamy domain-containing protein		4383200	3765200	6426200		6414300	7550300	7889800	5694800	5539200	6003500	5058300				4942900		5235800				7916500				4325900	5290500	3997500			6121700		4218600				30.619	59	7	11.8	4858200	7284800	5573950	4942900	5235800	7916500	4.53797e+06	6121700
A0A287INE3	Uncharacterized protein		4836200	4748600	4753200	4421100		6234800	5475600	4542000	5621500	3661200	5638300	6051400	5403100	5186800	4262100	4329700	5066000	6575200	5655900	4666700		4479600	3796300	4200200	4513300	5928100	4932500	3585400	2312900	4267100	3559400	6009400	4546700	4699600	4371900	29.726	102	7	16.5	4.77933e+06	5.37717e+06	4865750	5225850	5406700	4314200	4893525	3431200
A0A287IRW8	6,7-dimethyl-8-ribityllumazine synthase	2711700	3531500	2102900	2577900	1966200	2192700	2077400	3201200	2458400	2503000	2738400	2561800	2502700	2264400	3358700	2425400	1905100	2417000	2087100	2919900	3070100	2866200	2795900	3554100	2279700	3959100	3053500	2337100	3491600	2630000	2458400	2999100	1651900	3242200	3349000	3165300	97.436	154	3	30.9	2731000	2359375	2565400	2637800	2332275	3071575	2907350	2894775
A0A287ITX4	Isocitrate dehydrogenase [NADP]	23885000	19417000	17982000	24659000	18229000	17296000	23386000	21560000	22025000	22566000	20282000	21838000	16661000	18991000	16259000	14328000	16096000	15934000	20342000	15246000	15557000	18290000	19287000	15846000	24880000	14656000	15050000	19136000	19320000	19549000	24604000	20729000	17694000	22085000	16472000	17865000	119.75	181	7	72.6	21485750	20117750	21677750	16559750	16904500	17245000	18430500	21050500
A0A287IUN5	Uncharacterized protein	19716000	19039000	22045000	21194000	20920000	22445000	25767000	20920000	32049000	24458000	23382000	22421000	18146000	17849000	15677000	14339000	20236000	15595000	19523000	25313000	19650000	20564000	23646000	29266000	8206400	17966000	15586000	18627000	21061000	20571000	32503000	21244000	24501000	23305000	18064000	19804000	129.72	223	7	29.7	20498500	22513000	25577500	16502750	20166750	23281500	15096350	23844750
A0A287IWR2	Uncharacterized protein	575650000	702340000	753880000	596950000	670720000	753050000	774070000	755880000	770820000	588310000	572600000	582210000	553370000	523170000	547020000	475400000	644600000	545360000	678500000	816040000	664530000	737510000	651390000	704370000	435150000	541690000	807840000	721380000	578940000	577330000	971470000	739330000	736030000	617260000	719200000	720810000	323.31	708	14	86.9	657205000	738430000	628485000	524740000	671125000	689450000	626515000	716767500
A0A287J4N7	Ribosomal_S17_N domain-containing protein	7884300	8507400	7756900	8880500	6769500	6294900	11480000	8522400	8285800	8326600	7314800	7074900	9015200	8533000	8262500	10042000	7914200	9105300	8377500	9377300	7543200	5896600	6542200	6555100	13279000	7838800	9507000	8140100	8138200	8461900	6520600	6459000		7186400	6096500	6544400	29.225	116	4	21.8	8257275	8266700	7750525	8963175	8693575	6634275	9691225	7394925
A0A287J8A4	Uncharacterized protein	29325000	23085000	28329000	36058000	22836000	21979000	30623000	25339000	32263000	32705000	30315000	28297000	28173000	27619000	28195000	24551000	26165000	27678000	25512000	29432000	29462000	21965000	23682000	26626000	57400000	24960000	24875000	29008000	29080000	29276000	27166000	29315000	28668000	26961000	22760000	23579000	43.158	152	4	27.2	29199250	25194250	30895000	27134500	27196750	25433750	34060750	28709250
F2EE62	Predicted protein	8295300	8076000	5609400	6917700	7967500	8802100	10154000	13057000	11176000	10404000	9821800	8415900	10132000	8481300	8170700	7193000	9315800	7159800	8442900	6646300	10050000	10256000	8105100	8190900	5068900	9518400	6490200	7954800	11414000	8466300	11178000	9856000	7908800	8491600	8771800	9180500	14.744	131	3	23.1	7224600	9995150	9954425	8494250	7891200	9150500	7258075	10228575
A0A287JCT7	Aldedh domain-containing protein	11841000	11512000	9849100	8248900	8276800	8633400	7537100	8811500	9377000	11706000	13346000	9782400	11601000	12000000	12567000	15412000	10394000	10535000	13336000	11243000	11497000	9701000	10058000	10884000	9021100	10613000	11451000	13350000	12450000	8792200	9151000	16305000	12200000	10428000	14794000	9449500	112.71	206	11	30.9	10362750	8314700	11052850	12895000	11377000	10535000	11108775	11674550
A0A287JEF8	Adenosylhomocysteinase	10504000	8834800	8472700	10508000	8986600	9046300	13169000	12135000	12276000	12170000	11525000	12597000	11974000	10188000	9771600	9775400	11448000	10010000	9685000	10328000	11528000	9668800	9156300	11349000	22118000	12471000	10619000	11229000	9553200	14717000	8964200	10568000	10251000	9499100	8945900	10597000	32.513	173	7	7.5	9579875	10834225	12142000	10427250	10367750	10425525	14109250	10950600
A0A287JL94	Superoxide dismutase	5911100	4231000	6219400	8613800	4694900	4534700	6726200	5721300	7257000	5671500	6569700	6651500	5569900	7518000	4452400	4729800	4874700	4545100	7654800	5032800	5564300	6053900	5822900	3801300	11485000	3919100	3585100	5967100	6475700	6688300	7287800	4537200	4813500	5846700	7635200	4969500	83.995	102	9	52.2	6243825	5419275	6537425	5567525	5526850	5310600	6239075	6247250
A0A287JND5	Pyruvate kinase	5035700	6406000		1854600	2769700	4126600	2832500	3414300	3906600	2124200	3793800	4034500	2816100	2718400	3433600	3068400	2203200	4294600	2364900	3542100	4004200	4118200	2291200	5160400	4595800	2879600	3357000	3268400	3177200	2848400	5987400	5170900		4404500	2967500	5756300	34.824	149	7	14.4	4432100	3285775	3464775	3009125	3101200	3893500	3525200	4295975
A0A287JQ60	Uncharacterized protein	12233000	13274000	14045000	7538400	10030000	10999000	15843000	14800000	10310000	10104000	14815000	13791000	10977000	14952000	13683000		10160000	9253600	11042000	14293000	12380000	14271000	17311000	18491000	60435000	13803000	18967000	14231000	18090000	26536000	23239000	19570000	16748000	20944000	16082000	20759000	142.78	121	5	16.5	11772600	12918000	12255000	13204000	11187150	15613250	26859000	21858750
A0A287JQN1	AAI domain-containing protein	315730000	366660000	279400000	286770000	321850000	359840000	343260000	246540000	432100000	387680000	450150000	357190000	253050000	354450000	230020000	184360000	258330000	210610000	337370000	355650000	369960000	260410000	361280000	335670000	235690000	237790000	248690000	279940000	285960000	218240000	371140000	376880000	387600000	426750000	318900000	320650000	323.31	572	8	59.7	312140000	317872500	406780000	255470000	290490000	331830000	250527500	313055000
M0Y075	Bowman-Birk type trypsin inhibitor	30199000	32338000	39379000	39919000	19584000	12536000	11012000	16203000	24088000	17572000	13810000	18687000	18842000	23349000	20885000	20637000	16538000	18431000	23424000	21442000	32209000	23206000	16553000	23065000	185090000	18486000	20570000	21171000	33325000	26244000	19001000	18927000	15361000	15148000	16089000	15438000	19.283	172	6	38.5	35458750	14833750	18539250	20928250	19958750	23758250	61329250	24374250
A0A287K0Z2	SHSP domain-containing protein	19512000	20061000	20997000	24322000	19371000	27061000	22719000	20414000	26648000	19764000	25533000	21448000	28189000	27402000	23163000	24491000	25065000	25001000	26377000	28269000	29831000	24754000	18838000	23872000	12691000	24412000	25520000	25288000	25095000	23803000	29595000	24573000	16274000	24108000	31463000	22485000	323.31	260	7	19	21223000	22391250	23348250	25811250	26178000	24323750	21977750	25766500
A0A287K550	Uncharacterized protein	219850000	262740000	213680000	255960000	246000000	227750000	256700000	241050000	209030000	247480000	261110000	244770000	229620000	261980000	237250000	261070000	248200000	274500000	220220000	243300000	209210000	205370000	213480000	234630000	260510000	238110000	263610000	255560000	200490000	175290000	216210000	198050000	220860000	291360000	265160000	251770000	323.31	990	17	67.5	238057500	242875000	240597500	247480000	246555000	215672500	254447500	197510000
A0A287K5W7	Uncharacterized protein																		4227800			3861300								7137500	4357100	4687000						14.065	32	5	5.7					4227800	3861300		5.39387e+06
A0A287K666	Uncharacterized protein	5330600	5377900	4326300	6688400	4914400	5086000	7330600	7890000	7408400	5781100	6521500	5164000	5281600	6268500	5499600	4486900	4244600	4199300	4927900	5191300	6086300	6095300	5025300	5593300	12187000	5423500	5288500	6088500	6974300	5663800	7719000	6444500	4343400	6050100	6048800	7148000	323.31	175	6	24.1	5430800	6305250	6218750	5384150	4640775	5700050	7246875	6700400
A0A287K7L8	Ribosomal_S7 domain-containing protein	21263000	22100000	23727000	20505000	26341000	21998000	17365000	16461000	9188600	22837000	25969000	19269000	25105000	31039000	20451000	27899000	22994000	25202000	29124000	18561000	20219000	21704000	18233000	18273000	21261000	25301000	19363000	20713000	25317000	18923000	15902000	21561000	26177000	21306000	29757000	24446000	155.82	231	7	49.2	21898750	20541250	19315900	26123500	23970250	19607250	21659500	20425750
A0A287KCT0	Uncharacterized protein	18473000	20503000	16582000	18908000	19653000	19384000	19180000	19863000	20991000	19019000	17616000	18557000	24148000	17790000	22292000	22027000	21270000	20015000	23140000	20824000	19196000	16583000	16919000	16459000	12446000	20213000	23631000	18818000	17078000	14027000	16429000	17109000	21215000	19545000	17784000	25592000	188.61	307	14	23.3	18616500	19520000	19045750	21564250	21312250	17289250	18777000	16160750
A0A287KKF6	Uncharacterized protein	5093300	4318700	4841400	5679000	4552900	5162300	5800300	5296100	7220400	6539600	4984600	7005000	6365400	5549100	6969500	5278200	5974900	5836500	5223500	6017800	5911100	6294300	5332200	5844600	5078300	7334700	6549800	7368200	7228400	6002900	7109300	5623700	7635800	7411100	5794200	4463200	38.023	179	7	17.3	4983100	5202900	6437400	6040550	5763175	5845550	6582750	6491075
A0A287KMR5	Uncharacterized protein	4517600	7398000	4211800	2833900	2986100	4070800	1850000	2988900	2430500	2944300	4132500	3246300	4201400	3970700	4137400	3131000	4132000	3699500	3576800	4013600	4415900	2648400	3586200	4465900	2980900	3991600	3788400	3503100	4011300	3417600	2512600	3315600	3023100	3015600	4490400	6108900	61.826	123	4	23.1	4740325	2973950	3188400	3860125	3855475	3779100	3566000	3314275
A0A287KYW7	Uncharacterized protein	11807000	14931000	8601600	8057100	16015000	14030000	10345000	8925300	11701000	9828200	13026000	13059000	9249400	13365000	11264000	11574000	15872000	17478000	16482000	9129100	14281000	12549000	13138000	21614000	11018000	11610000	9831200	9208200	13326000	9005000	11750000	17095000	15962000	20118000	19018000	11043000	139.57	155	5	32.7	10849175	12328825	11903550	11363100	14740275	15395500	10416850	12794000
A0A287L5I8	Carbonic anhydrase	12036000	10256000	7291000	7601100	17263000	28582000	15560000	17506000	14819000	13113000	15749000	12979000	20280000	15942000	20896000	14808000	18623000	14557000	23866000	15906000	14719000	18854000	24217000	18050000	14038000	17980000	10554000	12155000	9817600	8460700	13061000	10110000	18885000	16148000	15014000	20239000	241.31	131	5	34.4	9296025	19727750	14165000	17981500	18238000	18960000	13681750	10362325
A0A287L780	Malate dehydrogenase	19894000	12157000	8909300	21117000	25098000	22727000	13604000	14433000	13826000	16784000	18772000	22728000	18333000	23570000	22809000	23677000	17831000	20616000	47272000	12614000	21239000	20727000	22162000	19311000	29607000	19271000	14921000	15905000	19830000	25831000	21742000	19281000	17477000	20862000	18765000	25126000	53.091	154	9	51.6	15519325	18965500	18027500	22097250	24583250	20859750	19926000	21671000
M0YIA7	Isocitrate dehydrogenase [NADP]	19872000	18719000	34247000	20265000	18375000	21628000	16238000	22593000	17879000	16906000	16558000	18965000	20777000	18998000	23211000	19867000	22248000	23743000	21064000	20518000	21712000	23685000	22035000	21639000	15749000	21038000	20510000	18126000	21828000	19472000	18500000	18945000	19956000	19186000	22093000	23220000	323.31	343	12	24.3	23275750	19708500	17577000	20713250	21893250	22267750	18855750	19686250
F2DSU6	Predicted protein	69762000	68193000	71233000	85843000	62976000	70125000	92465000	92626000	77300000	87923000	84099000	80928000	99255000	82456000	87447000	104270000	77262000	90285000	71625000	83806000	82713000	65667000	71193000	76600000	128120000	83862000	88637000	74988000	81845000	84663000	79964000	76917000	83851000	84612000	80581000	78707000	251.79	502	17	59	73757750	79548000	82562500	93357000	80744500	74043250	93901750	80847250
A0A287LFA1	Uncharacterized protein	2784300		2943000	4665500					3587100												2716000				25293000												210.85	24	5	31.9	3.46427e+06		3587100			2716000	25293000
A0A287LJU1	Uncharacterized protein	7951700	4662200	6916700	4856400	5886400	11307000	6141800	9079200	7274500	4756200	9209700	7941100	5503900	6590100	5821600	7161400	6605600	4876600	13762000	9657400	9697900	11834000	14460000	9689900	4954900	5875100	7771500	5830000	17085000	9273400	13860000	8501600	16090000	12668000	16007000	8039500	118.61	127	5	13.6	6096750	8103600	7295375	6269250	8725400	11420450	6107875	12180000
A0A287LML9	Aspartate aminotransferase	360830000	337700000	357680000	389540000	385530000	352640000	379890000	369690000	329620000	373440000	351570000	370500000	442690000	361040000	388990000	435210000	351410000	412420000	413180000	390120000	311720000	350230000	320740000	355520000	243770000	434730000	388810000	341910000	321630000	299090000	322970000	337230000	380650000	387390000	378590000	361500000	323.31	857	20	52.7	361437500	371937500	356282500	406982500	391782500	334552500	352305000	320230000
M0WFD2	Uncharacterized protein	5231200	6791700	5446900	5162400	1920800	3426500	4431800	4694800	4846100	4452500	5741000	4735900	5707100	6206100	4355000	4498200	4291500	4030200	3288100	4584900	6272600	2349500	5462100	6286600	14266000	4881300	5376900	6076000	6039100	7270400	5136800	3317400	3095700	4356900	4729800	5071300	116.43	168	10	12.8	5658050	3618475	4943875	5191600	4048675	5092700	7650050	5440925
A0A287LNI8	Uncharacterized protein	6791100	6841400	6786900	7677200	6110300	6351600	11591000	12934000	8060200	9942200	11233000	6543800	9240500	8778600	5825700	7230500	6419800	6461900	7090400	7750600	9172600	7653300	6545400	7903200	10734000	8414400	7052300	7908600	11058000	8963100	11486000	10111000	8284700	7054400	7736100	7446400	106.86	122	4	19.2	7024150	9246725	8944800	7768825	6930675	7818625	8527325	10404525
M0WLI6	Uncharacterized protein	28225000	29735000	27598000	35249000	28519000	26069000	37698000	38355000	31009000	25995000	28630000	29915000	27901000	29217000	28132000	30111000	30390000	32200000	32070000	27801000	29877000	34110000	27587000	35104000	43533000	27327000	29466000	29544000	31816000	31950000	33321000	31735000	27706000	31997000	36285000	39228000	115.71	330	13	39.7	30201750	32660250	28887250	28840250	30615250	31669500	32467500	32205500
A0A287M1X1	Usp domain-containing protein	7092200	24341000	12311000	12222000	49652000	34584000	12739000	7101900	15239000	52504000	7932300	14425000	9759800	9830600	6490800		29255000	12064000	9325600	16462000	18488000	17108000	18760000	9693800	3906700	18702000	8188100	14458000	16394000	6892800	21401000	15311000	12458000	13274000		7154000	241.77	71	1	19.5	13991550	26019225	22525075	8.69373e+06	16776650	16012450	11313700	14999700
A0A287M3A9	UBIQUITIN_CONJUGAT_2 domain-containing protein	2157600	2546900		2430700		2134100						2728900			2124000				2376900					2772300	3316200												41.713	47	2	23	2378400	2134100	2728900	2124000	2376900	2772300	3316200
A0A287M5E0	Fructose-bisphosphate aldolase	8361100	8412300	8885400	11699000	9243800	8933600	12888000	9779000	9165500	9519400	10467000	11054000		10191000	9611700	12074000	9476500	10917000	9310900		7953400	9334900	6825100	8505700	12861000	12215000	9728600	9460700	6573500	10648000	9515300	6659200	10350000	8984300	7612100	13237000	225.85	78	20	12.1	9339450	10211100	10051475	1.06256e+07	9.90147e+06	8154775	11066325	8349000
A0A287M5E2	Fructose-bisphosphate aldolase	426550000	367120000	429900000	391240000	416540000	406660000	466030000	389540000	467940000	422170000	382070000	432460000	443830000	463750000	395780000	449570000	454890000	438560000	485750000	419310000	414200000	472910000	353390000	411370000	416960000	418980000	423010000	485820000	372660000	400340000	463750000	412560000	433690000	441550000	410920000	412320000	323.31	1127	22	15.5	403702500	419692500	426160000	438232500	449627500	412967500	436192500	412327500
A0A287M898	Uncharacterized protein	528180000	599750000	574990000	530630000	1139500000	654520000	551430000	589290000	558210000	553550000	439200000	584020000	487340000	580660000	586600000	582150000	577080000	587790000	696130000	579960000	512100000	687310000	584110000	646740000	445040000	556030000	520010000	592880000	595330000	532610000	761600000	817280000	566890000	585800000	612380000	745170000	323.31	1363	11	38.8	558387500	733685000	533745000	559187500	610240000	607565000	528490000	676705000
A0A287M9N3	Uncharacterized protein													1518900								7353500	10294000	8035800	8065300					19066000	17414000	22767000	20685000	4329200		3498200	2939800	30.935	43	5	14				1518900		8437150		19983000
A0A287M9S2	Pept_C1 domain-containing protein																					32565000	38652000	44836000	29765000					73861000	56459000	110380000	82425000		14334000	8569500	14437000	206.43	83	6	30.6						36454500		80781250
A0A287MAP4	Aldedh domain-containing protein	2254500	1687400	2583200	2441200	1505100	1689700	2242400	1784200	1682100	1986100	1706900	2001100	2567100	2803600		2877600	2544500	1956800	1458800	1911900	2124800	2287200		2088100		2693900	1907300	1720500		1962000	1504200	1940300	2612000		2279400	2088800	26.379	88	6	18	2241575	1805350	1844050	2.74943e+06	1968000	2166700	2.10723e+06	1.80217e+06
A0A287MB57	Obg-like ATPase 1	9740100	7681500	9614200	9264400	10194000	10450000	11226000	12062000	10491000	10521000	9577300	8931400	13365000	10828000	10544000	11972000	11363000	9866100	10364000	9935400	6222100	4174200	8803400	9325600	7050600	13205000	9829200	9895400	8452600	8806800	6151200	8145400	9482700	8706500	9874300	9795900	115.94	263	13	50.3	9075050	10983000	9880175	11677250	10382125	7131325	9995050	7889000
A0A287MB99	AA_TRNA_LIGASE_II domain-containing protein	22964000	23311000	28591000	24645000	30460000	22624000	27752000	25441000	26873000	29835000	21769000	27680000	28248000	21433000	25257000	25093000	24135000	28601000	26047000	25758000	22524000	27023000	22182000	26764000	22156000	27272000	27369000	23556000	24861000	22608000	23068000	21432000	27366000	26850000	23503000	25461000	221.42	330	14	40.9	24877750	26569250	26539250	25007750	26135250	24623250	25088250	22992250
A0A287MJR8	Uncharacterized protein	18786000	26127000	26609000	18005000	19328000	25414000	23296000	26122000	19881000	23993000	18454000	20449000	25411000	20573000	27981000	19584000	25393000	23120000	23255000	26256000	26868000	15337000	20982000	21706000	11588000	26209000	13127000	17153000	20703000	18283000	22062000	28723000	32214000	20059000	22775000	32385000	323.31	180	5	24.3	22381750	23540000	20694250	23387250	24506000	21223250	17019250	22442750
A0A287MLZ9	OMPdecase domain-containing protein	4671000	4449900	9236900	3913100	6379300	7107600	4221200	3829000	5113700	5791900	4865200	7992900	9115900	5468400	7447600	7396700	8014700	7380500	6650300	4870000	4620800	5045300	6524100	6710600	5347100	6095800	4688700	3789300	4276600	4147000	4040700	4169500	6359000	5301600	7074500	7601700	53.898	110	7	21.7	5567725	5384275	5940925	7357150	6728875	5725200	4980225	4158450
A0A287MPM5	Uncharacterized protein	14608000	21024000	8970800	14326000	15796000	15740000	17304000	20942000	21368000	17083000	20999000	18302000	16055000	16315000	21016000	16055000	24331000	16078000	14473000	12332000	21550000	18379000	18579000	17747000	11667000	24897000	15868000	15546000	23210000	19005000	20181000	22799000	15680000	16995000	16828000	23653000	68.096	217	6	22.7	14732200	17445500	19438000	17360250	16803500	19063750	16994500	21298750
M0UDP3	Uncharacterized protein	3378200	3243300	3774400	2242200	3316600		2471800	2734800	2604100	3359600	3380100	3418400	2717800	3333400	3485500	3614900	3436800	3635600	3015100	5353700	3178200	2311500	3439000	3967500		3491600	3069900	4084800	2671700	2357600	2251500	2520000		2608200	4144700	4199800	42.795	122	4	19.1	3159525	2.84107e+06	3190550	3287900	3860300	3224050	3.54877e+06	2450200
A0A287MQ02	S10_plectin domain-containing protein	15056000	12892000	13600000	17201000	14643000	14445000	10017000	12175000	12909000	15823000	14251000	14717000	13741000	12418000	12601000	10403000	13566000	13700000	11998000	15375000	11182000	11153000	10377000	9019100	26784000	12591000	12327000	11560000	7553400	14453000	13283000	11406000	11385000	12511000	10615000	10507000	113.15	176	6	21.5	14687250	12820000	14425000	12290750	13659750	10432775	15815500	11673850
A0A287MQE4	Peroxidase	77341000	88586000	68085000	63259000	51021000	58058000	87032000	93704000	75052000	50320000	63585000	55157000	55997000	70247000	43710000	59214000	48606000	57061000	74213000	59906000	83823000	85940000	66617000	74223000	83856000	59180000	66672000	65139000	95507000	121420000	127740000	117390000	58789000	84137000	61516000	92845000	231.86	290	10	55.5	74317750	72453750	61028500	57292000	59946500	77650750	68711750	115514250
A0A287MXS1	Uncharacterized protein	164260000	100500000	150610000	146780000	78351000	79007000	139250000	88802000	181620000	125140000	81407000	92502000	112070000	124220000	111680000	108160000	115200000	88203000	109880000	97509000	121970000	118010000	83801000	76679000	143980000	114340000	122750000	147980000	142320000	177120000	128820000	109790000	58674000	94030000	73144000	105150000	45.558	275	5	17.6	140537500	96352500	120167250	114032500	102698000	100115000	132262500	139512500
A0A287N0I1	Ribonuclease	50769000	50521000	57973000	58387000	57215000	52018000	76132000	65262000	57470000	61902000	63072000	56311000	65439000	56503000	56459000	66638000	61950000	61667000	59589000	57116000	53383000	58171000	60454000	56381000	55532000	63296000	67356000	61650000	58428000	58344000	59679000	57872000	61932000	61762000	58237000	62834000	323.31	672	30	40.9	54412500	62656750	59688750	61259750	60080500	57097250	61958500	58580750
A0A287N132	Germin-like protein	26725000	22365000	25554000	32269000	29165000	31347000	41699000	34141000	37871000	26644000	36659000	29641000	28552000	31805000	29106000	25375000	29871000	21492000	22835000	25465000	31618000	37853000	38506000	40168000	36946000	25805000	31861000	40380000	25389000	36915000	37971000	41705000	20196000	30068000	30964000	33369000	74.361	261	11	62.2	26728250	34088000	32703750	28709500	24915750	37036250	33748000	35495000
M0W3P8	TPR_REGION domain-containing protein													850810	796240	542270	653370											803080								918640		6.0799	38	3	12.1				710672			803080
A0A287N3D1	Glutamine synthetase	14093000	9291100		10217000	9761900	7974300	9756100	5035500	8023200		9481100	12753000	10580000	12658000	12069000	9680900	12302000	10057000	16546000	10236000	7643500	12299000	12635000	13326000	7379600	12200000	13825000	7616300	13272000	8174400	7791300	7538400	14049000	14658000	13017000	10906000	268.54	121	9	44.8	1.12004e+07	8131950	1.00858e+07	11246975	12285250	11475875	10255225	9194025
A0A287N434	Uncharacterized protein		4080600	5487500	3660100	4662900	3165000		4399200	3016600		2629700	4465300	5051300	4821300	4373900	3127800	6870100	4213600	5386000	3827100		3756900	4088600	4494000	3181900	5088000	4793600	4593100	5405700	4088200	3990900	3611200	4773400	5764600	4856900	4749000	274.47	102	6	16.4	4409400	4075700	3.37053e+06	4343575	5074200	4.11317e+06	4414150	4274000
[truncated: 222 more rows]
[truncated: 28 more columns]

## Sheet: date0_sample_MW
Majority protein IDs	Fasta headers	0 HAI H2O	0 HAI H2O	0 HAI H2O	0 HAI H2O	12HAI H2O	12HAI H2O	12HAI H2O	12HAI H2O	12HAI EC30	12HAI EC30	12HAI EC30	12HAI EC30	24HAI H2O	24HAI H2O	24HAI H2O	24HAI H2O	24HAI EC30	24HAI EC30	24HAI EC30	24HAI EC30	48HAI H2O	48HAI H2O	48HAI H2O	48HAI H2O	48HAI EC30	48HAI EC30	48HAI EC30	48HAI EC30	72HAI TAP	72HAI TAP	72HAI TAP	72HAI TAP	72HAI EC30	72HAI EC30	72HAI EC30	72HAI EC30	Score	MS/MS count	Peptides	Unique sequence coverage [%]	av 0 h	av 12 h Tap	av 12 h Salt	av 24 h Tap	av 24 h Salt	av 48 h Tap	av 48 h Salt	av 72 h Tap
[truncated: 373 more rows]
[truncated: 28 more columns]

[truncated: 10 more sheets: data0_0, data0_0_outl, data0_0_outliers_MW for HCA, ttest_eval, 12_12, 24_24, 48_48, 72_72, SSPs, peptidase]
